# Supplementary material for: Measure of Node Similarity in Multilayer Networks
Source: PLoS One. 2016 Jun 14;11(6):e0157436. doi: 10.1371/journal.pone.0157436 (PMC4907436; doi:10.1371/journal.pone.0157436)
Supplement: S1 Text — Short description of the format of the data. (TXT) [file pone.0157436.s001.txt]

Here we describe the data format of the networks.

The networks are saved in json format, which is human readable and computer language independent. The structure is a tree of attributes. The first attribute is the type of the network: 'call', 'sms', and 'bluetooth'. The second attribute is the value of alpha: '0.0', '0.5', '1.0', '1.5', and '2.0'. The final attribute is the trait: 'Birth year','Sex','Alcohol','Smoking','Physical activity','BMI','Religion','Politics','BFI_Extroversion','BFI_Openess','BFI_Neuroticism', 'BFI_Agreeableness', 'BFI_Conscientiousness'. The leaves of the tree consists of arrays. The arrays include all the links of the specific network and each link represented by a sub array. The sub array has the structure: [weight, trait value of node A, trait value of node B]. These are all floats.
