# Supplementary material for: Measure of Node Similarity in Multilayer Networks
Source: PLoS One. 2016 Jun 14;11(6):e0157436. doi: 10.1371/journal.pone.0157436 (PMC4907436; doi:10.1371/journal.pone.0157436)
Supplement: S2 Text — Data used in the analysis in the manuscript. (ZIP) [file pone.0157436.s002.zip]

Archive with 1 entries (1 files):
- data.json
