# Supplementary material for: Measure of Node Similarity in Multilayer Networks
Source: PLoS One. 2016 Jun 14;11(6):e0157436. doi: 10.1371/journal.pone.0157436 (PMC4907436; doi:10.1371/journal.pone.0157436)
Supplement: S2 Text — Data used in the analysis in the manuscript. (ZIP) [file pone.0157436.s002.zip › data.json]

{"sms": {"0.0": {"BFI_Openess": [[0.001, 3.8, 4.4], [0.0, 3.8, 3.2], [0.004, 2.9, 4.6], [0.009, 3.3, 3.4], [0.001, 3.2, 4.0], [0.071, 3.9, 3.6], [0.005, 4.3, 3.9], [0.065, 3.8, 2.7], [0.003, 4.0, 3.0], [0.011, 4.5, 4.8], [0.003, 2.7, 3.8], [0.003, 3.1, 3.8], [0.017, 3.8, 2.9], [0.003, 3.8, 2.2], [0.005, 4.0, 4.2], [0.007, 3.7, 3.3], [0.001, 3.7, 4.3], [0.003, 3.7, 3.3], [0.008, 3.6, 4.2], [0.001, 3.8, 3.0], [0.009, 3.2, 4.0], [0.033, 3.0, 3.9], [0.033, 3.8, 3.0], [0.001, 3.0, 4.3], [0.001, 4.2, 3.1], [0.023, 2.5, 3.4], [0.009, 3.4, 3.7], [0.02, 3.9, 3.9], [0.001, 4.1, 3.4], [0.036, 3.5, 3.3], [0.096, 3.5, 2.1], [0.001, 4.3, 3.3], [0.004, 4.1, 3.4], [0.003, 4.3, 3.6], [0.001, 3.9, 4.3], [0.182, 3.0, 3.2], [0.006, 3.7, 3.1], [0.008, 3.8, 4.2], [0.001, 2.6, 3.7], [0.109, 3.0, 2.8], [0.001, 3.6, 3.0], [0.025, 3.4, 3.9], [0.017, 3.3, 3.9], [0.005, 3.5, 2.9], [0.0, 3.0, 3.5], [0.014, 3.3, 3.6], [0.002, 2.2, 2.8], [0.021, 3.3, 3.1], [0.042, 3.4, 3.9], [0.001, 3.4, 3.3], [0.121, 3.8, 3.2], [0.452, 3.3, 3.7], [0.0, 3.8, 2.5], [0.002, 3.4, 3.2], [0.0, 4.2, 3.4], [0.011, 4.8, 4.0], [0.0, 3.7, 3.6], [0.003, 3.9, 2.5], [0.0, 3.3, 3.8], [0.001, 3.4, 3.0], [0.001, 3.7, 4.0], [0.007, 3.2, 3.3], [0.017, 3.0, 4.3], [0.13, 3.7, 4.1], [0.0, 3.1, 3.5], [0.009, 3.7, 2.9], [0.003, 3.8, 3.8], [0.032, 4.1, 3.6], [0.017, 2.6, 3.7], [0.0, 3.9, 4.0], [0.019, 3.9, 3.3], [0.001, 3.8, 3.9], [0.001, 3.4, 3.7], [0.004, 2.8, 4.1], [0.005, 3.6, 2.7], [0.001, 3.3, 4.3], [0.01, 3.0, 2.2], [0.0, 2.5, 3.3], [0.0, 4.2, 3.6], [0.003, 3.5, 4.0], [0.004, 2.8, 3.9], [0.036, 3.6, 4.0], [0.089, 3.8, 4.4], [0.002, 3.4, 3.5], [0.003, 4.3, 4.1], [0.013, 4.1, 4.0], [0.089, 3.8, 3.3], [0.0, 4.3, 4.3], [0.002, 3.5, 3.3], [0.002, 3.2, 4.2], [0.006, 3.6, 3.6], [0.015, 3.8, 3.9], [0.055, 3.8, 3.5], [0.004, 3.6, 4.6], [0.001, 3.1, 4.1], [0.002, 3.4, 3.7], [0.001, 4.2, 3.2], [0.081, 3.9, 3.3], [0.004, 3.4, 4.2], [0.001, 3.8, 3.9], [0.002, 2.5, 3.9], [0.0, 4.1, 3.7], [0.002, 3.6, 3.9], [0.021, 3.3, 3.4], [0.0, 3.7, 4.0], [0.003, 3.9, 4.4], [0.001, 3.8, 3.8], [0.001, 4.0, 4.3], [0.005, 3.5, 3.9], [0.03, 4.4, 3.0], [0.003, 3.8, 4.1], [0.007, 3.7, 3.5], [0.0, 3.3, 3.8], [0.002, 3.6, 4.2], [0.001, 3.4, 3.3], [0.006, 3.7, 3.8], [0.0, 4.0, 3.3], [0.002, 3.0, 2.9], [0.041, 3.4, 3.3], [0.0, 4.0, 4.1], [0.002, 3.6, 3.6], [0.005, 4.4, 4.5], [0.003, 4.0, 2.7], [0.003, 3.7, 3.2], [0.018, 3.4, 3.9], [0.001, 3.8, 3.9], [0.027, 3.3, 2.9], [0.01, 3.9, 3.6], [0.033, 3.1, 3.8], [0.0, 4.3, 3.3], [0.0, 3.9, 3.3], [0.004, 4.0, 3.8], [0.001, 3.1, 3.1], [0.003, 4.2, 4.4], [0.007, 2.7, 4.2], [0.011, 4.8, 3.9], [0.001, 2.8, 3.8], [0.001, 4.0, 4.0], [0.163, 3.2, 3.6], [0.001, 3.8, 3.2], [0.001, 3.8, 3.3], [0.004, 3.9, 3.8], [0.043, 3.5, 3.9], [0.197, 3.0, 4.6], [0.004, 4.1, 3.8], [0.001, 4.6, 3.1], [0.001, 3.0, 2.9], [0.005, 4.0, 3.8], [0.118, 4.0, 3.6], [0.049, 4.3, 3.5], [0.023, 3.9, 2.8], [0.001, 2.4, 3.8], [0.039, 3.9, 3.9], [0.009, 3.4, 4.2], [0.002, 4.3, 4.0], [0.0, 3.4, 4.0], [0.003, 3.1, 3.5], [0.0, 3.8, 4.0], [0.0, 4.0, 4.5], [0.0, 3.0, 4.0], [0.027, 3.0, 3.9], [0.0, 3.3, 4.7], [0.002, 3.6, 4.0], [0.0, 3.3, 4.3], [0.008, 3.5, 3.7], [0.005, 2.4, 3.3], [0.002, 3.8, 3.3], [0.001, 3.3, 4.0], [0.007, 3.1, 3.6], [0.024, 4.0, 3.0], [0.015, 2.6, 4.0], [0.065, 2.9, 4.4], [0.012, 4.0, 3.2], [0.002, 3.3, 3.6], [0.001, 2.9, 3.9], [0.007, 4.3, 3.2], [0.0, 3.3, 4.3], [0.008, 3.3, 4.0], [0.007, 4.2, 2.9], [0.0, 3.5, 2.8], [0.034, 3.3, 4.0], [0.0, 2.8, 3.9], [0.007, 4.4, 3.5], [0.008, 2.8, 3.8], [0.0, 3.6, 3.5], [0.011, 3.6, 4.3], [0.0, 2.7, 4.2], [0.001, 3.6, 3.1], [0.003, 4.3, 3.4], [0.0, 3.8, 3.7], [0.0, 3.7, 4.2], [0.0, 3.5, 3.9], [0.01, 3.1, 4.1], [0.002, 2.5, 3.9], [0.0, 3.2, 3.7], [0.009, 4.3, 3.7], [0.0, 3.8, 4.3], [0.004, 2.8, 4.8], [0.007, 3.2, 3.5], [0.008, 2.7, 3.3], [0.021, 3.2, 3.8], [0.005, 3.8, 2.9], [0.0, 4.1, 3.8], [0.005, 3.2, 3.3], [0.0, 3.9, 3.0], [0.004, 3.9, 4.8], [0.07, 3.1, 4.0], [0.0, 3.2, 4.2], [0.001, 4.5, 3.3], [0.0, 3.2, 4.3], [0.002, 3.4, 3.8], [0.006, 3.5, 3.5], [0.008, 2.9, 4.3], [0.0, 3.6, 3.8], [0.002, 3.7, 4.5], [0.035, 2.9, 4.2], [0.002, 3.1, 4.3], [0.012, 3.8, 3.0], [0.001, 3.8, 3.9], [0.004, 3.9, 3.0], [0.004, 3.1, 4.4], [0.021, 4.4, 4.0], [0.142, 3.2, 3.4], [0.191, 3.3, 3.7], [0.001, 4.0, 3.6], [0.001, 3.8, 2.4], [0.005, 3.8, 4.3], [0.002, 3.3, 3.3], [0.002, 4.4, 4.5], [0.001, 3.3, 2.9], [0.037, 3.7, 3.4], [0.0, 3.5, 2.8], [0.002, 1.9, 4.1], [0.001, 3.5, 2.9], [0.004, 3.3, 3.9], [0.004, 3.8, 4.1], [0.001, 4.0, 3.7], [0.002, 3.7, 3.7], [0.019, 3.1, 3.5], [0.001, 3.3, 4.1], [0.016, 3.0, 3.1], [0.0, 2.7, 2.8], [0.005, 3.9, 3.0], [0.004, 2.8, 3.7], [0.004, 4.2, 3.4], [0.005, 3.3, 3.6], [0.0, 3.8, 4.2], [0.016, 2.8, 3.8], [0.005, 4.1, 3.3], [0.0, 4.0, 3.4], [0.001, 2.8, 3.8], [0.003, 4.1, 3.1], [0.0, 3.2, 3.2], [0.09, 4.2, 4.4], [0.0, 3.6, 4.0], [0.002, 2.7, 3.7], [0.005, 3.7, 3.6], [0.004, 3.4, 4.1], [0.002, 3.9, 4.1], [0.003, 3.3, 3.4], [0.006, 4.6, 3.8], [0.004, 2.7, 4.0], [0.0, 4.1, 4.0], [0.0, 3.8, 3.8], [0.005, 3.1, 3.7], [0.001, 2.9, 2.9], [0.001, 4.0, 3.2], [0.011, 3.1, 3.9], [0.003, 2.6, 3.6], [0.003, 3.4, 3.0], [0.001, 3.0, 2.9], [0.028, 2.5, 3.0], [0.003, 3.7, 3.8], [0.004, 4.5, 4.0], [0.009, 3.6, 3.6], [0.0, 3.6, 3.1], [0.003, 4.6, 3.7], [0.0, 3.3, 3.3], [0.017, 2.9, 3.0], [0.004, 3.5, 4.0], [0.0, 4.0, 4.3], [0.006, 4.5, 4.1], [0.012, 4.1, 4.4], [0.001, 2.5, 3.6], [0.001, 3.5, 4.0], [0.003, 4.0, 3.1], [0.006, 3.1, 3.0], [0.003, 3.5, 3.0], [0.001, 3.4, 4.3], [0.002, 3.7, 3.3], [0.001, 3.7, 4.5], [0.003, 3.0, 3.6], [0.003, 3.4, 4.4], [0.002, 3.3, 4.2], [0.0, 4.1, 4.0], [0.003, 3.4, 3.3], [0.0, 3.1, 3.6], [0.319, 3.6, 3.0], [0.002, 3.0, 3.7], [0.002, 4.3, 3.5], [0.011, 2.7, 4.5], [0.008, 3.6, 4.2], [0.002, 3.2, 4.4], [0.017, 3.4, 4.0], [0.0, 3.2, 3.3], [0.0, 4.1, 3.0], [0.024, 4.0, 4.2], [0.004, 3.9, 3.1], [0.104, 3.8, 3.9], [0.001, 4.3, 4.1], [0.005, 4.0, 3.3], [0.002, 3.4, 3.6], [0.001, 3.1, 3.3], [0.0, 3.3, 2.9], [0.003, 3.2, 2.7], [0.016, 4.0, 3.5], [0.002, 4.4, 3.2], [0.006, 4.0, 3.8], [0.0, 3.8, 3.4], [0.01, 3.3, 3.2], [0.002, 4.1, 3.9], [0.0, 4.1, 2.2], [0.0, 4.1, 4.3], [0.001, 3.3, 3.8], [0.0, 3.8, 3.9], [0.001, 3.5, 3.7], [0.008, 2.9, 3.6], [0.003, 3.4, 4.4], [0.003, 4.1, 3.6], [0.019, 4.0, 3.9], [0.02, 2.5, 2.3], [0.002, 3.8, 4.4], [0.001, 3.4, 3.5], [0.006, 3.7, 4.2], [0.001, 4.7, 2.8], [0.002, 3.0, 4.0], [0.001, 3.9, 2.7], [0.001, 3.7, 3.4], [0.005, 3.2, 2.9], [0.001, 3.1, 3.1], [0.199, 3.8, 3.5], [0.001, 4.0, 3.9], [0.001, 4.0, 4.0], [0.37, 3.4, 3.0], [0.0, 3.9, 4.5], [0.0, 3.9, 4.0], [0.0, 3.3, 3.6], [0.017, 3.4, 3.5], [0.006, 2.7, 4.0], [0.001, 4.2, 3.6], [0.003, 3.7, 3.7], [0.0, 3.1, 3.6], [0.005, 4.2, 3.5], [0.514, 3.1, 3.2], [0.001, 4.2, 4.4], [0.005, 3.9, 3.0], [0.002, 4.0, 2.4], [0.055, 4.2, 2.9], [0.001, 4.5, 3.5], [0.0, 4.0, 3.7], [0.0, 3.9, 4.0], [0.001, 3.9, 3.8], [0.06, 4.1, 3.6], [0.006, 3.2, 3.6], [0.001, 3.8, 4.0], [0.0, 4.1, 3.9], [0.005, 3.7, 3.5], [0.006, 2.9, 4.0], [0.0, 3.8, 4.1], [0.002, 3.4, 3.4], [0.003, 3.9, 4.3], [0.064, 4.1, 3.6], [0.011, 3.6, 3.7], [0.005, 3.0, 3.9], [0.003, 4.0, 3.9], [0.003, 3.3, 3.4], [0.004, 3.8, 3.1], [0.0, 2.9, 3.4], [0.0, 3.7, 3.9], [0.001, 3.9, 3.6], [0.015, 2.5, 3.7], [0.001, 3.3, 2.8], [0.0, 3.0, 2.9], [0.035, 3.5, 3.2], [0.001, 3.6, 4.2], [0.003, 4.4, 4.3], [0.0, 3.2, 3.5], [0.004, 3.9, 3.0], [0.021, 3.5, 2.6], [0.001, 3.7, 3.6], [0.012, 3.6, 2.9], [0.016, 2.4, 3.8], [0.003, 3.3, 3.2], [0.02, 3.7, 3.5], [0.002, 3.2, 3.3], [0.029, 3.4, 3.9], [0.09, 3.8, 3.5], [0.005, 3.8, 4.0], [0.002, 4.0, 3.8], [0.001, 3.9, 3.7], [0.005, 4.3, 4.0], [0.0, 3.9, 3.2], [0.002, 2.9, 3.4], [0.0, 3.8, 3.2], [0.011, 3.2, 3.8], [0.012, 3.6, 3.4], [0.058, 3.2, 4.1], [0.019, 3.1, 4.4], [0.03, 3.2, 3.9], [0.0, 3.2, 2.9], [0.001, 3.8, 2.7], [0.0, 3.4, 3.6], [0.022, 3.0, 3.0], [0.002, 3.2, 3.4], [0.001, 3.2, 3.9], [0.051, 3.3, 3.9], [0.686, 4.1, 3.0], [0.003, 3.3, 3.5], [0.006, 4.2, 3.8], [0.033, 4.0, 3.0], [0.008, 3.8, 4.3], [0.005, 3.2, 3.8], [0.003, 3.7, 4.0], [0.002, 3.4, 3.8], [0.0, 4.3, 3.3], [0.029, 2.7, 3.3], [0.01, 2.8, 3.6], [0.014, 3.9, 3.2], [0.002, 3.8, 3.5], [0.004, 3.8, 3.0], [0.026, 3.1, 2.5], [0.16, 2.5, 3.9], [0.001, 3.7, 4.4], [0.356, 4.1, 2.6], [0.0, 3.2, 3.6], [0.002, 3.3, 4.4], [0.0, 4.5, 3.3], [0.0, 4.4, 4.0], [0.001, 3.9, 3.0], [0.076, 3.1, 4.3], [0.0, 3.9, 3.1], [0.0, 3.9, 3.8], [0.001, 3.8, 3.8], [0.002, 4.1, 4.4], [0.0, 3.4, 4.1], [0.005, 3.3, 3.6], [0.001, 3.1, 3.6], [0.001, 3.8, 4.2], [0.013, 3.6, 4.0], [0.135, 4.1, 2.8], [0.097, 3.0, 3.8], [0.0, 3.6, 3.6], [0.006, 3.6, 3.7], [0.002, 4.6, 3.3], [0.0, 4.0, 3.1], [0.033, 3.2, 4.0], [0.001, 4.2, 4.0], [0.007, 4.2, 3.5], [0.0, 3.4, 3.5], [0.006, 4.0, 3.7], [0.001, 3.6, 3.4], [0.0, 4.0, 2.7], [0.003, 3.5, 4.2], [0.001, 3.1, 4.0], [0.002, 3.8, 3.6], [0.005, 4.0, 3.0], [0.001, 3.9, 3.2], [0.016, 4.2, 4.1], [0.001, 3.6, 4.2], [0.002, 4.5, 4.0], [0.007, 3.2, 3.1], [0.0, 3.2, 3.8], [0.0, 3.0, 4.3], [0.0, 4.3, 3.2], [0.001, 3.2, 3.3], [0.0, 3.3, 4.6], [0.002, 2.9, 4.9], [0.001, 3.4, 4.0], [0.071, 3.7, 3.8], [0.012, 3.3, 2.9], [0.002, 2.9, 2.7], [0.0, 3.8, 3.7], [0.018, 2.9, 2.8], [0.064, 3.2, 2.7], [0.002, 3.5, 2.9], [0.0, 3.2, 3.9], [0.0, 3.7, 4.1], [0.0, 4.1, 4.0], [0.005, 3.6, 4.1], [0.068, 2.8, 4.2], [0.002, 3.6, 4.0], [0.001, 4.0, 3.8], [0.002, 4.0, 3.1], [0.007, 3.5, 3.3], [0.324, 3.5, 4.2], [0.022, 4.0, 3.5], [0.004, 3.2, 2.7], [0.007, 3.8, 3.9], [0.006, 4.2, 4.0], [0.002, 2.7, 3.3], [0.0, 2.8, 3.6], [0.001, 3.0, 3.2], [0.0, 2.9, 3.0], [0.0, 3.8, 3.8], [0.001, 3.5, 3.9], [0.001, 4.0, 4.3], [0.363, 4.8, 3.3], [0.0, 2.4, 3.5], [0.001, 4.1, 3.1], [0.012, 2.8, 3.9], [0.008, 4.4, 3.6], [0.002, 3.7, 3.8], [0.054, 3.3, 3.4], [0.002, 4.2, 4.1], [0.001, 3.9, 4.0], [0.002, 3.7, 2.2], [0.059, 2.4, 3.8], [0.022, 3.8, 3.5], [0.084, 2.7, 3.1], [0.02, 3.9, 4.0], [0.074, 3.7, 4.8], [0.001, 3.2, 3.0], [0.002, 3.5, 2.7], [0.007, 3.6, 3.9], [0.002, 3.8, 4.0], [0.01, 2.5, 3.7], [0.008, 3.8, 3.8], [0.005, 4.1, 4.3], [0.005, 4.0, 4.2], [0.001, 3.0, 2.9], [0.002, 3.8, 4.0], [0.187, 3.7, 3.4], [0.002, 2.8, 4.1], [0.0, 3.8, 3.4], [0.004, 3.6, 3.1], [0.058, 3.3, 3.7], [0.133, 4.2, 4.3], [0.006, 3.9, 2.8], [0.01, 3.3, 2.7], [0.011, 4.1, 4.0], [0.055, 4.3, 3.3], [0.144, 3.3, 3.7], [0.0, 2.9, 4.4], [0.001, 3.1, 3.7], [0.001, 3.6, 3.2], [0.003, 2.5, 3.5], [0.0, 4.0, 3.8], [0.002, 2.9, 3.2], [0.018, 3.5, 3.3], [0.041, 4.2, 3.2], [0.001, 4.6, 4.4], [0.001, 4.0, 4.2], [0.002, 4.3, 3.2], [0.002, 3.3, 3.3], [0.0, 4.0, 3.7], [0.0, 4.3, 4.0], [0.009, 2.7, 3.5], [0.016, 2.5, 3.9], [0.015, 3.7, 3.8], [0.003, 2.7, 3.4], [0.001, 4.0, 3.9], [0.007, 3.7, 3.4], [0.099, 3.8, 2.7], [0.001, 3.4, 4.0], [0.001, 2.7, 3.3], [0.005, 2.7, 3.2], [0.002, 4.2, 4.0], [0.004, 3.6, 3.1], [0.006, 3.9, 3.7], [0.0, 3.7, 3.7], [0.001, 3.6, 3.7], [0.021, 3.5, 3.7], [0.113, 3.3, 2.5], [0.0, 3.4, 4.4], [0.008, 3.1, 3.5], [0.003, 2.6, 3.8], [0.005, 3.3, 2.5], [0.001, 4.0, 4.2], [0.003, 4.8, 4.3], [0.015, 3.6, 3.5], [0.001, 3.5, 3.6], [0.082, 3.8, 3.7], [0.002, 2.7, 3.1], [0.004, 3.6, 3.9], [0.0, 4.2, 3.9], [0.002, 3.0, 3.0], [0.003, 3.8, 3.7], [0.005, 3.3, 3.2], [0.001, 2.2, 3.6], [0.0, 4.2, 3.6], [0.002, 3.1, 4.4], [0.001, 3.5, 3.5], [0.002, 3.3, 3.9], [0.046, 2.7, 3.6], [0.093, 4.0, 2.8], [0.004, 4.1, 3.6], [0.0, 4.2, 3.6], [0.074, 4.1, 4.2], [0.006, 3.4, 3.2], [0.002, 4.1, 3.2], [0.001, 3.2, 3.2], [0.001, 3.4, 3.4], [0.036, 3.7, 3.9], [0.003, 4.4, 3.2], [0.021, 4.4, 3.8], [0.002, 4.1, 3.4], [0.02, 3.9, 3.8], [0.011, 3.3, 4.7], [0.002, 3.6, 3.1], [0.081, 2.7, 3.0], [0.002, 2.9, 4.1], [0.001, 4.0, 3.8], [0.001, 3.6, 3.0], [0.041, 3.2, 3.9], [0.001, 4.0, 3.2], [0.002, 2.7, 3.3], [0.003, 4.2, 3.0], [0.043, 3.9, 3.6], [0.002, 4.3, 3.9], [0.001, 4.1, 3.7], [0.007, 3.8, 4.2], [0.003, 3.8, 4.0], [0.008, 3.1, 3.7], [0.005, 3.0, 3.3], [0.024, 2.8, 4.0], [0.007, 3.8, 3.5], [0.0, 2.8, 4.2], [0.185, 3.2, 2.9], [0.003, 3.5, 3.8], [0.004, 3.8, 4.2], [0.001, 4.5, 3.7], [0.0, 3.8, 3.2], [0.019, 3.9, 3.1], [0.007, 3.5, 3.0], [0.005, 3.9, 3.6], [0.032, 4.3, 2.8], [0.02, 4.0, 3.8], [0.001, 3.3, 4.0], [0.015, 4.0, 3.5], [0.007, 3.0, 4.0], [0.003, 3.6, 3.7], [0.039, 3.2, 2.8], [0.079, 3.8, 4.0], [0.0, 3.8, 4.0], [0.005, 4.7, 3.6], [0.0, 3.9, 3.7], [0.001, 2.5, 3.8], [0.015, 3.9, 3.9], [0.002, 2.7, 4.9], [0.0, 2.7, 3.3], [0.025, 3.7, 2.9], [0.002, 3.4, 4.0], [0.002, 3.4, 4.3], [0.002, 4.2, 3.8], [0.001, 3.4, 3.6], [0.004, 3.2, 3.9], [0.006, 3.8, 3.7], [0.225, 3.0, 3.0], [0.009, 3.5, 3.8], [0.002, 3.9, 4.3], [0.0, 2.9, 2.8], [0.004, 3.8, 3.8], [0.003, 3.6, 3.7], [0.026, 3.5, 3.6], [0.005, 4.3, 3.8], [0.006, 3.9, 3.9], [0.0, 4.4, 3.6], [0.013, 3.9, 3.7], [0.002, 3.0, 3.9], [0.056, 3.5, 3.6], [0.031, 4.0, 4.0], [0.028, 3.8, 4.6], [0.0, 2.4, 3.9], [0.001, 3.5, 3.8], [0.141, 2.8, 3.7], [0.031, 3.7, 3.5], [0.001, 4.1, 3.5], [0.107, 3.9, 4.0], [0.009, 2.5, 3.4], [0.002, 3.0, 3.9], [0.015, 3.2, 4.0], [0.0, 4.2, 3.4], [0.02, 4.1, 2.9], [0.004, 3.9, 3.8], [0.0, 3.9, 2.8], [0.002, 3.6, 3.6], [0.003, 3.6, 3.7], [0.005, 4.0, 3.4], [0.029, 3.6, 3.5], [0.001, 4.0, 3.4], [0.002, 4.0, 3.7], [0.002, 3.9, 3.9], [0.236, 2.9, 2.9], [0.0, 3.0, 3.4], [0.007, 4.1, 3.9], [0.002, 3.9, 2.9], [0.002, 4.3, 3.4], [0.001, 3.9, 4.1], [0.015, 3.6, 4.8], [0.001, 3.1, 3.5], [0.0, 4.0, 3.9], [0.001, 4.3, 3.1], [0.027, 3.6, 4.0], [0.0, 3.6, 3.1], [0.017, 3.9, 3.2], [0.005, 3.7, 4.3], [0.008, 3.6, 3.2], [0.003, 4.3, 3.5], [0.0, 3.7, 3.8], [0.008, 3.7, 4.3], [0.001, 4.0, 3.4], [0.002, 3.2, 4.2], [0.063, 3.9, 4.3], [0.0, 3.4, 2.9], [0.004, 3.3, 4.3], [0.001, 3.1, 4.4], [0.003, 4.0, 4.4], [0.018, 3.9, 3.7], [0.001, 2.4, 2.7], [0.06, 3.0, 3.9], [0.005, 2.7, 3.8], [0.086, 3.2, 3.4], [0.001, 3.6, 3.5], [0.001, 3.8, 3.6], [0.008, 3.2, 3.6], [0.022, 3.5, 4.0], [0.001, 3.3, 3.2], [0.112, 3.8, 3.8], [0.01, 3.7, 3.8], [0.009, 3.5, 3.6], [0.0, 2.7, 3.1], [0.059, 3.8, 3.4], [0.023, 3.9, 3.7], [0.117, 4.0, 3.7], [0.001, 3.1, 3.8], [0.001, 4.0, 3.7], [0.092, 2.2, 2.9], [0.005, 3.8, 4.0], [0.001, 4.0, 4.0], [0.018, 3.7, 3.5], [0.011, 3.9, 4.0], [0.005, 2.8, 3.3], [0.141, 3.2, 4.3], [0.002, 4.3, 3.5], [0.017, 4.3, 3.6], [0.0, 3.7, 3.3], [0.001, 3.5, 2.1], [0.036, 3.8, 2.2], [0.02, 3.7, 3.6], [0.026, 4.0, 3.8], [0.001, 2.9, 3.2], [0.001, 3.6, 3.7], [0.0, 2.8, 2.9], [0.001, 3.8, 2.7], [0.01, 3.2, 3.7], [0.052, 3.1, 3.7], [0.057, 3.0, 2.8], [0.033, 4.5, 2.8], [0.018, 3.7, 3.3], [0.0, 2.9, 3.5], [0.002, 3.9, 2.8], [0.0, 3.0, 3.8], [0.0, 3.7, 3.5], [0.0, 3.2, 2.8], [0.046, 3.6, 2.9], [0.0, 3.8, 3.0], [0.0, 3.2, 3.7], [0.035, 3.7, 2.9], [0.039, 3.8, 3.1], [0.0, 3.8, 4.2], [0.095, 3.8, 4.6], [0.0, 3.2, 3.7], [0.006, 3.2, 3.9], [0.004, 3.7, 3.0], [0.001, 4.0, 2.8], [0.03, 3.5, 3.1], [0.001, 4.8, 3.6], [0.073, 3.7, 4.0], [0.002, 4.3, 4.0], [0.001, 3.7, 3.7], [0.004, 3.5, 3.8], [0.252, 3.2, 3.2], [0.006, 3.9, 4.0], [0.002, 3.5, 2.6], [0.004, 3.7, 3.5], [0.002, 2.8, 3.2], [0.0, 3.1, 2.5], [0.082, 3.5, 4.1], [0.014, 2.2, 2.9], [0.006, 3.5, 2.8], [0.001, 3.7, 3.8], [0.012, 3.5, 3.2], [0.001, 3.9, 3.9], [0.003, 3.5, 4.4], [0.009, 3.8, 3.8], [0.008, 3.3, 3.8], [0.018, 4.2, 4.0], [0.018, 3.5, 3.7], [0.019, 3.6, 3.8], [0.008, 3.3, 4.3], [0.0, 3.0, 3.4], [0.0, 4.4, 3.1], [0.002, 3.1, 3.8], [0.0, 3.6, 4.1], [0.002, 3.5, 3.6], [0.001, 3.8, 3.3], [0.012, 3.6, 3.1], [0.001, 4.0, 3.6], [0.004, 3.8, 3.1], [0.003, 3.3, 4.7], [0.002, 2.6, 2.6], [0.001, 3.5, 3.8], [0.001, 2.9, 3.8], [0.001, 4.2, 3.4], [0.005, 3.3, 3.3], [0.041, 3.9, 4.0], [0.003, 4.4, 3.5], [0.005, 4.0, 3.6], [0.002, 4.0, 2.8], [0.003, 4.3, 4.1], [0.01, 3.6, 4.1], [0.04, 2.4, 2.8], [0.003, 3.3, 4.1], [0.013, 3.3, 3.5], [0.011, 3.7, 3.8], [0.0, 3.0, 3.1], [0.0, 3.3, 4.0], [0.002, 3.1, 3.8], [0.01, 3.7, 3.9], [0.0, 3.8, 3.6], [0.001, 4.0, 3.7], [0.001, 3.2, 3.8], [0.001, 3.4, 2.4], [0.004, 3.3, 4.3], [0.001, 4.0, 4.3], [0.001, 3.6, 4.0], [0.014, 3.0, 3.7], [0.0, 3.9, 3.5], [0.002, 4.2, 4.8], [0.014, 3.6, 3.0], [0.001, 4.4, 3.4], [0.021, 3.2, 3.7], [0.011, 3.2, 3.9], [0.001, 3.7, 4.0], [0.031, 3.9, 3.7], [0.001, 2.9, 4.4], [0.015, 3.8, 3.9], [0.02, 3.3, 3.6], [0.0, 4.0, 3.9], [0.001, 3.2, 2.8], [0.0, 3.6, 3.4], [0.015, 3.6, 4.0], [0.007, 3.6, 3.4], [0.011, 4.2, 3.7], [0.0, 2.9, 3.2], [0.006, 4.0, 3.3], [0.003, 4.3, 3.6], [0.086, 3.2, 3.5], [0.005, 3.6, 2.8], [0.001, 3.3, 4.2], [0.0, 3.6, 3.9], [0.017, 2.8, 3.6], [0.002, 4.2, 3.8], [0.0, 3.6, 3.1], [0.001, 3.4, 2.7], [0.069, 3.7, 3.8], [0.001, 3.8, 3.9], [0.18, 4.0, 3.2], [0.001, 3.8, 3.8], [0.004, 4.3, 3.7], [0.001, 3.8, 3.0], [0.001, 3.6, 3.8], [0.001, 3.6, 3.8], [0.001, 3.3, 3.8], [0.003, 3.8, 3.5], [0.002, 3.5, 3.0], [0.007, 4.0, 3.2], [0.014, 3.8, 3.0], [0.0, 4.0, 2.9], [0.005, 2.6, 4.7], [0.0, 4.1, 3.6], [0.0, 3.8, 3.2], [0.001, 3.8, 4.3], [0.0, 3.1, 3.3], [0.032, 4.0, 3.6], [0.001, 3.1, 3.2], [0.001, 3.7, 4.0], [0.001, 3.8, 3.9], [0.006, 3.5, 3.4], [0.007, 4.1, 3.0], [0.004, 3.6, 3.5], [0.009, 4.1, 4.3], [0.0, 3.7, 2.7], [0.003, 2.7, 3.7], [0.001, 2.7, 4.3], [0.004, 3.7, 3.7], [0.001, 3.2, 3.6], [0.001, 3.9, 4.3], [0.011, 3.2, 4.0], [0.002, 3.1, 4.1], [0.006, 4.0, 2.9], [0.011, 4.0, 4.2], [0.099, 3.8, 3.3], [0.002, 4.1, 3.1], [0.002, 2.9, 3.9], [0.005, 2.8, 3.2], [0.016, 3.3, 3.7], [0.003, 3.5, 4.1], [0.046, 3.7, 4.3], [0.0, 3.6, 3.4], [0.0, 3.3, 3.3], [0.021, 2.8, 3.6], [0.0, 3.6, 3.9], [0.021, 3.3, 4.0], [0.015, 2.9, 3.3], [0.001, 3.3, 3.7], [0.104, 4.8, 4.1], [0.001, 2.9, 3.7], [0.002, 4.0, 3.9], [0.001, 3.6, 4.1], [0.001, 3.9, 2.8], [0.001, 4.2, 2.6], [0.066, 3.8, 3.0], [0.001, 4.3, 4.1], [0.002, 3.2, 3.8], [0.084, 4.0, 4.1], [0.001, 3.6, 3.8], [0.0, 3.3, 3.2], [0.41, 4.0, 3.7], [0.03, 3.9, 3.5], [0.005, 3.9, 3.5], [0.001, 3.4, 3.7], [0.273, 3.8, 3.6], [0.003, 3.7, 4.1], [0.008, 4.6, 3.6], [0.006, 4.3, 3.8], [0.006, 3.8, 2.5], [0.0, 3.9, 4.3], [0.003, 3.9, 3.8], [0.014, 3.5, 3.5], [0.001, 3.8, 3.9], [0.0, 3.2, 3.7], [0.005, 4.4, 3.2], [0.007, 3.6, 3.3], [0.0, 3.7, 3.8], [0.055, 3.0, 4.3], [0.003, 3.3, 3.8], [0.001, 3.3, 4.2], [0.008, 2.8, 3.0], [0.001, 3.4, 4.0], [0.004, 3.1, 3.8], [0.006, 3.4, 3.1], [0.004, 3.0, 3.9], [0.001, 4.4, 4.0], [0.01, 4.0, 4.0], [0.001, 3.5, 3.1], [0.0, 2.9, 3.2], [0.02, 4.3, 3.6], [0.104, 4.1, 2.9], [0.005, 4.2, 3.8], [0.014, 3.3, 3.5], [0.062, 3.8, 3.9], [0.001, 3.2, 3.6], [0.002, 2.8, 4.2], [0.001, 3.2, 3.4], [0.021, 3.0, 3.9], [0.007, 4.4, 4.3], [0.004, 3.8, 2.5], [0.003, 3.2, 2.5], [0.0, 4.5, 3.3], [0.002, 3.9, 3.8], [0.0, 2.8, 4.2], [0.0, 3.8, 3.1], [0.01, 2.9, 3.0], [0.002, 3.7, 3.8], [0.0, 4.1, 3.1], [0.008, 2.5, 3.6], [0.03, 4.3, 3.5], [0.053, 3.1, 3.6], [0.045, 3.4, 3.3], [0.001, 2.7, 4.5], [0.015, 4.0, 3.3], [0.002, 2.9, 2.9], [0.001, 3.1, 4.0], [0.0, 3.0, 3.7], [0.001, 2.9, 3.9], [0.001, 4.1, 4.1], [0.0, 3.2, 4.1], [0.049, 3.6, 3.9], [0.0, 4.3, 3.2], [0.002, 4.0, 3.0], [0.0, 3.6, 3.3], [0.0, 2.7, 2.9], [0.004, 3.6, 2.8], [0.016, 4.2, 3.8], [0.016, 3.0, 3.6], [0.024, 4.5, 3.0], [0.08, 2.9, 4.1], [0.026, 2.9, 3.7], [0.02, 3.3, 3.3], [0.0, 3.8, 4.5], [0.005, 3.5, 3.6], [0.008, 4.1, 2.8], [0.002, 3.6, 1.9], [0.065, 3.8, 2.9], [0.002, 3.7, 4.1], [0.006, 4.3, 3.2], [0.006, 3.4, 3.2], [0.384, 2.9, 4.1], [0.004, 2.7, 4.2], [0.002, 3.1, 4.3], [0.0, 4.0, 3.3], [0.003, 2.8, 3.7], [0.007, 3.5, 3.6], [0.001, 3.8, 3.8], [0.003, 3.0, 4.3], [0.0, 3.8, 3.3], [0.011, 3.5, 4.0], [0.001, 4.3, 4.2], [0.006, 3.2, 4.0], [0.002, 2.7, 4.0], [0.001, 2.7, 3.8], [0.001, 3.3, 4.2], [0.265, 3.7, 3.4], [0.068, 3.8, 3.9], [0.001, 3.7, 3.8], [0.006, 4.4, 3.7], [0.003, 3.9, 4.3], [0.001, 3.3, 3.7], [0.038, 3.6, 4.5], [0.021, 3.6, 2.8], [0.013, 3.1, 3.8], [0.003, 3.7, 4.1], [0.012, 3.5, 3.6], [0.024, 3.8, 2.9], [0.004, 3.6, 4.5], [0.013, 2.9, 3.7], [0.042, 4.0, 3.6], [0.008, 3.1, 2.8], [0.006, 3.0, 3.3], [0.002, 3.5, 3.6], [0.366, 4.3, 3.7], [0.0, 3.3, 3.1], [0.005, 3.8, 3.2], [0.002, 3.7, 3.8], [0.002, 3.5, 2.8], [0.001, 4.3, 3.6], [0.005, 4.3, 2.8], [0.025, 3.4, 4.0], [0.014, 3.9, 3.3], [0.056, 4.0, 3.7], [0.001, 2.7, 2.9], [0.023, 3.3, 3.6], [0.001, 3.2, 4.2], [0.0, 3.3, 3.9], [0.009, 3.8, 4.1], [0.011, 2.7, 2.9], [0.006, 3.8, 3.2], [0.0, 3.8, 3.3], [0.01, 3.2, 2.9], [0.0, 3.3, 3.5], [0.024, 3.8, 3.0], [0.0, 3.8, 3.2], [0.001, 3.9, 3.6], [0.001, 3.6, 3.3], [0.006, 2.7, 3.7], [0.001, 3.6, 2.9], [0.0, 4.3, 3.4], [0.049, 4.2, 3.7], [0.0, 2.9, 3.1], [0.054, 3.4, 3.9], [0.006, 2.7, 2.9], [0.012, 2.6, 3.2], [0.001, 3.1, 3.4], [0.0, 4.3, 3.1], [0.002, 4.0, 3.5], [0.001, 4.2, 3.8], [0.0, 4.0, 2.5], [0.197, 4.0, 4.2], [0.0, 4.1, 4.2], [0.0, 3.4, 4.4], [0.061, 2.7, 3.6], [0.001, 2.8, 3.7], [0.001, 3.6, 3.0], [0.118, 3.8, 2.9], [0.031, 3.7, 3.0], [0.002, 3.6, 4.4], [0.029, 3.8, 3.6], [0.024, 3.0, 4.6], [0.002, 2.9, 4.1], [0.003, 4.3, 3.1], [0.133, 3.7, 3.3], [0.033, 3.5, 3.2], [0.012, 3.8, 3.5], [0.063, 3.8, 2.9], [0.001, 3.4, 2.8], [0.0, 3.7, 2.7], [0.0, 4.0, 2.8], [0.013, 3.5, 3.3], [0.0, 3.5, 3.4], [0.014, 2.9, 3.7], [0.001, 4.5, 3.2], [0.003, 3.1, 3.8], [0.008, 3.2, 3.6], [0.017, 3.9, 3.9], [0.054, 3.8, 2.9], [0.001, 2.9, 3.2], [0.0, 2.7, 3.9], [0.009, 3.8, 3.3], [0.0, 3.7, 3.9], [0.0, 3.3, 3.7], [0.002, 3.2, 3.5], [0.0, 3.9, 4.0], [0.0, 2.4, 4.2], [0.0, 3.1, 4.1], [0.002, 3.8, 3.1], [0.026, 3.0, 3.6], [0.001, 3.1, 3.3], [0.001, 3.7, 3.5], [0.01, 3.3, 4.0], [0.009, 4.3, 3.7], [0.001, 4.0, 3.6], [0.012, 2.4, 3.6], [0.006, 4.2, 4.0], [0.003, 3.6, 3.9], [0.001, 3.0, 3.7], [0.093, 3.3, 3.2], [0.1, 2.8, 4.3], [0.0, 3.3, 3.6], [0.004, 4.2, 2.9], [0.001, 3.3, 3.2], [0.005, 4.6, 4.4], [0.006, 3.3, 4.3], [0.011, 3.8, 3.3], [0.0, 2.4, 3.0], [0.01, 3.6, 4.3], [0.001, 3.3, 3.6], [0.001, 4.4, 3.8], [0.0, 3.3, 4.4], [0.004, 3.1, 3.7], [0.002, 3.9, 4.4], [0.0, 3.5, 3.6], [0.023, 2.8, 2.8], [0.001, 4.3, 2.8], [0.0, 3.2, 2.9], [0.09, 3.9, 4.3], [0.0, 3.7, 3.0], [0.002, 3.6, 3.2], [0.001, 3.8, 4.4], [0.038, 4.6, 2.8], [0.0, 4.4, 3.7], [0.001, 3.3, 3.4], [0.0, 3.9, 4.1], [0.004, 3.6, 4.2], [0.008, 3.9, 3.4], [0.003, 3.7, 3.2], [0.004, 3.0, 3.7], [0.017, 3.6, 2.7], [0.04, 4.0, 3.4], [0.0, 4.1, 2.7], [0.009, 3.5, 4.1], [0.001, 3.9, 3.3], [0.014, 3.3, 3.3], [0.006, 3.3, 4.2], [0.001, 3.1, 3.6], [0.002, 3.9, 4.0], [0.001, 4.1, 3.8], [0.001, 3.8, 3.4], [0.001, 3.1, 3.6], [0.019, 3.9, 3.5], [0.009, 4.3, 2.9], [0.001, 3.3, 4.5], [0.007, 3.6, 2.9], [0.0, 3.4, 3.6], [0.008, 3.8, 3.9], [0.001, 2.2, 3.1], [0.002, 3.9, 3.0], [0.004, 3.4, 4.0], [0.0, 2.9, 4.2], [0.001, 2.4, 3.6], [0.015, 3.8, 3.5], [0.001, 2.5, 4.3], [0.009, 3.5, 3.4], [0.001, 3.1, 4.0], [0.0, 3.7, 2.9], [0.012, 3.1, 2.7], [0.023, 4.2, 2.8], [0.0, 3.5, 3.1], [0.001, 3.9, 3.3], [0.103, 3.8, 3.6], [0.022, 3.5, 3.0], [0.008, 3.8, 4.2], [0.002, 4.1, 3.2], [0.003, 2.8, 3.1], [0.0, 3.6, 3.7], [0.0, 3.6, 4.1], [0.001, 3.8, 3.6], [0.011, 3.1, 3.2], [0.029, 3.3, 3.3], [0.005, 2.9, 3.7], [0.508, 3.0, 3.8], [0.003, 3.1, 3.3], [0.005, 3.0, 3.3], [0.003, 3.2, 4.1], [0.005, 3.1, 4.2], [0.002, 4.2, 3.0], [0.009, 3.4, 3.8], [0.001, 3.1, 4.3], [0.002, 4.0, 3.1], [0.0, 3.8, 3.0], [0.0, 2.8, 4.2], [0.01, 4.6, 3.7], [0.001, 3.9, 4.3], [0.002, 4.4, 3.6], [0.004, 3.9, 3.6], [0.073, 3.0, 4.4], [0.0, 3.3, 4.6], [0.001, 3.1, 3.1], [0.031, 3.4, 3.4], [0.015, 3.9, 4.2], [0.0, 3.7, 4.4], [0.001, 3.1, 3.4], [0.0, 4.1, 2.9], [0.004, 3.6, 4.4], [0.001, 3.8, 3.6], [0.0, 3.1, 4.0], [0.012, 3.8, 4.0], [0.01, 3.2, 3.8], [0.001, 3.3, 4.8], [0.002, 2.7, 4.2], [0.006, 3.5, 4.3], [0.001, 2.5, 3.5], [0.006, 3.6, 2.6], [0.001, 3.8, 2.7], [0.009, 2.5, 4.0], [0.008, 3.5, 3.9], [0.011, 3.9, 4.2], [0.0, 3.6, 3.8], [0.002, 3.1, 3.5], [0.003, 3.9, 3.5], [0.0, 4.3, 4.1], [0.003, 3.6, 3.9], [0.0, 3.8, 3.6], [0.001, 3.3, 3.8], [0.009, 3.7, 2.8], [0.002, 3.4, 3.2], [0.0, 3.2, 3.1], [0.037, 4.6, 4.0], [0.001, 4.1, 3.0], [0.035, 2.7, 3.3], [0.006, 4.0, 3.8], [0.012, 4.0, 3.8], [0.009, 3.4, 3.1], [0.0, 3.6, 3.6], [0.001, 3.8, 3.9], [0.028, 3.8, 3.8], [0.001, 3.9, 3.7], [0.002, 4.8, 4.3], [0.038, 3.6, 4.2], [0.003, 4.8, 2.9], [0.006, 3.0, 3.7], [0.001, 3.3, 4.2], [0.006, 4.1, 3.3], [0.001, 3.1, 3.2], [0.001, 3.6, 4.0], [0.004, 3.5, 4.0], [0.001, 3.8, 3.2], [0.002, 3.2, 2.9], [0.003, 4.1, 3.3], [0.0, 3.9, 3.1], [0.002, 3.9, 3.8], [0.0, 3.5, 3.3], [0.0, 4.4, 3.9], [0.032, 3.8, 3.8], [0.027, 3.8, 3.7], [0.0, 3.8, 3.1], [0.003, 3.3, 2.7], [0.076, 3.9, 4.3], [0.002, 3.0, 4.1], [0.0, 3.4, 4.1], [0.001, 4.0, 4.2], [0.003, 3.2, 3.9], [0.025, 4.1, 3.5], [0.035, 3.6, 3.8], [0.001, 4.3, 3.0], [0.051, 3.5, 3.7], [0.027, 4.3, 4.3], [0.043, 3.9, 3.9], [0.004, 3.8, 4.8], [0.002, 3.5, 3.9], [0.005, 2.8, 2.9], [0.004, 4.0, 3.7], [0.019, 3.9, 3.7], [0.013, 3.3, 3.5], [0.005, 3.3, 4.0], [0.012, 3.3, 3.3], [0.012, 3.8, 3.9], [0.002, 3.0, 3.8], [0.007, 3.8, 3.6], [0.108, 4.2, 3.0], [0.021, 4.3, 3.6], [0.001, 3.5, 3.9], [0.001, 3.0, 3.8], [0.002, 4.0, 3.6], [0.001, 3.9, 4.0], [0.044, 3.5, 2.7], [0.002, 3.7, 3.0], [0.004, 4.3, 3.7], [0.001, 3.5, 3.4], [0.006, 3.2, 3.8], [0.001, 3.7, 3.6], [0.028, 2.4, 3.6], [0.072, 3.3, 4.2], [0.001, 4.1, 3.5], [0.008, 2.7, 3.8], [0.0, 3.2, 2.4], [0.002, 4.3, 3.7], [0.034, 3.7, 3.3], [0.002, 3.6, 2.9], [0.0, 4.3, 3.6], [0.114, 3.7, 3.1], [0.001, 3.3, 3.3], [0.025, 3.9, 3.5], [0.047, 3.0, 3.0], [0.0, 3.1, 2.5], [0.002, 3.4, 3.4], [0.004, 3.4, 3.2], [0.004, 3.9, 4.1], [0.15, 3.7, 2.3], [0.001, 2.9, 3.4], [0.001, 3.9, 3.6], [0.0, 3.8, 4.4], [0.0, 3.3, 3.1], [0.0, 3.9, 2.4], [0.0, 3.9, 4.4], [0.002, 2.8, 4.0], [0.021, 3.7, 3.3], [0.002, 3.3, 3.9], [0.006, 4.1, 3.2], [0.403, 3.1, 4.2], [0.008, 2.9, 4.1], [0.047, 4.0, 2.6], [0.001, 2.9, 3.0], [0.0, 3.4, 3.8], [0.005, 3.2, 3.0], [0.002, 3.0, 3.4], [0.015, 3.6, 3.8], [0.002, 3.3, 3.7], [0.196, 4.0, 3.2], [0.0, 2.2, 3.1], [0.043, 3.1, 2.9], [0.001, 4.1, 2.9], [0.011, 4.1, 3.8], [0.079, 3.5, 4.0], [0.0, 3.2, 3.0], [0.021, 3.8, 3.9], [0.0, 3.7, 3.8], [0.013, 3.5, 4.7], [0.026, 2.7, 4.0], [0.029, 3.6, 4.2], [0.003, 3.9, 4.3], [0.154, 4.0, 4.8], [0.0, 3.4, 3.3], [0.005, 3.7, 3.4], [0.002, 3.6, 3.5], [0.001, 3.2, 3.8], [0.005, 4.1, 4.1], [0.013, 4.1, 4.3], [0.001, 3.2, 3.8], [0.001, 4.0, 2.5], [0.001, 2.9, 2.8], [0.015, 3.5, 3.4], [0.026, 4.0, 3.3], [0.001, 3.1, 4.3], [0.017, 4.3, 3.5], [0.004, 2.5, 2.7], [0.001, 3.3, 3.8], [0.001, 4.2, 3.8], [0.039, 4.1, 3.7], [0.004, 3.9, 3.3], [0.003, 3.5, 4.0], [0.004, 3.6, 4.0], [0.0, 2.7, 3.1], [0.002, 2.7, 4.1], [0.0, 3.9, 3.6], [0.001, 3.4, 3.3], [0.001, 3.4, 3.5], [0.013, 3.7, 2.8], [0.005, 3.9, 3.8], [0.003, 3.7, 3.8], [0.0, 2.4, 3.7], [0.018, 3.7, 3.4], [0.025, 4.4, 4.4], [0.0, 3.8, 4.3], [0.001, 3.7, 3.0], [0.01, 2.5, 3.5], [0.002, 3.5, 3.1], [0.0, 3.5, 3.7], [0.02, 4.1, 2.6], [0.031, 3.3, 3.4], [0.001, 3.9, 3.3], [0.048, 4.1, 2.6], [0.0, 4.2, 3.3], [0.002, 4.3, 2.8], [0.004, 2.7, 3.4], [0.004, 3.4, 3.8], [0.027, 3.6, 3.7], [0.001, 3.9, 2.8], [0.002, 3.6, 3.3], [0.003, 4.4, 3.3], [0.004, 4.4, 4.1], [0.039, 3.7, 3.4], [0.002, 3.3, 3.2], [0.0, 4.3, 4.0], [0.001, 3.0, 3.2], [0.002, 2.9, 4.3], [0.0, 3.1, 4.0], [0.005, 2.7, 4.0], [0.023, 3.7, 4.3], [0.0, 3.1, 3.8], [0.005, 4.6, 3.9], [0.589, 3.2, 3.8], [0.004, 3.5, 3.4], [0.032, 2.2, 3.2], [0.009, 3.6, 3.3], [0.002, 3.0, 3.9], [0.006, 2.7, 4.1], [0.011, 3.1, 4.3], [0.002, 3.8, 3.0], [0.123, 3.0, 3.3], [0.001, 4.3, 4.0], [0.019, 4.4, 3.2], [0.001, 3.6, 3.7], [0.005, 4.6, 3.1], [0.011, 3.9, 3.6], [0.008, 3.0, 3.3], [0.008, 3.5, 3.5], [0.022, 3.2, 3.4], [0.001, 3.9, 4.0], [0.006, 3.3, 3.2], [0.034, 3.7, 3.6], [0.001, 3.0, 3.0], [0.003, 3.7, 3.2], [0.005, 3.0, 4.6], [0.001, 3.4, 4.1], [0.01, 3.8, 3.6], [0.002, 3.7, 3.3], [0.0, 4.4, 4.3], [0.04, 3.4, 4.7], [0.019, 4.0, 4.0], [0.061, 3.6, 3.7], [0.0, 4.4, 4.0], [0.005, 4.3, 3.0], [0.002, 2.7, 3.6], [0.013, 2.8, 3.8], [0.002, 4.1, 3.6], [0.0, 3.6, 4.1], [0.008, 3.5, 4.0], [0.0, 4.4, 2.7], [0.002, 4.4, 3.6], [0.027, 3.6, 2.9], [0.001, 3.0, 3.8], [0.002, 3.6, 3.3], [0.004, 2.8, 4.1], [0.005, 3.8, 4.0], [0.002, 3.0, 3.5], [0.005, 2.7, 4.0], [0.0, 4.3, 3.8], [0.014, 3.6, 3.4], [0.0, 3.2, 3.8], [0.083, 2.8, 3.1], [0.034, 3.9, 3.7], [0.0, 4.4, 2.9], [0.009, 4.3, 3.0], [0.003, 3.4, 3.7], [0.001, 4.4, 4.6], [0.014, 4.0, 3.5], [0.0, 4.5, 2.9], [0.025, 2.7, 3.0], [0.001, 3.5, 4.1], [0.0, 3.3, 2.6], [0.013, 3.2, 3.6], [0.003, 4.3, 2.7], [0.003, 3.3, 4.3], [0.0, 4.7, 3.2], [0.002, 3.2, 2.7], [0.001, 3.0, 3.6], [0.04, 3.3, 4.3], [0.001, 3.2, 3.7], [0.001, 3.9, 3.4], [0.001, 2.4, 3.8], [0.001, 4.0, 2.8], [0.073, 3.7, 3.6], [0.024, 3.1, 3.3], [0.022, 3.2, 3.9], [0.0, 3.3, 3.7], [0.0, 2.7, 4.2], [0.0, 3.5, 2.9], [0.002, 2.7, 3.9], [0.024, 3.1, 4.3], [0.009, 3.3, 2.8], [0.0, 3.9, 3.3], [0.022, 2.9, 3.3], [0.001, 3.8, 2.5], [0.096, 2.9, 2.7], [0.022, 4.0, 3.0], [0.012, 4.0, 3.9], [0.028, 3.6, 2.8], [0.011, 4.0, 4.3], [0.029, 4.2, 3.6], [0.182, 3.8, 3.5], [0.047, 3.5, 2.9], [0.0, 3.1, 3.8], [0.025, 3.5, 2.9], [0.016, 3.9, 3.3], [0.061, 3.9, 3.2], [0.001, 2.9, 2.7], [0.0, 3.3, 3.9], [0.021, 3.9, 3.8], [0.002, 3.4, 3.8], [0.153, 4.3, 3.7], [0.001, 2.5, 3.1], [0.005, 3.7, 3.9], [0.004, 3.8, 4.2]], "Physical activity": [[0.001, 3.0, 1.0], [0.0, 5.0, 4.0], [0.004, 3.0, 1.0], [0.009, 4.0, 4.0], [0.001, 3.0, 3.0], [0.071, 5.0, 3.0], [0.005, 5.0, 1.0], [0.065, 5.0, 3.0], [0.003, 2.0, 4.0], [0.011, 5.0, 2.0], [0.003, 3.0, 3.0], [0.003, 4.0, 5.0], [0.017, 5.0, 3.0], [0.003, 2.0, 5.0], [0.005, 5.0, 4.0], [0.007, 4.0, 4.0], [0.001, 5.0, 2.0], [0.003, 3.0, 3.0], [0.008, 5.0, 4.0], [0.001, 4.0, 5.0], [0.009, 3.0, 4.0], [0.033, 3.0, 3.0], [0.033, 2.0, 4.0], [0.001, 4.0, 5.0], [0.001, 3.0, 4.0], [0.023, 0.0, 2.0], [0.009, 5.0, 2.0], [0.02, 4.0, 5.0], [0.001, 3.0, 4.0], [0.036, 5.0, 3.0], [0.096, 3.0, 4.0], [0.001, 1.0, 4.0], [0.004, 4.0, 5.0], [0.003, 5.0, 4.0], [0.001, 5.0, 5.0], [0.182, 4.0, 3.0], [0.006, 3.0, 2.0], [0.008, 5.0, 3.0], [0.001, 3.0, 3.0], [0.109, 4.0, 2.0], [0.001, 3.0, 5.0], [0.025, 4.0, 2.0], [0.017, 2.0, 2.0], [0.005, 2.0, 2.0], [0.0, 2.0, 2.0], [0.014, 2.0, 4.0], [0.002, 1.0, 5.0], [0.021, 3.0, 3.0], [0.042, 4.0, 3.0], [0.001, 4.0, 4.0], [0.121, 5.0, 4.0], [0.452, 5.0, 2.0], [0.0, 3.0, 0.0], [0.002, 3.0, 4.0], [0.0, 3.0, 5.0], [0.011, 5.0, 4.0], [0.0, 5.0, 4.0], [0.003, 5.0, 2.0], [0.0, 5.0, 4.0], [0.001, 2.0, 4.0], [0.001, 2.0, 5.0], [0.007, 3.0, 2.0], [0.017, 2.0, 2.0], [0.13, 3.0, 4.0], [0.0, 3.0, 5.0], [0.009, 5.0, 5.0], [0.003, 5.0, 3.0], [0.032, 5.0, 3.0], [0.017, 0.0, 3.0], [0.0, 5.0, 4.0], [0.019, 3.0, 5.0], [0.001, 5.0, 4.0], [0.001, 2.0, 2.0], [0.004, 4.0, 5.0], [0.005, 5.0, 2.0], [0.001, 5.0, 3.0], [0.01, 4.0, 5.0], [0.0, 2.0, 4.0], [0.0, 3.0, 3.0], [0.003, 5.0, 3.0], [0.004, 3.0, 5.0], [0.036, 4.0, 5.0], [0.089, 1.0, 5.0], [0.002, 1.0, 4.0], [0.003, 4.0, 3.0], [0.013, 5.0, 5.0], [0.089, 4.0, 4.0], [0.0, 4.0, 5.0], [0.002, 4.0, 3.0], [0.002, 3.0, 3.0], [0.006, 5.0, 3.0], [0.015, 4.0, 3.0], [0.055, 2.0, 4.0], [0.004, 3.0, 2.0], [0.001, 5.0, 5.0], [0.002, 3.0, 5.0], [0.001, 5.0, 3.0], [0.081, 5.0, 0.0], [0.004, 3.0, 4.0], [0.001, 5.0, 5.0], [0.002, 4.0, 3.0], [0.0, 4.0, 5.0], [0.002, 3.0, 5.0], [0.021, 2.0, 3.0], [0.0, 5.0, 5.0], [0.003, 4.0, 3.0], [0.001, 5.0, 1.0], [0.001, 5.0, 5.0], [0.005, 5.0, 5.0], [0.03, 3.0, 3.0], [0.003, 3.0, 4.0], [0.007, 5.0, 4.0], [0.0, 5.0, 3.0], [0.002, 4.0, 3.0], [0.001, 3.0, 3.0], [0.006, 4.0, 5.0], [0.0, 4.0, 2.0], [0.002, 5.0, 5.0], [0.041, 4.0, 3.0], [0.0, 3.0, 5.0], [0.002, 4.0, 5.0], [0.005, 2.0, 5.0], [0.003, 5.0, 3.0], [0.003, 3.0, 5.0], [0.018, 3.0, 0.0], [0.001, 4.0, 4.0], [0.027, 5.0, 5.0], [0.01, 3.0, 5.0], [0.033, 5.0, 4.0], [0.0, 3.0, 4.0], [0.0, 2.0, 5.0], [0.004, 3.0, 5.0], [0.001, 3.0, 2.0], [0.003, 3.0, 5.0], [0.007, 3.0, 4.0], [0.011, 4.0, 5.0], [0.001, 5.0, 1.0], [0.001, 5.0, 3.0], [0.163, 3.0, 2.0], [0.001, 3.0, 5.0], [0.001, 4.0, 3.0], [0.004, 3.0, 5.0], [0.043, 2.0, 3.0], [0.197, 4.0, 4.0], [0.004, 3.0, 3.0], [0.001, 5.0, 3.0], [0.001, 2.0, 4.0], [0.005, 5.0, 5.0], [0.118, 5.0, 5.0], [0.049, 5.0, 4.0], [0.023, 3.0, 2.0], [0.001, 3.0, 4.0], [0.039, 3.0, 2.0], [0.009, 5.0, 5.0], [0.002, 4.0, 4.0], [0.0, 4.0, 3.0], [0.003, 2.0, 3.0], [0.0, 4.0, 3.0], [0.0, 2.0, 5.0], [0.0, 5.0, 3.0], [0.027, 5.0, 5.0], [0.0, 3.0, 4.0], [0.002, 5.0, 4.0], [0.0, 5.0, 5.0], [0.008, 5.0, 5.0], [0.005, 2.0, 4.0], [0.002, 5.0, 3.0], [0.001, 4.0, 3.0], [0.007, 2.0, 2.0], [0.024, 5.0, 3.0], [0.015, 0.0, 1.0], [0.065, 5.0, 3.0], [0.012, 4.0, 5.0], [0.002, 4.0, 4.0], [0.001, 2.0, 2.0], [0.007, 5.0, 3.0], [0.0, 3.0, 5.0], [0.008, 5.0, 3.0], [0.007, 3.0, 5.0], [0.0, 4.0, 3.0], [0.034, 5.0, 5.0], [0.0, 5.0, 5.0], [0.007, 4.0, 5.0], [0.008, 3.0, 3.0], [0.0, 3.0, 4.0], [0.011, 5.0, 2.0], [0.0, 2.0, 5.0], [0.001, 5.0, 3.0], [0.003, 3.0, 4.0], [0.0, 3.0, 3.0], [0.0, 5.0, 3.0], [0.0, 5.0, 2.0], [0.01, 0.0, 3.0], [0.002, 0.0, 3.0], [0.0, 2.0, 3.0], [0.009, 3.0, 3.0], [0.0, 5.0, 5.0], [0.004, 4.0, 5.0], [0.007, 3.0, 4.0], [0.008, 4.0, 5.0], [0.021, 3.0, 3.0], [0.005, 3.0, 5.0], [0.0, 3.0, 5.0], [0.005, 3.0, 5.0], [0.0, 5.0, 3.0], [0.004, 5.0, 4.0], [0.07, 5.0, 5.0], [0.0, 3.0, 3.0], [0.001, 5.0, 3.0], [0.0, 4.0, 5.0], [0.002, 1.0, 3.0], [0.006, 5.0, 3.0], [0.008, 2.0, 5.0], [0.0, 3.0, 4.0], [0.002, 2.0, 4.0], [0.035, 4.0, 5.0], [0.002, 2.0, 5.0], [0.012, 5.0, 2.0], [0.001, 5.0, 4.0], [0.004, 3.0, 5.0], [0.004, 5.0, 3.0], [0.021, 5.0, 3.0], [0.142, 2.0, 4.0], [0.191, 4.0, 5.0], [0.001, 4.0, 3.0], [0.001, 1.0, 4.0], [0.005, 3.0, 3.0], [0.002, 5.0, 4.0], [0.002, 2.0, 2.0], [0.001, 4.0, 5.0], [0.037, 3.0, 2.0], [0.0, 5.0, 4.0], [0.002, 5.0, 1.0], [0.001, 2.0, 4.0], [0.004, 0.0, 2.0], [0.004, 4.0, 5.0], [0.001, 1.0, 5.0], [0.002, 3.0, 3.0], [0.019, 5.0, 4.0], [0.001, 2.0, 3.0], [0.016, 5.0, 3.0], [0.0, 3.0, 5.0], [0.005, 5.0, 4.0], [0.004, 4.0, 2.0], [0.004, 4.0, 2.0], [0.005, 2.0, 3.0], [0.0, 5.0, 4.0], [0.016, 2.0, 3.0], [0.005, 5.0, 2.0], [0.0, 2.0, 4.0], [0.001, 5.0, 2.0], [0.003, 3.0, 5.0], [0.0, 3.0, 3.0], [0.09, 3.0, 3.0], [0.0, 2.0, 3.0], [0.002, 5.0, 3.0], [0.005, 3.0, 3.0], [0.004, 5.0, 3.0], [0.002, 4.0, 3.0], [0.003, 3.0, 4.0], [0.006, 5.0, 3.0], [0.004, 3.0, 5.0], [0.0, 4.0, 4.0], [0.0, 3.0, 5.0], [0.005, 3.0, 5.0], [0.001, 5.0, 3.0], [0.001, 3.0, 3.0], [0.011, 2.0, 4.0], [0.003, 3.0, 4.0], [0.003, 4.0, 2.0], [0.001, 2.0, 3.0], [0.028, 2.0, 4.0], [0.003, 4.0, 2.0], [0.004, 3.0, 2.0], [0.009, 5.0, 2.0], [0.0, 5.0, 3.0], [0.003, 3.0, 4.0], [0.0, 3.0, 4.0], [0.017, 2.0, 3.0], [0.004, 3.0, 5.0], [0.0, 5.0, 3.0], [0.006, 3.0, 2.0], [0.012, 5.0, 5.0], [0.001, 2.0, 0.0], [0.001, 5.0, 3.0], [0.003, 5.0, 2.0], [0.006, 3.0, 3.0], [0.003, 2.0, 4.0], [0.001, 3.0, 4.0], [0.002, 4.0, 5.0], [0.001, 4.0, 3.0], [0.003, 5.0, 4.0], [0.003, 3.0, 5.0], [0.002, 5.0, 3.0], [0.0, 3.0, 5.0], [0.003, 5.0, 2.0], [0.0, 3.0, 4.0], [0.319, 5.0, 3.0], [0.002, 3.0, 5.0], [0.002, 3.0, 5.0], [0.011, 2.0, 3.0], [0.008, 4.0, 5.0], [0.002, 1.0, 2.0], [0.017, 5.0, 5.0], [0.0, 4.0, 5.0], [0.0, 2.0, 4.0], [0.024, 4.0, 3.0], [0.004, 5.0, 4.0], [0.104, 5.0, 5.0], [0.001, 5.0, 4.0], [0.005, 5.0, 5.0], [0.002, 3.0, 3.0], [0.001, 2.0, 3.0], [0.0, 5.0, 5.0], [0.003, 4.0, 3.0], [0.016, 4.0, 5.0], [0.002, 5.0, 3.0], [0.006, 4.0, 3.0], [0.0, 3.0, 5.0], [0.01, 5.0, 5.0], [0.002, 5.0, 3.0], [0.0, 5.0, 3.0], [0.0, 4.0, 4.0], [0.001, 3.0, 3.0], [0.0, 3.0, 4.0], [0.001, 4.0, 5.0], [0.008, 2.0, 5.0], [0.003, 2.0, 3.0], [0.003, 3.0, 3.0], [0.019, 5.0, 3.0], [0.02, 4.0, 5.0], [0.002, 5.0, 3.0], [0.001, 2.0, 3.0], [0.006, 5.0, 1.0], [0.001, 4.0, 5.0], [0.002, 4.0, 2.0], [0.001, 2.0, 3.0], [0.001, 2.0, 2.0], [0.005, 2.0, 4.0], [0.001, 5.0, 4.0], [0.199, 4.0, 4.0], [0.001, 5.0, 3.0], [0.001, 3.0, 5.0], [0.37, 5.0, 0.0], [0.0, 2.0, 5.0], [0.0, 4.0, 3.0], [0.0, 3.0, 3.0], [0.017, 1.0, 2.0], [0.006, 2.0, 3.0], [0.001, 3.0, 5.0], [0.003, 5.0, 5.0], [0.0, 3.0, 5.0], [0.005, 4.0, 2.0], [0.514, 4.0, 1.0], [0.001, 3.0, 3.0], [0.005, 4.0, 3.0], [0.002, 3.0, 4.0], [0.055, 3.0, 4.0], [0.001, 4.0, 4.0], [0.0, 4.0, 3.0], [0.0, 3.0, 4.0], [0.001, 3.0, 3.0], [0.06, 5.0, 3.0], [0.006, 5.0, 4.0], [0.001, 5.0, 4.0], [0.0, 5.0, 3.0], [0.005, 5.0, 2.0], [0.006, 3.0, 3.0], [0.0, 3.0, 4.0], [0.002, 4.0, 2.0], [0.003, 3.0, 4.0], [0.064, 3.0, 4.0], [0.011, 3.0, 3.0], [0.005, 4.0, 5.0], [0.003, 4.0, 3.0], [0.003, 5.0, 5.0], [0.004, 5.0, 3.0], [0.0, 2.0, 3.0], [0.0, 2.0, 5.0], [0.001, 4.0, 5.0], [0.015, 0.0, 3.0], [0.001, 3.0, 3.0], [0.0, 2.0, 4.0], [0.035, 1.0, 5.0], [0.001, 3.0, 4.0], [0.003, 5.0, 2.0], [0.0, 5.0, 5.0], [0.004, 2.0, 4.0], [0.021, 3.0, 5.0], [0.001, 2.0, 3.0], [0.012, 3.0, 5.0], [0.016, 4.0, 3.0], [0.003, 5.0, 1.0], [0.02, 3.0, 5.0], [0.002, 4.0, 3.0], [0.029, 5.0, 4.0], [0.09, 4.0, 5.0], [0.005, 5.0, 5.0], [0.002, 5.0, 4.0], [0.001, 5.0, 4.0], [0.005, 3.0, 5.0], [0.0, 5.0, 5.0], [0.002, 2.0, 4.0], [0.0, 2.0, 4.0], [0.011, 3.0, 2.0], [0.012, 4.0, 2.0], [0.058, 4.0, 5.0], [0.019, 3.0, 3.0], [0.03, 3.0, 3.0], [0.0, 5.0, 2.0], [0.001, 1.0, 3.0], [0.0, 5.0, 2.0], [0.022, 4.0, 2.0], [0.002, 5.0, 5.0], [0.001, 3.0, 2.0], [0.051, 3.0, 2.0], [0.686, 3.0, 4.0], [0.003, 3.0, 4.0], [0.006, 4.0, 3.0], [0.033, 3.0, 4.0], [0.008, 5.0, 5.0], [0.005, 3.0, 5.0], [0.003, 5.0, 3.0], [0.002, 5.0, 3.0], [0.0, 5.0, 3.0], [0.029, 3.0, 5.0], [0.01, 5.0, 5.0], [0.014, 5.0, 3.0], [0.002, 3.0, 4.0], [0.004, 2.0, 3.0], [0.026, 5.0, 0.0], [0.16, 2.0, 4.0], [0.001, 5.0, 4.0], [0.356, 1.0, 1.0], [0.0, 5.0, 4.0], [0.002, 2.0, 5.0], [0.0, 2.0, 5.0], [0.0, 3.0, 5.0], [0.001, 4.0, 3.0], [0.076, 1.0, 4.0], [0.0, 2.0, 5.0], [0.0, 5.0, 5.0], [0.001, 2.0, 5.0], [0.002, 3.0, 3.0], [0.0, 3.0, 2.0], [0.005, 3.0, 4.0], [0.001, 5.0, 3.0], [0.001, 3.0, 3.0], [0.013, 4.0, 3.0], [0.135, 4.0, 2.0], [0.097, 3.0, 2.0], [0.0, 4.0, 5.0], [0.006, 3.0, 3.0], [0.002, 3.0, 3.0], [0.0, 5.0, 3.0], [0.033, 5.0, 3.0], [0.001, 5.0, 5.0], [0.007, 5.0, 2.0], [0.0, 5.0, 2.0], [0.006, 3.0, 3.0], [0.001, 5.0, 2.0], [0.0, 2.0, 5.0], [0.003, 5.0, 5.0], [0.001, 4.0, 3.0], [0.002, 3.0, 4.0], [0.005, 4.0, 3.0], [0.001, 3.0, 3.0], [0.016, 3.0, 5.0], [0.001, 5.0, 4.0], [0.002, 5.0, 5.0], [0.007, 2.0, 3.0], [0.0, 5.0, 4.0], [0.0, 4.0, 4.0], [0.0, 4.0, 3.0], [0.001, 0.0, 3.0], [0.0, 3.0, 0.0], [0.002, 5.0, 5.0], [0.001, 5.0, 3.0], [0.071, 5.0, 3.0], [0.012, 3.0, 5.0], [0.002, 2.0, 3.0], [0.0, 3.0, 5.0], [0.018, 1.0, 3.0], [0.064, 2.0, 3.0], [0.002, 2.0, 2.0], [0.0, 4.0, 3.0], [0.0, 3.0, 3.0], [0.0, 5.0, 3.0], [0.005, 3.0, 4.0], [0.068, 5.0, 4.0], [0.002, 4.0, 3.0], [0.001, 3.0, 5.0], [0.002, 4.0, 5.0], [0.007, 2.0, 5.0], [0.324, 1.0, 3.0], [0.022, 4.0, 5.0], [0.004, 5.0, 2.0], [0.007, 4.0, 3.0], [0.006, 5.0, 2.0], [0.002, 3.0, 2.0], [0.0, 5.0, 4.0], [0.001, 4.0, 4.0], [0.0, 3.0, 2.0], [0.0, 2.0, 3.0], [0.001, 5.0, 5.0], [0.001, 4.0, 5.0], [0.363, 5.0, 4.0], [0.0, 5.0, 4.0], [0.001, 5.0, 2.0], [0.012, 5.0, 5.0], [0.008, 2.0, 3.0], [0.002, 3.0, 5.0], [0.054, 5.0, 5.0], [0.002, 4.0, 3.0], [0.001, 5.0, 5.0], [0.002, 2.0, 2.0], [0.059, 3.0, 4.0], [0.022, 4.0, 4.0], [0.084, 3.0, 4.0], [0.02, 2.0, 5.0], [0.074, 5.0, 4.0], [0.001, 3.0, 4.0], [0.002, 4.0, 1.0], [0.007, 5.0, 4.0], [0.002, 3.0, 3.0], [0.01, 3.0, 0.0], [0.008, 5.0, 3.0], [0.005, 3.0, 3.0], [0.005, 1.0, 5.0], [0.001, 4.0, 2.0], [0.002, 4.0, 4.0], [0.187, 3.0, 4.0], [0.002, 2.0, 3.0], [0.0, 4.0, 1.0], [0.004, 3.0, 3.0], [0.058, 3.0, 3.0], [0.133, 5.0, 3.0], [0.006, 5.0, 5.0], [0.01, 3.0, 4.0], [0.011, 5.0, 3.0], [0.055, 5.0, 5.0], [0.144, 4.0, 4.0], [0.0, 1.0, 5.0], [0.001, 4.0, 5.0], [0.001, 3.0, 3.0], [0.003, 5.0, 3.0], [0.0, 3.0, 5.0], [0.002, 5.0, 3.0], [0.018, 4.0, 2.0], [0.041, 3.0, 4.0], [0.001, 3.0, 1.0], [0.001, 3.0, 3.0], [0.002, 3.0, 4.0], [0.002, 5.0, 3.0], [0.0, 3.0, 2.0], [0.0, 5.0, 5.0], [0.009, 2.0, 2.0], [0.016, 5.0, 2.0], [0.015, 4.0, 3.0], [0.003, 5.0, 2.0], [0.001, 5.0, 5.0], [0.007, 2.0, 2.0], [0.099, 2.0, 3.0], [0.001, 4.0, 5.0], [0.001, 2.0, 4.0], [0.005, 3.0, 4.0], [0.002, 5.0, 5.0], [0.004, 5.0, 4.0], [0.006, 5.0, 1.0], [0.0, 1.0, 4.0], [0.001, 3.0, 2.0], [0.021, 2.0, 3.0], [0.113, 3.0, 0.0], [0.0, 5.0, 1.0], [0.008, 5.0, 5.0], [0.003, 3.0, 4.0], [0.005, 2.0, 5.0], [0.001, 5.0, 4.0], [0.003, 2.0, 5.0], [0.015, 2.0, 5.0], [0.001, 3.0, 4.0], [0.082, 4.0, 3.0], [0.002, 4.0, 5.0], [0.004, 2.0, 4.0], [0.0, 4.0, 5.0], [0.002, 2.0, 2.0], [0.003, 1.0, 5.0], [0.005, 3.0, 5.0], [0.001, 5.0, 1.0], [0.0, 4.0, 2.0], [0.002, 2.0, 4.0], [0.001, 3.0, 3.0], [0.002, 1.0, 3.0], [0.046, 3.0, 5.0], [0.093, 2.0, 2.0], [0.004, 4.0, 4.0], [0.0, 5.0, 3.0], [0.074, 3.0, 5.0], [0.006, 3.0, 2.0], [0.002, 3.0, 5.0], [0.001, 3.0, 3.0], [0.001, 5.0, 5.0], [0.036, 5.0, 3.0], [0.003, 2.0, 4.0], [0.021, 3.0, 3.0], [0.002, 4.0, 3.0], [0.02, 2.0, 3.0], [0.011, 3.0, 4.0], [0.002, 2.0, 5.0], [0.081, 4.0, 4.0], [0.002, 3.0, 5.0], [0.001, 5.0, 3.0], [0.001, 4.0, 4.0], [0.041, 5.0, 5.0], [0.001, 3.0, 5.0], [0.002, 2.0, 5.0], [0.003, 4.0, 3.0], [0.043, 4.0, 5.0], [0.002, 5.0, 3.0], [0.001, 4.0, 3.0], [0.007, 5.0, 5.0], [0.003, 5.0, 3.0], [0.008, 0.0, 4.0], [0.005, 4.0, 0.0], [0.024, 5.0, 5.0], [0.007, 3.0, 3.0], [0.0, 3.0, 4.0], [0.185, 4.0, 3.0], [0.003, 3.0, 3.0], [0.004, 5.0, 3.0], [0.001, 3.0, 2.0], [0.0, 5.0, 3.0], [0.019, 5.0, 3.0], [0.007, 3.0, 4.0], [0.005, 4.0, 4.0], [0.032, 4.0, 3.0], [0.02, 3.0, 3.0], [0.001, 3.0, 3.0], [0.015, 5.0, 4.0], [0.007, 3.0, 4.0], [0.003, 3.0, 5.0], [0.039, 4.0, 3.0], [0.079, 5.0, 3.0], [0.0, 1.0, 3.0], [0.005, 3.0, 5.0], [0.0, 5.0, 3.0], [0.001, 3.0, 3.0], [0.015, 5.0, 5.0], [0.002, 3.0, 5.0], [0.0, 3.0, 2.0], [0.025, 5.0, 4.0], [0.002, 2.0, 3.0], [0.002, 4.0, 2.0], [0.002, 4.0, 5.0], [0.001, 2.0, 5.0], [0.004, 5.0, 5.0], [0.006, 2.0, 5.0], [0.225, 4.0, 4.0], [0.009, 5.0, 2.0], [0.002, 4.0, 5.0], [0.0, 3.0, 2.0], [0.004, 3.0, 1.0], [0.003, 4.0, 3.0], [0.026, 4.0, 5.0], [0.005, 3.0, 5.0], [0.006, 4.0, 4.0], [0.0, 5.0, 1.0], [0.013, 3.0, 3.0], [0.002, 3.0, 2.0], [0.056, 4.0, 5.0], [0.031, 3.0, 5.0], [0.028, 3.0, 3.0], [0.0, 5.0, 4.0], [0.001, 4.0, 4.0], [0.141, 5.0, 2.0], [0.031, 4.0, 3.0], [0.001, 5.0, 4.0], [0.107, 4.0, 5.0], [0.009, 2.0, 2.0], [0.002, 4.0, 5.0], [0.015, 4.0, 4.0], [0.0, 4.0, 3.0], [0.02, 5.0, 2.0], [0.004, 5.0, 3.0], [0.0, 5.0, 5.0], [0.002, 2.0, 2.0], [0.003, 2.0, 4.0], [0.005, 3.0, 2.0], [0.029, 4.0, 3.0], [0.001, 5.0, 5.0], [0.002, 2.0, 5.0], [0.002, 4.0, 5.0], [0.236, 5.0, 3.0], [0.0, 5.0, 5.0], [0.007, 4.0, 5.0], [0.002, 5.0, 2.0], [0.002, 3.0, 3.0], [0.001, 5.0, 3.0], [0.015, 4.0, 1.0], [0.001, 2.0, 5.0], [0.0, 5.0, 5.0], [0.001, 3.0, 3.0], [0.027, 5.0, 3.0], [0.0, 3.0, 3.0], [0.017, 5.0, 3.0], [0.005, 3.0, 5.0], [0.008, 5.0, 2.0], [0.003, 5.0, 5.0], [0.0, 2.0, 4.0], [0.008, 1.0, 5.0], [0.001, 2.0, 5.0], [0.002, 4.0, 4.0], [0.063, 5.0, 5.0], [0.0, 3.0, 5.0], [0.004, 3.0, 5.0], [0.001, 3.0, 3.0], [0.003, 5.0, 5.0], [0.018, 4.0, 3.0], [0.001, 3.0, 4.0], [0.06, 2.0, 3.0], [0.005, 3.0, 3.0], [0.086, 5.0, 2.0], [0.001, 2.0, 4.0], [0.001, 3.0, 3.0], [0.008, 4.0, 3.0], [0.022, 4.0, 3.0], [0.001, 5.0, 4.0], [0.112, 3.0, 3.0], [0.01, 5.0, 4.0], [0.009, 5.0, 5.0], [0.0, 2.0, 5.0], [0.059, 4.0, 3.0], [0.023, 3.0, 2.0], [0.117, 5.0, 5.0], [0.001, 3.0, 3.0], [0.001, 4.0, 3.0], [0.092, 2.0, 5.0], [0.005, 5.0, 5.0], [0.001, 4.0, 5.0], [0.018, 4.0, 5.0], [0.011, 3.0, 2.0], [0.005, 5.0, 5.0], [0.141, 1.0, 4.0], [0.002, 3.0, 4.0], [0.017, 5.0, 2.0], [0.0, 5.0, 2.0], [0.001, 4.0, 3.0], [0.036, 3.0, 2.0], [0.02, 3.0, 4.0], [0.026, 3.0, 2.0], [0.001, 3.0, 4.0], [0.001, 3.0, 3.0], [0.0, 5.0, 5.0], [0.001, 3.0, 5.0], [0.01, 4.0, 3.0], [0.052, 5.0, 2.0], [0.057, 3.0, 3.0], [0.033, 2.0, 5.0], [0.018, 3.0, 5.0], [0.0, 5.0, 4.0], [0.002, 5.0, 5.0], [0.0, 4.0, 4.0], [0.0, 5.0, 3.0], [0.0, 4.0, 4.0], [0.046, 5.0, 5.0], [0.0, 3.0, 4.0], [0.0, 3.0, 1.0], [0.035, 2.0, 4.0], [0.039, 4.0, 4.0], [0.0, 2.0, 5.0], [0.095, 5.0, 3.0], [0.0, 3.0, 4.0], [0.006, 5.0, 4.0], [0.004, 2.0, 4.0], [0.001, 5.0, 2.0], [0.03, 4.0, 3.0], [0.001, 5.0, 2.0], [0.073, 3.0, 5.0], [0.002, 4.0, 3.0], [0.001, 5.0, 3.0], [0.004, 5.0, 4.0], [0.252, 2.0, 3.0], [0.006, 3.0, 5.0], [0.002, 3.0, 4.0], [0.004, 2.0, 2.0], [0.002, 4.0, 2.0], [0.0, 2.0, 0.0], [0.082, 3.0, 2.0], [0.014, 1.0, 3.0], [0.006, 3.0, 5.0], [0.001, 4.0, 2.0], [0.012, 5.0, 5.0], [0.001, 5.0, 2.0], [0.003, 2.0, 2.0], [0.009, 5.0, 1.0], [0.008, 0.0, 5.0], [0.018, 5.0, 5.0], [0.018, 4.0, 5.0], [0.019, 4.0, 2.0], [0.008, 3.0, 4.0], [0.0, 3.0, 4.0], [0.0, 3.0, 3.0], [0.002, 5.0, 5.0], [0.0, 4.0, 3.0], [0.002, 3.0, 3.0], [0.001, 3.0, 4.0], [0.012, 3.0, 5.0], [0.001, 5.0, 3.0], [0.004, 5.0, 3.0], [0.003, 3.0, 5.0], [0.002, 1.0, 3.0], [0.001, 3.0, 5.0], [0.001, 5.0, 5.0], [0.001, 5.0, 5.0], [0.005, 4.0, 4.0], [0.041, 3.0, 5.0], [0.003, 1.0, 4.0], [0.005, 3.0, 3.0], [0.002, 4.0, 4.0], [0.003, 2.0, 5.0], [0.01, 4.0, 4.0], [0.04, 4.0, 4.0], [0.003, 3.0, 4.0], [0.013, 3.0, 4.0], [0.011, 3.0, 3.0], [0.0, 3.0, 3.0], [0.0, 4.0, 5.0], [0.002, 5.0, 5.0], [0.01, 5.0, 5.0], [0.0, 5.0, 3.0], [0.001, 3.0, 3.0], [0.001, 3.0, 3.0], [0.001, 2.0, 3.0], [0.004, 4.0, 4.0], [0.001, 5.0, 3.0], [0.001, 2.0, 5.0], [0.014, 2.0, 3.0], [0.0, 2.0, 3.0], [0.002, 5.0, 5.0], [0.014, 3.0, 3.0], [0.001, 4.0, 4.0], [0.021, 5.0, 3.0], [0.011, 5.0, 3.0], [0.001, 3.0, 3.0], [0.031, 2.0, 5.0], [0.001, 3.0, 2.0], [0.015, 2.0, 3.0], [0.02, 3.0, 3.0], [0.0, 2.0, 5.0], [0.001, 5.0, 4.0], [0.0, 4.0, 5.0], [0.015, 4.0, 2.0], [0.007, 3.0, 5.0], [0.011, 4.0, 4.0], [0.0, 3.0, 3.0], [0.006, 3.0, 0.0], [0.003, 2.0, 4.0], [0.086, 3.0, 4.0], [0.005, 4.0, 4.0], [0.001, 5.0, 5.0], [0.0, 3.0, 4.0], [0.017, 3.0, 5.0], [0.002, 3.0, 4.0], [0.0, 3.0, 3.0], [0.001, 4.0, 2.0], [0.069, 5.0, 4.0], [0.001, 4.0, 3.0], [0.18, 3.0, 5.0], [0.001, 3.0, 4.0], [0.004, 2.0, 3.0], [0.001, 5.0, 4.0], [0.001, 4.0, 5.0], [0.001, 2.0, 3.0], [0.001, 5.0, 5.0], [0.003, 4.0, 5.0], [0.002, 4.0, 5.0], [0.007, 3.0, 5.0], [0.014, 4.0, 3.0], [0.0, 2.0, 3.0], [0.005, 0.0, 4.0], [0.0, 5.0, 3.0], [0.0, 3.0, 4.0], [0.001, 5.0, 4.0], [0.0, 5.0, 3.0], [0.032, 5.0, 2.0], [0.001, 5.0, 4.0], [0.001, 5.0, 3.0], [0.001, 4.0, 5.0], [0.006, 5.0, 5.0], [0.007, 4.0, 1.0], [0.004, 4.0, 3.0], [0.009, 2.0, 4.0], [0.0, 2.0, 1.0], [0.003, 3.0, 4.0], [0.001, 3.0, 5.0], [0.004, 4.0, 5.0], [0.001, 2.0, 4.0], [0.001, 5.0, 2.0], [0.011, 5.0, 3.0], [0.002, 5.0, 5.0], [0.006, 2.0, 5.0], [0.011, 2.0, 3.0], [0.099, 2.0, 2.0], [0.002, 5.0, 5.0], [0.002, 5.0, 4.0], [0.005, 2.0, 5.0], [0.016, 4.0, 4.0], [0.003, 3.0, 2.0], [0.046, 1.0, 3.0], [0.0, 3.0, 0.0], [0.0, 4.0, 3.0], [0.021, 2.0, 4.0], [0.0, 5.0, 5.0], [0.021, 4.0, 3.0], [0.015, 5.0, 3.0], [0.001, 3.0, 3.0], [0.104, 5.0, 3.0], [0.001, 5.0, 3.0], [0.002, 5.0, 3.0], [0.001, 5.0, 3.0], [0.001, 5.0, 5.0], [0.001, 4.0, 4.0], [0.066, 5.0, 2.0], [0.001, 1.0, 5.0], [0.002, 4.0, 5.0], [0.084, 0.0, 1.0], [0.001, 5.0, 3.0], [0.0, 3.0, 0.0], [0.41, 3.0, 3.0], [0.03, 2.0, 4.0], [0.005, 5.0, 5.0], [0.001, 4.0, 3.0], [0.273, 5.0, 2.0], [0.003, 3.0, 3.0], [0.008, 4.0, 4.0], [0.006, 5.0, 3.0], [0.006, 2.0, 3.0], [0.0, 2.0, 5.0], [0.003, 4.0, 5.0], [0.014, 4.0, 5.0], [0.001, 4.0, 3.0], [0.0, 4.0, 5.0], [0.005, 5.0, 4.0], [0.007, 5.0, 3.0], [0.0, 1.0, 3.0], [0.055, 3.0, 5.0], [0.003, 5.0, 2.0], [0.001, 3.0, 3.0], [0.008, 4.0, 2.0], [0.001, 3.0, 3.0], [0.004, 3.0, 4.0], [0.006, 3.0, 2.0], [0.004, 3.0, 2.0], [0.001, 4.0, 3.0], [0.01, 3.0, 3.0], [0.001, 4.0, 3.0], [0.0, 3.0, 5.0], [0.02, 3.0, 2.0], [0.104, 4.0, 5.0], [0.005, 5.0, 5.0], [0.014, 2.0, 5.0], [0.062, 3.0, 5.0], [0.001, 3.0, 2.0], [0.002, 5.0, 4.0], [0.001, 5.0, 5.0], [0.021, 3.0, 2.0], [0.007, 5.0, 1.0], [0.004, 1.0, 0.0], [0.003, 5.0, 0.0], [0.0, 3.0, 5.0], [0.002, 3.0, 2.0], [0.0, 1.0, 4.0], [0.0, 3.0, 4.0], [0.01, 5.0, 2.0], [0.002, 2.0, 3.0], [0.0, 3.0, 3.0], [0.008, 3.0, 2.0], [0.03, 5.0, 5.0], [0.053, 2.0, 4.0], [0.045, 3.0, 4.0], [0.001, 2.0, 4.0], [0.015, 4.0, 4.0], [0.002, 2.0, 3.0], [0.001, 4.0, 4.0], [0.0, 3.0, 2.0], [0.001, 3.0, 4.0], [0.001, 3.0, 5.0], [0.0, 3.0, 3.0], [0.049, 5.0, 5.0], [0.0, 2.0, 5.0], [0.002, 3.0, 5.0], [0.0, 2.0, 5.0], [0.0, 3.0, 3.0], [0.004, 4.0, 4.0], [0.016, 3.0, 5.0], [0.016, 4.0, 4.0], [0.024, 4.0, 2.0], [0.08, 3.0, 3.0], [0.026, 5.0, 2.0], [0.02, 5.0, 3.0], [0.0, 3.0, 2.0], [0.005, 5.0, 4.0], [0.008, 3.0, 4.0], [0.002, 5.0, 3.0], [0.065, 2.0, 3.0], [0.002, 4.0, 5.0], [0.006, 5.0, 1.0], [0.006, 5.0, 5.0], [0.384, 5.0, 4.0], [0.004, 2.0, 4.0], [0.002, 5.0, 3.0], [0.0, 4.0, 3.0], [0.003, 5.0, 2.0], [0.007, 2.0, 5.0], [0.001, 4.0, 3.0], [0.003, 5.0, 4.0], [0.0, 5.0, 5.0], [0.011, 3.0, 4.0], [0.001, 4.0, 5.0], [0.006, 3.0, 3.0], [0.002, 3.0, 3.0], [0.001, 2.0, 3.0], [0.001, 5.0, 5.0], [0.265, 4.0, 4.0], [0.068, 5.0, 4.0], [0.001, 3.0, 1.0], [0.006, 4.0, 3.0], [0.003, 2.0, 4.0], [0.001, 3.0, 4.0], [0.038, 3.0, 2.0], [0.021, 4.0, 3.0], [0.013, 3.0, 5.0], [0.003, 5.0, 4.0], [0.012, 4.0, 3.0], [0.024, 5.0, 5.0], [0.004, 2.0, 4.0], [0.013, 5.0, 2.0], [0.042, 5.0, 3.0], [0.008, 5.0, 2.0], [0.006, 5.0, 5.0], [0.002, 3.0, 3.0], [0.366, 4.0, 3.0], [0.0, 3.0, 2.0], [0.005, 3.0, 2.0], [0.002, 4.0, 3.0], [0.002, 4.0, 2.0], [0.001, 3.0, 1.0], [0.005, 2.0, 1.0], [0.025, 5.0, 5.0], [0.014, 4.0, 4.0], [0.056, 5.0, 4.0], [0.001, 3.0, 5.0], [0.023, 3.0, 5.0], [0.001, 5.0, 3.0], [0.0, 2.0, 3.0], [0.009, 4.0, 5.0], [0.011, 3.0, 5.0], [0.006, 5.0, 5.0], [0.0, 4.0, 4.0], [0.01, 3.0, 5.0], [0.0, 5.0, 4.0], [0.024, 2.0, 3.0], [0.0, 5.0, 5.0], [0.001, 3.0, 5.0], [0.001, 2.0, 4.0], [0.006, 4.0, 3.0], [0.001, 3.0, 2.0], [0.0, 5.0, 4.0], [0.049, 4.0, 5.0], [0.0, 5.0, 4.0], [0.054, 5.0, 2.0], [0.006, 2.0, 2.0], [0.012, 5.0, 3.0], [0.001, 5.0, 5.0], [0.0, 4.0, 3.0], [0.002, 3.0, 3.0], [0.001, 2.0, 3.0], [0.0, 0.0, 5.0], [0.197, 5.0, 5.0], [0.0, 3.0, 3.0], [0.0, 0.0, 4.0], [0.061, 2.0, 3.0], [0.001, 3.0, 5.0], [0.001, 5.0, 3.0], [0.118, 4.0, 3.0], [0.031, 2.0, 4.0], [0.002, 3.0, 3.0], [0.029, 3.0, 5.0], [0.024, 4.0, 4.0], [0.002, 4.0, 3.0], [0.003, 3.0, 3.0], [0.133, 5.0, 4.0], [0.033, 2.0, 4.0], [0.012, 4.0, 5.0], [0.063, 2.0, 3.0], [0.001, 2.0, 2.0], [0.0, 2.0, 2.0], [0.0, 5.0, 3.0], [0.013, 2.0, 4.0], [0.0, 3.0, 1.0], [0.014, 4.0, 2.0], [0.001, 2.0, 3.0], [0.003, 5.0, 3.0], [0.008, 3.0, 4.0], [0.017, 5.0, 5.0], [0.054, 5.0, 2.0], [0.001, 5.0, 4.0], [0.0, 2.0, 3.0], [0.009, 5.0, 4.0], [0.0, 3.0, 5.0], [0.0, 5.0, 3.0], [0.002, 4.0, 5.0], [0.0, 3.0, 4.0], [0.0, 3.0, 5.0], [0.0, 3.0, 5.0], [0.002, 1.0, 3.0], [0.026, 5.0, 3.0], [0.001, 3.0, 5.0], [0.001, 2.0, 3.0], [0.01, 2.0, 3.0], [0.009, 5.0, 4.0], [0.001, 5.0, 3.0], [0.012, 4.0, 5.0], [0.006, 5.0, 3.0], [0.003, 4.0, 5.0], [0.001, 3.0, 4.0], [0.093, 3.0, 3.0], [0.1, 1.0, 3.0], [0.0, 5.0, 3.0], [0.004, 5.0, 5.0], [0.001, 3.0, 1.0], [0.005, 5.0, 3.0], [0.006, 4.0, 4.0], [0.011, 2.0, 5.0], [0.0, 4.0, 4.0], [0.01, 5.0, 3.0], [0.001, 5.0, 5.0], [0.001, 3.0, 5.0], [0.0, 3.0, 5.0], [0.004, 2.0, 5.0], [0.002, 4.0, 5.0], [0.0, 4.0, 3.0], [0.023, 2.0, 3.0], [0.001, 5.0, 5.0], [0.0, 4.0, 2.0], [0.09, 5.0, 4.0], [0.0, 4.0, 4.0], [0.002, 3.0, 5.0], [0.001, 3.0, 5.0], [0.038, 4.0, 2.0], [0.0, 3.0, 3.0], [0.001, 3.0, 5.0], [0.0, 3.0, 2.0], [0.004, 3.0, 5.0], [0.008, 5.0, 5.0], [0.003, 3.0, 3.0], [0.004, 4.0, 5.0], [0.017, 3.0, 2.0], [0.04, 5.0, 4.0], [0.0, 3.0, 3.0], [0.009, 5.0, 4.0], [0.001, 3.0, 5.0], [0.014, 5.0, 5.0], [0.006, 5.0, 4.0], [0.001, 5.0, 5.0], [0.002, 3.0, 5.0], [0.001, 4.0, 3.0], [0.001, 5.0, 5.0], [0.001, 3.0, 3.0], [0.019, 5.0, 4.0], [0.009, 3.0, 5.0], [0.001, 4.0, 2.0], [0.007, 5.0, 3.0], [0.0, 5.0, 3.0], [0.008, 2.0, 5.0], [0.001, 5.0, 2.0], [0.002, 4.0, 5.0], [0.004, 2.0, 5.0], [0.0, 5.0, 3.0], [0.001, 3.0, 5.0], [0.015, 3.0, 3.0], [0.001, 5.0, 0.0], [0.009, 2.0, 5.0], [0.001, 5.0, 3.0], [0.0, 5.0, 2.0], [0.012, 3.0, 5.0], [0.023, 3.0, 3.0], [0.0, 5.0, 4.0], [0.001, 4.0, 1.0], [0.103, 5.0, 5.0], [0.022, 5.0, 5.0], [0.008, 5.0, 5.0], [0.002, 2.0, 5.0], [0.003, 2.0, 3.0], [0.0, 5.0, 3.0], [0.0, 5.0, 5.0], [0.001, 3.0, 4.0], [0.011, 5.0, 4.0], [0.029, 5.0, 4.0], [0.005, 3.0, 3.0], [0.508, 3.0, 5.0], [0.003, 4.0, 3.0], [0.005, 3.0, 3.0], [0.003, 5.0, 5.0], [0.005, 3.0, 3.0], [0.002, 5.0, 5.0], [0.009, 3.0, 5.0], [0.001, 2.0, 3.0], [0.002, 2.0, 5.0], [0.0, 2.0, 3.0], [0.0, 3.0, 5.0], [0.01, 3.0, 1.0], [0.001, 5.0, 5.0], [0.002, 5.0, 3.0], [0.004, 3.0, 4.0], [0.073, 2.0, 3.0], [0.0, 3.0, 3.0], [0.001, 3.0, 3.0], [0.031, 2.0, 2.0], [0.015, 3.0, 4.0], [0.0, 3.0, 4.0], [0.001, 5.0, 3.0], [0.0, 4.0, 4.0], [0.004, 2.0, 4.0], [0.001, 5.0, 1.0], [0.0, 5.0, 3.0], [0.012, 5.0, 4.0], [0.01, 4.0, 3.0], [0.001, 4.0, 3.0], [0.002, 5.0, 5.0], [0.006, 5.0, 5.0], [0.001, 5.0, 2.0], [0.006, 4.0, 5.0], [0.001, 1.0, 2.0], [0.009, 0.0, 5.0], [0.008, 3.0, 2.0], [0.011, 5.0, 4.0], [0.0, 4.0, 4.0], [0.002, 4.0, 3.0], [0.003, 2.0, 3.0], [0.0, 3.0, 3.0], [0.003, 5.0, 4.0], [0.0, 5.0, 3.0], [0.001, 3.0, 3.0], [0.009, 5.0, 2.0], [0.002, 2.0, 3.0], [0.0, 5.0, 2.0], [0.037, 2.0, 4.0], [0.001, 2.0, 4.0], [0.035, 3.0, 5.0], [0.006, 3.0, 3.0], [0.012, 5.0, 3.0], [0.009, 5.0, 4.0], [0.0, 4.0, 4.0], [0.001, 5.0, 5.0], [0.028, 4.0, 2.0], [0.001, 5.0, 5.0], [0.002, 5.0, 4.0], [0.038, 3.0, 3.0], [0.003, 5.0, 5.0], [0.006, 2.0, 2.0], [0.001, 5.0, 3.0], [0.006, 3.0, 4.0], [0.001, 3.0, 3.0], [0.001, 3.0, 5.0], [0.004, 5.0, 3.0], [0.001, 3.0, 2.0], [0.002, 3.0, 3.0], [0.003, 3.0, 3.0], [0.0, 3.0, 3.0], [0.002, 2.0, 5.0], [0.0, 3.0, 3.0], [0.0, 5.0, 4.0], [0.032, 3.0, 3.0], [0.027, 4.0, 4.0], [0.0, 5.0, 4.0], [0.003, 5.0, 4.0], [0.076, 2.0, 3.0], [0.002, 2.0, 3.0], [0.0, 5.0, 5.0], [0.001, 5.0, 5.0], [0.003, 5.0, 3.0], [0.025, 5.0, 5.0], [0.035, 5.0, 4.0], [0.001, 5.0, 4.0], [0.051, 2.0, 3.0], [0.027, 3.0, 5.0], [0.043, 5.0, 5.0], [0.004, 4.0, 3.0], [0.002, 4.0, 3.0], [0.005, 3.0, 2.0], [0.004, 5.0, 5.0], [0.019, 3.0, 4.0], [0.013, 3.0, 4.0], [0.005, 2.0, 4.0], [0.012, 3.0, 3.0], [0.012, 3.0, 3.0], [0.002, 3.0, 4.0], [0.007, 4.0, 4.0], [0.108, 4.0, 5.0], [0.021, 5.0, 3.0], [0.001, 4.0, 4.0], [0.001, 4.0, 3.0], [0.002, 3.0, 3.0], [0.001, 3.0, 2.0], [0.044, 2.0, 3.0], [0.002, 4.0, 3.0], [0.004, 3.0, 5.0], [0.001, 5.0, 5.0], [0.006, 2.0, 3.0], [0.001, 2.0, 4.0], [0.028, 3.0, 4.0], [0.072, 5.0, 5.0], [0.001, 5.0, 5.0], [0.008, 5.0, 2.0], [0.0, 5.0, 4.0], [0.002, 3.0, 3.0], [0.034, 3.0, 3.0], [0.002, 5.0, 2.0], [0.0, 3.0, 4.0], [0.114, 2.0, 3.0], [0.001, 2.0, 3.0], [0.025, 5.0, 4.0], [0.047, 3.0, 2.0], [0.0, 4.0, 2.0], [0.002, 2.0, 4.0], [0.004, 5.0, 5.0], [0.004, 3.0, 3.0], [0.15, 2.0, 1.0], [0.001, 2.0, 4.0], [0.001, 2.0, 4.0], [0.0, 3.0, 5.0], [0.0, 4.0, 5.0], [0.0, 4.0, 4.0], [0.0, 5.0, 4.0], [0.002, 3.0, 5.0], [0.021, 3.0, 3.0], [0.002, 4.0, 5.0], [0.006, 3.0, 2.0], [0.403, 4.0, 5.0], [0.008, 3.0, 5.0], [0.047, 0.0, 3.0], [0.001, 3.0, 4.0], [0.0, 4.0, 2.0], [0.005, 4.0, 5.0], [0.002, 2.0, 2.0], [0.015, 2.0, 3.0], [0.002, 3.0, 3.0], [0.196, 5.0, 3.0], [0.0, 1.0, 1.0], [0.043, 5.0, 3.0], [0.001, 5.0, 3.0], [0.011, 4.0, 3.0], [0.079, 5.0, 3.0], [0.0, 3.0, 3.0], [0.021, 5.0, 4.0], [0.0, 4.0, 5.0], [0.013, 4.0, 5.0], [0.026, 4.0, 2.0], [0.029, 5.0, 2.0], [0.003, 5.0, 4.0], [0.154, 5.0, 5.0], [0.0, 2.0, 3.0], [0.005, 5.0, 1.0], [0.002, 4.0, 3.0], [0.001, 1.0, 5.0], [0.005, 4.0, 3.0], [0.013, 5.0, 4.0], [0.001, 3.0, 4.0], [0.001, 4.0, 2.0], [0.001, 5.0, 3.0], [0.015, 2.0, 2.0], [0.026, 5.0, 3.0], [0.001, 2.0, 5.0], [0.017, 4.0, 4.0], [0.004, 2.0, 3.0], [0.001, 5.0, 5.0], [0.001, 4.0, 3.0], [0.039, 4.0, 3.0], [0.004, 4.0, 4.0], [0.003, 5.0, 3.0], [0.004, 5.0, 3.0], [0.0, 4.0, 3.0], [0.002, 5.0, 2.0], [0.0, 5.0, 3.0], [0.001, 4.0, 0.0], [0.001, 3.0, 2.0], [0.013, 3.0, 3.0], [0.005, 3.0, 4.0], [0.003, 2.0, 3.0], [0.0, 3.0, 4.0], [0.018, 0.0, 3.0], [0.025, 5.0, 3.0], [0.0, 2.0, 3.0], [0.001, 4.0, 4.0], [0.01, 2.0, 3.0], [0.002, 5.0, 3.0], [0.0, 5.0, 3.0], [0.02, 3.0, 1.0], [0.031, 4.0, 3.0], [0.001, 1.0, 2.0], [0.048, 1.0, 3.0], [0.0, 4.0, 4.0], [0.002, 3.0, 5.0], [0.004, 2.0, 3.0], [0.004, 2.0, 3.0], [0.027, 2.0, 3.0], [0.001, 3.0, 2.0], [0.002, 4.0, 2.0], [0.003, 5.0, 3.0], [0.004, 3.0, 1.0], [0.039, 4.0, 5.0], [0.002, 3.0, 2.0], [0.0, 5.0, 3.0], [0.001, 4.0, 3.0], [0.002, 2.0, 3.0], [0.0, 3.0, 3.0], [0.005, 3.0, 3.0], [0.023, 4.0, 5.0], [0.0, 1.0, 5.0], [0.005, 4.0, 3.0], [0.589, 3.0, 4.0], [0.004, 5.0, 4.0], [0.032, 5.0, 1.0], [0.009, 2.0, 5.0], [0.002, 2.0, 2.0], [0.006, 3.0, 2.0], [0.011, 2.0, 5.0], [0.002, 5.0, 4.0], [0.123, 4.0, 2.0], [0.001, 4.0, 5.0], [0.019, 5.0, 3.0], [0.001, 3.0, 4.0], [0.005, 3.0, 3.0], [0.011, 4.0, 5.0], [0.008, 2.0, 3.0], [0.008, 3.0, 3.0], [0.022, 3.0, 4.0], [0.001, 5.0, 5.0], [0.006, 2.0, 3.0], [0.034, 4.0, 3.0], [0.001, 4.0, 2.0], [0.003, 3.0, 5.0], [0.005, 4.0, 3.0], [0.001, 5.0, 4.0], [0.01, 5.0, 3.0], [0.002, 3.0, 5.0], [0.0, 3.0, 3.0], [0.04, 3.0, 5.0], [0.019, 5.0, 5.0], [0.061, 3.0, 2.0], [0.0, 4.0, 3.0], [0.005, 2.0, 2.0], [0.002, 5.0, 5.0], [0.013, 4.0, 1.0], [0.002, 5.0, 4.0], [0.0, 5.0, 3.0], [0.008, 4.0, 5.0], [0.0, 3.0, 4.0], [0.002, 3.0, 5.0], [0.027, 5.0, 3.0], [0.001, 5.0, 4.0], [0.002, 3.0, 3.0], [0.004, 3.0, 4.0], [0.005, 3.0, 3.0], [0.002, 5.0, 4.0], [0.005, 3.0, 3.0], [0.0, 4.0, 2.0], [0.014, 2.0, 3.0], [0.0, 5.0, 3.0], [0.083, 1.0, 5.0], [0.034, 5.0, 5.0], [0.0, 2.0, 5.0], [0.009, 2.0, 5.0], [0.003, 2.0, 4.0], [0.001, 3.0, 3.0], [0.014, 3.0, 4.0], [0.0, 5.0, 2.0], [0.025, 1.0, 2.0], [0.001, 2.0, 4.0], [0.0, 3.0, 3.0], [0.013, 2.0, 2.0], [0.003, 3.0, 5.0], [0.003, 1.0, 3.0], [0.0, 5.0, 4.0], [0.002, 5.0, 4.0], [0.001, 5.0, 4.0], [0.04, 4.0, 5.0], [0.001, 4.0, 4.0], [0.001, 5.0, 5.0], [0.001, 4.0, 4.0], [0.001, 5.0, 5.0], [0.073, 4.0, 4.0], [0.024, 3.0, 3.0], [0.022, 5.0, 5.0], [0.0, 2.0, 3.0], [0.0, 5.0, 5.0], [0.0, 2.0, 5.0], [0.002, 3.0, 5.0], [0.024, 3.0, 5.0], [0.009, 4.0, 2.0], [0.0, 5.0, 3.0], [0.022, 5.0, 5.0], [0.001, 4.0, 4.0], [0.096, 3.0, 2.0], [0.022, 2.0, 3.0], [0.012, 3.0, 5.0], [0.028, 2.0, 3.0], [0.011, 2.0, 3.0], [0.029, 3.0, 4.0], [0.182, 5.0, 4.0], [0.047, 5.0, 2.0], [0.0, 3.0, 4.0], [0.025, 5.0, 3.0], [0.016, 3.0, 2.0], [0.061, 5.0, 2.0], [0.001, 3.0, 5.0], [0.0, 5.0, 4.0], [0.021, 2.0, 1.0], [0.002, 5.0, 2.0], [0.153, 4.0, 4.0], [0.001, 2.0, 4.0], [0.005, 5.0, 5.0], [0.004, 3.0, 1.0]], "BFI_Extroversion": [[0.001, 4.375, 4.5], [0.0, 3.75, 3.625], [0.004, 2.5, 4.0], [0.009, 3.75, 3.625], [0.001, 3.375, 2.5], [0.071, 4.5, 3.5], [0.005, 4.0, 1.875], [0.065, 2.125, 2.625], [0.003, 2.25, 2.5], [0.011, 3.75, 5.0], [0.003, 3.75, 3.25], [0.003, 4.375, 4.875], [0.017, 3.0, 3.5], [0.003, 3.0, 3.625], [0.005, 3.375, 4.375], [0.007, 3.5, 3.25], [0.001, 3.375, 4.25], [0.003, 2.75, 2.875], [0.008, 2.875, 3.5], [0.001, 3.75, 3.625], [0.009, 2.125, 3.875], [0.033, 3.125, 3.125], [0.033, 3.75, 2.875], [0.001, 4.375, 4.0], [0.001, 3.75, 4.375], [0.023, 4.0, 2.5], [0.009, 3.125, 3.125], [0.02, 4.5, 4.0], [0.001, 4.875, 3.625], [0.036, 3.625, 2.375], [0.096, 3.5, 2.125], [0.001, 4.0, 3.875], [0.004, 4.25, 3.5], [0.003, 3.875, 4.75], [0.001, 4.25, 4.0], [0.182, 4.0, 3.375], [0.006, 3.75, 3.25], [0.008, 4.875, 3.75], [0.001, 4.25, 2.75], [0.109, 2.5, 2.75], [0.001, 3.0, 3.5], [0.025, 3.625, 4.5], [0.017, 3.5, 2.25], [0.005, 4.0, 3.0], [0.0, 2.375, 4.0], [0.014, 3.25, 3.5], [0.002, 3.75, 3.125], [0.021, 2.75, 3.375], [0.042, 3.125, 3.625], [0.001, 4.25, 4.75], [0.121, 4.0, 3.625], [0.452, 3.875, 3.375], [0.0, 4.5, 4.0], [0.002, 4.25, 3.875], [0.0, 3.375, 2.875], [0.011, 4.75, 2.375], [0.0, 3.875, 3.0], [0.003, 3.375, 4.25], [0.0, 3.625, 3.125], [0.001, 3.625, 3.625], [0.001, 3.75, 3.375], [0.007, 4.0, 3.125], [0.017, 3.125, 3.625], [0.13, 3.0, 3.625], [0.0, 2.875, 3.5], [0.009, 4.625, 3.625], [0.003, 3.75, 3.25], [0.032, 2.25, 3.0], [0.017, 3.5, 2.75], [0.0, 3.5, 4.0], [0.019, 3.5, 3.5], [0.001, 3.75, 3.5], [0.001, 3.375, 3.75], [0.004, 3.625, 3.75], [0.005, 3.75, 3.5], [0.001, 3.25, 3.625], [0.01, 2.5, 3.0], [0.0, 3.25, 3.375], [0.0, 3.75, 3.125], [0.003, 3.125, 3.375], [0.004, 4.25, 2.375], [0.036, 3.125, 3.25], [0.089, 4.625, 4.125], [0.002, 3.25, 2.5], [0.003, 4.0, 4.875], [0.013, 3.875, 3.0], [0.089, 3.25, 3.375], [0.0, 4.25, 3.125], [0.002, 3.75, 4.125], [0.002, 3.375, 2.875], [0.006, 3.5, 4.625], [0.015, 4.375, 3.0], [0.055, 4.0, 3.75], [0.004, 4.375, 3.375], [0.001, 4.125, 2.625], [0.002, 3.5, 3.875], [0.001, 3.75, 4.625], [0.081, 4.25, 2.125], [0.004, 2.875, 3.625], [0.001, 4.125, 4.25], [0.002, 3.75, 3.5], [0.0, 3.0, 3.5], [0.002, 3.125, 3.25], [0.021, 3.25, 3.25], [0.0, 4.25, 2.75], [0.003, 3.75, 3.875], [0.001, 4.875, 4.375], [0.001, 4.0, 3.375], [0.005, 4.0, 2.75], [0.03, 4.25, 2.75], [0.003, 3.0, 3.75], [0.007, 3.125, 3.25], [0.0, 3.125, 4.625], [0.002, 3.75, 4.0], [0.001, 2.75, 3.625], [0.006, 3.75, 3.5], [0.0, 3.375, 4.25], [0.002, 3.625, 4.125], [0.041, 2.75, 4.25], [0.0, 2.875, 4.5], [0.002, 3.25, 4.0], [0.005, 4.125, 5.0], [0.003, 3.25, 3.375], [0.003, 3.625, 3.875], [0.018, 3.75, 4.5], [0.001, 4.375, 4.625], [0.027, 2.25, 3.25], [0.01, 3.75, 3.125], [0.033, 3.5, 3.0], [0.0, 3.75, 3.125], [0.0, 4.25, 3.375], [0.004, 3.875, 4.125], [0.001, 3.75, 4.5], [0.003, 4.625, 4.875], [0.007, 3.875, 3.0], [0.011, 5.0, 3.75], [0.001, 3.0, 3.75], [0.001, 4.0, 3.375], [0.163, 2.5, 3.625], [0.001, 3.875, 3.125], [0.001, 4.125, 3.25], [0.004, 3.25, 3.875], [0.043, 3.25, 3.0], [0.197, 2.5, 3.5], [0.004, 3.875, 3.0], [0.001, 2.25, 3.375], [0.001, 3.0, 3.625], [0.005, 4.0, 4.375], [0.118, 2.625, 3.75], [0.049, 3.75, 3.875], [0.023, 3.625, 4.75], [0.001, 3.25, 2.75], [0.039, 3.75, 3.5], [0.009, 3.75, 4.5], [0.002, 3.125, 2.875], [0.0, 3.875, 4.25], [0.003, 3.875, 2.875], [0.0, 4.25, 4.125], [0.0, 5.0, 3.25], [0.0, 3.125, 4.0], [0.027, 2.875, 3.125], [0.0, 4.125, 3.125], [0.002, 4.25, 2.25], [0.0, 3.625, 3.25], [0.008, 2.5, 4.0], [0.005, 2.875, 3.25], [0.002, 4.0, 2.75], [0.001, 2.25, 4.125], [0.007, 3.375, 3.875], [0.024, 3.25, 3.375], [0.015, 2.25, 2.375], [0.065, 4.125, 4.25], [0.012, 4.0, 3.375], [0.002, 3.0, 3.625], [0.001, 3.625, 4.25], [0.007, 3.625, 3.625], [0.0, 3.125, 4.625], [0.008, 2.75, 4.375], [0.007, 3.375, 3.0], [0.0, 3.0, 3.625], [0.034, 4.0, 3.25], [0.0, 4.25, 3.0], [0.007, 3.25, 3.5], [0.008, 3.0, 2.0], [0.0, 3.25, 3.0], [0.011, 3.5, 4.375], [0.0, 3.5, 2.5], [0.001, 3.25, 3.125], [0.003, 4.25, 4.375], [0.0, 4.0, 2.875], [0.0, 4.625, 4.0], [0.0, 4.375, 1.875], [0.01, 3.375, 3.875], [0.002, 4.0, 3.75], [0.0, 3.75, 3.625], [0.009, 4.0, 3.625], [0.0, 2.875, 4.25], [0.004, 5.0, 2.75], [0.007, 4.0, 3.625], [0.008, 2.75, 3.125], [0.021, 4.25, 3.875], [0.005, 4.625, 3.625], [0.0, 4.0, 3.0], [0.005, 3.125, 3.125], [0.0, 3.875, 3.375], [0.004, 3.75, 2.375], [0.07, 3.375, 3.875], [0.0, 3.875, 3.625], [0.001, 4.75, 4.125], [0.0, 2.125, 4.75], [0.002, 2.875, 4.375], [0.006, 3.875, 3.75], [0.008, 3.0, 4.0], [0.0, 3.0, 3.625], [0.002, 3.0, 5.0], [0.035, 3.0, 4.375], [0.002, 4.75, 2.875], [0.012, 4.125, 2.375], [0.001, 3.75, 3.75], [0.004, 2.375, 3.625], [0.004, 4.625, 4.5], [0.021, 4.25, 3.0], [0.142, 4.375, 4.25], [0.191, 3.25, 3.25], [0.001, 2.875, 2.25], [0.001, 4.375, 2.75], [0.005, 2.5, 4.0], [0.002, 3.25, 3.125], [0.002, 3.25, 3.5], [0.001, 3.125, 4.125], [0.037, 2.375, 3.0], [0.0, 3.0, 2.75], [0.002, 3.375, 3.625], [0.001, 4.375, 3.25], [0.004, 2.125, 4.5], [0.004, 4.25, 3.125], [0.001, 4.25, 2.875], [0.002, 4.25, 3.25], [0.019, 3.75, 2.875], [0.001, 4.875, 2.875], [0.016, 3.125, 2.875], [0.0, 3.25, 3.5], [0.005, 3.125, 3.625], [0.004, 4.125, 3.875], [0.004, 3.125, 2.875], [0.005, 2.875, 2.375], [0.0, 2.5, 4.625], [0.016, 2.375, 2.75], [0.005, 3.5, 3.25], [0.0, 4.875, 3.25], [0.001, 2.75, 3.625], [0.003, 2.25, 3.375], [0.0, 3.625, 3.125], [0.09, 4.5, 3.75], [0.0, 2.875, 3.375], [0.002, 2.875, 3.0], [0.005, 3.625, 3.75], [0.004, 3.375, 4.875], [0.002, 3.75, 3.875], [0.003, 2.625, 3.125], [0.006, 3.375, 3.625], [0.004, 3.375, 3.0], [0.0, 4.25, 4.875], [0.0, 3.25, 3.625], [0.005, 3.5, 3.125], [0.001, 3.5, 3.625], [0.001, 3.875, 3.875], [0.011, 3.125, 3.75], [0.003, 4.625, 3.0], [0.003, 2.75, 3.625], [0.001, 2.375, 2.5], [0.028, 3.375, 3.625], [0.003, 3.0, 2.5], [0.004, 3.875, 5.0], [0.009, 3.375, 4.5], [0.0, 2.625, 2.375], [0.003, 3.25, 3.375], [0.0, 3.25, 3.25], [0.017, 2.625, 3.625], [0.004, 3.75, 4.0], [0.0, 4.625, 4.25], [0.006, 3.625, 5.0], [0.012, 3.25, 4.125], [0.001, 3.375, 4.0], [0.001, 4.0, 2.875], [0.003, 2.875, 3.625], [0.006, 3.375, 4.5], [0.003, 4.375, 3.0], [0.001, 3.625, 3.375], [0.002, 3.125, 2.75], [0.001, 3.125, 4.25], [0.003, 4.0, 3.625], [0.003, 3.5, 4.875], [0.002, 4.0, 3.25], [0.0, 2.875, 3.25], [0.003, 4.25, 3.25], [0.0, 2.875, 3.75], [0.319, 3.5, 3.125], [0.002, 3.125, 3.875], [0.002, 3.875, 3.75], [0.011, 2.75, 5.0], [0.008, 2.75, 4.625], [0.002, 2.375, 2.125], [0.017, 3.0, 3.625], [0.0, 3.625, 2.75], [0.0, 3.5, 3.625], [0.024, 4.75, 2.875], [0.004, 3.875, 3.75], [0.104, 3.125, 4.0], [0.001, 3.5, 4.0], [0.005, 3.25, 3.625], [0.002, 3.625, 4.625], [0.001, 2.25, 3.125], [0.0, 3.25, 4.125], [0.003, 3.25, 4.0], [0.016, 4.0, 4.0], [0.002, 4.125, 2.875], [0.006, 4.25, 3.125], [0.0, 3.625, 3.125], [0.01, 3.875, 3.625], [0.002, 2.5, 4.5], [0.0, 3.875, 2.5], [0.0, 3.75, 3.125], [0.001, 4.125, 2.875], [0.0, 4.0, 2.375], [0.001, 3.25, 3.125], [0.008, 4.0, 4.125], [0.003, 4.5, 3.625], [0.003, 3.875, 3.125], [0.019, 3.875, 3.125], [0.02, 3.875, 2.75], [0.002, 4.875, 4.5], [0.001, 2.625, 3.875], [0.006, 3.625, 4.0], [0.001, 2.75, 4.125], [0.002, 3.0, 2.25], [0.001, 3.625, 3.5], [0.001, 2.5, 3.375], [0.005, 4.0, 3.0], [0.001, 3.25, 2.875], [0.199, 3.25, 4.0], [0.001, 4.0, 4.0], [0.001, 4.0, 3.375], [0.37, 4.125, 4.5], [0.0, 3.875, 5.0], [0.0, 3.875, 3.5], [0.0, 3.25, 3.5], [0.017, 2.75, 2.375], [0.006, 3.375, 3.5], [0.001, 4.0, 3.75], [0.003, 2.75, 2.875], [0.0, 3.25, 3.75], [0.005, 4.375, 3.875], [0.514, 2.375, 2.125], [0.001, 3.75, 4.5], [0.005, 3.5, 3.375], [0.002, 2.875, 2.75], [0.055, 4.25, 4.375], [0.001, 3.75, 4.25], [0.0, 3.375, 4.0], [0.0, 2.25, 2.875], [0.001, 3.625, 3.75], [0.06, 2.25, 2.25], [0.006, 3.875, 3.625], [0.001, 2.625, 3.0], [0.0, 4.0, 4.5], [0.005, 3.125, 4.375], [0.006, 2.5, 3.875], [0.0, 3.125, 3.0], [0.002, 4.25, 3.25], [0.003, 3.75, 3.75], [0.064, 2.25, 3.875], [0.011, 3.625, 4.0], [0.005, 3.625, 3.75], [0.003, 4.5, 4.0], [0.003, 4.0, 3.0], [0.004, 3.5, 2.875], [0.0, 3.25, 4.25], [0.0, 3.75, 4.0], [0.001, 3.75, 3.875], [0.015, 1.875, 4.0], [0.001, 3.125, 2.375], [0.0, 4.375, 2.875], [0.035, 3.375, 2.375], [0.001, 2.5, 2.875], [0.003, 3.25, 3.625], [0.0, 3.75, 2.875], [0.004, 3.625, 4.5], [0.021, 4.0, 2.75], [0.001, 3.625, 3.375], [0.012, 3.125, 3.0], [0.016, 2.75, 4.25], [0.003, 3.875, 3.875], [0.02, 3.875, 4.0], [0.002, 4.75, 3.625], [0.029, 4.25, 4.0], [0.09, 3.125, 4.25], [0.005, 3.375, 3.625], [0.002, 3.625, 4.25], [0.001, 3.75, 3.5], [0.005, 4.25, 4.75], [0.0, 3.625, 3.125], [0.002, 4.375, 3.375], [0.0, 3.75, 4.0], [0.011, 4.625, 3.625], [0.012, 3.5, 4.25], [0.058, 3.5, 4.125], [0.019, 3.5, 4.5], [0.03, 2.5, 3.625], [0.0, 4.375, 2.25], [0.001, 4.0, 1.25], [0.0, 4.0, 3.125], [0.022, 3.625, 3.0], [0.002, 3.25, 3.75], [0.001, 4.5, 3.875], [0.051, 3.25, 3.25], [0.686, 3.0, 3.875], [0.003, 3.5, 3.25], [0.006, 2.5, 3.5], [0.033, 3.625, 3.875], [0.008, 4.0, 3.625], [0.005, 3.625, 3.125], [0.003, 3.875, 4.25], [0.002, 3.125, 4.125], [0.0, 3.625, 3.625], [0.029, 2.75, 4.25], [0.01, 2.75, 3.25], [0.014, 3.625, 2.75], [0.002, 3.25, 4.0], [0.004, 3.0, 2.375], [0.026, 3.875, 4.0], [0.16, 4.5, 3.375], [0.001, 3.375, 3.25], [0.356, 3.375, 2.375], [0.0, 3.25, 3.625], [0.002, 2.375, 4.0], [0.0, 3.25, 5.0], [0.0, 3.375, 4.5], [0.001, 3.0, 2.375], [0.076, 4.0, 2.375], [0.0, 2.0, 3.125], [0.0, 3.25, 3.25], [0.001, 4.875, 3.75], [0.002, 4.875, 3.125], [0.0, 3.5, 4.375], [0.005, 3.25, 3.125], [0.001, 2.25, 4.625], [0.001, 3.75, 4.25], [0.013, 3.875, 3.875], [0.135, 3.5, 3.0], [0.097, 3.125, 2.375], [0.0, 4.0, 3.25], [0.006, 1.875, 3.25], [0.002, 2.75, 3.375], [0.0, 4.5, 3.25], [0.033, 3.75, 4.25], [0.001, 2.5, 4.375], [0.007, 2.5, 4.0], [0.0, 2.875, 3.25], [0.006, 2.875, 3.375], [0.001, 3.25, 4.0], [0.0, 3.5, 4.25], [0.003, 4.5, 3.5], [0.001, 3.75, 3.875], [0.002, 3.5, 4.625], [0.005, 2.75, 2.25], [0.001, 3.125, 3.625], [0.016, 3.875, 4.5], [0.001, 4.5, 2.75], [0.002, 2.5, 4.75], [0.007, 1.625, 3.125], [0.0, 3.75, 2.125], [0.0, 3.375, 3.625], [0.0, 3.625, 4.0], [0.001, 2.125, 3.875], [0.0, 3.375, 2.125], [0.002, 4.25, 2.25], [0.001, 3.375, 4.25], [0.071, 2.625, 3.125], [0.012, 2.75, 3.0], [0.002, 3.625, 3.0], [0.0, 4.0, 2.75], [0.018, 3.5, 3.75], [0.064, 3.5, 2.5], [0.002, 3.0, 4.375], [0.0, 3.625, 4.375], [0.0, 3.125, 3.625], [0.0, 4.0, 4.875], [0.005, 3.625, 3.75], [0.068, 4.375, 3.5], [0.002, 2.5, 4.75], [0.001, 4.875, 3.375], [0.002, 4.0, 4.375], [0.007, 3.125, 2.875], [0.324, 3.875, 3.625], [0.022, 4.0, 4.25], [0.004, 3.875, 4.625], [0.007, 3.5, 4.0], [0.006, 4.5, 3.75], [0.002, 4.375, 4.625], [0.0, 3.625, 3.25], [0.001, 2.125, 3.625], [0.0, 3.0, 4.125], [0.0, 3.75, 3.75], [0.001, 2.875, 4.25], [0.001, 4.875, 4.0], [0.363, 4.75, 3.75], [0.0, 3.5, 2.5], [0.001, 3.75, 4.125], [0.012, 3.75, 2.75], [0.008, 3.5, 2.375], [0.002, 3.25, 3.0], [0.054, 3.5, 3.0], [0.002, 3.0, 3.5], [0.001, 4.5, 3.375], [0.002, 3.75, 3.0], [0.059, 2.75, 3.125], [0.022, 4.0, 3.75], [0.084, 3.75, 3.0], [0.02, 4.5, 3.625], [0.074, 3.0, 3.75], [0.001, 3.625, 3.875], [0.002, 1.25, 2.625], [0.007, 4.0, 3.5], [0.002, 3.375, 3.125], [0.01, 4.0, 4.0], [0.008, 3.125, 4.125], [0.005, 4.625, 3.875], [0.005, 3.625, 3.625], [0.001, 2.875, 3.625], [0.002, 4.625, 4.75], [0.187, 2.625, 4.375], [0.002, 2.125, 1.75], [0.0, 2.5, 4.25], [0.004, 3.75, 3.5], [0.058, 2.75, 1.875], [0.133, 3.625, 4.625], [0.006, 3.125, 3.0], [0.01, 2.75, 3.25], [0.011, 4.375, 3.0], [0.055, 3.125, 4.0], [0.144, 4.75, 3.5], [0.0, 4.125, 3.125], [0.001, 3.375, 2.875], [0.001, 2.5, 3.125], [0.003, 2.875, 2.875], [0.0, 3.25, 4.25], [0.002, 3.0, 2.875], [0.018, 4.375, 4.75], [0.041, 2.875, 2.875], [0.001, 3.375, 4.125], [0.001, 4.25, 3.75], [0.002, 4.0, 4.625], [0.002, 3.25, 4.25], [0.0, 3.375, 2.25], [0.0, 4.25, 3.25], [0.009, 4.375, 3.5], [0.016, 3.375, 4.0], [0.015, 2.375, 4.25], [0.003, 4.625, 4.125], [0.001, 3.75, 4.25], [0.007, 3.375, 3.25], [0.099, 4.625, 3.125], [0.001, 4.25, 4.125], [0.001, 3.25, 3.5], [0.005, 2.125, 3.25], [0.002, 3.625, 3.375], [0.004, 4.0, 4.375], [0.006, 2.875, 4.5], [0.0, 4.375, 3.375], [0.001, 3.5, 3.75], [0.021, 3.0, 3.375], [0.113, 4.375, 4.0], [0.0, 4.125, 3.0], [0.008, 3.5, 3.125], [0.003, 4.125, 2.75], [0.005, 3.375, 4.25], [0.001, 2.875, 4.0], [0.003, 2.375, 3.625], [0.015, 4.0, 3.375], [0.001, 3.5, 3.5], [0.082, 4.5, 3.5], [0.002, 3.125, 3.75], [0.004, 1.875, 3.5], [0.0, 4.375, 4.25], [0.002, 2.375, 3.125], [0.003, 3.25, 3.5], [0.005, 2.375, 2.875], [0.001, 2.5, 3.125], [0.0, 4.0, 4.375], [0.002, 4.75, 3.125], [0.001, 3.875, 2.875], [0.002, 2.5, 3.875], [0.046, 4.5, 2.875], [0.093, 2.75, 2.25], [0.004, 4.25, 2.75], [0.0, 3.125, 3.75], [0.074, 4.875, 4.5], [0.006, 2.5, 2.375], [0.002, 3.875, 3.875], [0.001, 3.875, 2.875], [0.001, 3.375, 2.875], [0.036, 1.875, 3.25], [0.003, 4.375, 4.75], [0.021, 2.875, 4.875], [0.002, 3.0, 4.375], [0.02, 4.25, 3.0], [0.011, 3.0, 4.125], [0.002, 3.25, 4.0], [0.081, 2.875, 2.5], [0.002, 2.5, 4.125], [0.001, 3.25, 3.375], [0.001, 2.5, 3.25], [0.041, 4.25, 3.75], [0.001, 3.625, 3.875], [0.002, 4.0, 3.5], [0.003, 2.75, 2.875], [0.043, 4.0, 2.75], [0.002, 4.0, 3.75], [0.001, 3.875, 3.625], [0.007, 3.625, 3.375], [0.003, 3.0, 4.0], [0.008, 3.375, 3.625], [0.005, 1.5, 3.125], [0.024, 3.375, 3.0], [0.007, 3.125, 2.875], [0.0, 3.0, 3.75], [0.185, 3.625, 3.125], [0.003, 3.625, 4.375], [0.004, 4.5, 3.5], [0.001, 3.125, 5.0], [0.0, 3.75, 3.875], [0.019, 3.125, 3.125], [0.007, 3.625, 2.875], [0.005, 4.375, 3.25], [0.032, 4.125, 4.625], [0.02, 3.875, 4.25], [0.001, 4.25, 3.25], [0.015, 4.875, 2.875], [0.007, 3.625, 4.25], [0.003, 2.0, 1.875], [0.039, 2.625, 3.875], [0.079, 3.75, 3.875], [0.0, 4.375, 3.375], [0.005, 3.5, 3.875], [0.0, 4.25, 2.875], [0.001, 4.375, 2.875], [0.015, 4.25, 3.125], [0.002, 2.75, 4.25], [0.0, 3.25, 3.5], [0.025, 2.25, 3.25], [0.002, 3.625, 4.0], [0.002, 3.125, 3.25], [0.002, 4.5, 4.25], [0.001, 1.875, 2.0], [0.004, 4.0, 3.625], [0.006, 3.875, 3.625], [0.225, 3.0, 2.5], [0.009, 4.875, 4.0], [0.002, 3.5, 4.25], [0.0, 3.0, 3.0], [0.004, 4.25, 4.375], [0.003, 3.875, 3.0], [0.026, 3.875, 2.875], [0.005, 3.625, 2.625], [0.006, 3.75, 3.5], [0.0, 4.125, 3.125], [0.013, 3.75, 3.25], [0.002, 4.375, 2.625], [0.056, 4.0, 3.125], [0.031, 4.0, 3.875], [0.028, 3.25, 3.375], [0.0, 3.125, 2.75], [0.001, 4.25, 3.25], [0.141, 3.0, 2.5], [0.031, 3.5, 2.875], [0.001, 4.0, 3.25], [0.107, 4.0, 3.75], [0.009, 3.375, 3.625], [0.002, 3.625, 3.875], [0.015, 4.875, 2.125], [0.0, 2.875, 3.0], [0.02, 3.0, 3.0], [0.004, 3.25, 3.25], [0.0, 2.75, 3.875], [0.002, 4.375, 3.5], [0.003, 3.5, 3.0], [0.005, 3.875, 3.25], [0.029, 4.0, 3.0], [0.001, 3.5, 3.375], [0.002, 4.375, 3.75], [0.002, 4.5, 3.5], [0.236, 4.25, 3.0], [0.0, 3.375, 2.625], [0.007, 4.0, 4.25], [0.002, 2.5, 3.625], [0.002, 4.625, 2.625], [0.001, 4.875, 2.0], [0.015, 3.0, 3.875], [0.001, 3.25, 4.0], [0.0, 3.125, 3.875], [0.001, 2.5, 2.5], [0.027, 2.5, 3.625], [0.0, 2.25, 3.375], [0.017, 3.875, 3.875], [0.005, 3.75, 3.625], [0.008, 4.0, 3.125], [0.003, 2.75, 2.625], [0.0, 2.375, 3.875], [0.008, 4.375, 3.5], [0.001, 3.25, 3.25], [0.002, 4.375, 4.0], [0.063, 4.75, 3.125], [0.0, 3.625, 3.0], [0.004, 4.25, 3.25], [0.001, 4.5, 3.5], [0.003, 4.125, 3.0], [0.018, 3.375, 3.75], [0.001, 2.75, 3.875], [0.06, 3.75, 2.875], [0.005, 3.25, 4.5], [0.086, 3.25, 4.0], [0.001, 4.0, 3.25], [0.001, 3.125, 3.25], [0.008, 3.5, 3.5], [0.022, 4.0, 3.125], [0.001, 3.125, 3.625], [0.112, 3.75, 4.375], [0.01, 3.5, 3.625], [0.009, 3.875, 3.125], [0.0, 4.625, 3.5], [0.059, 4.625, 3.375], [0.023, 3.25, 3.5], [0.117, 4.0, 3.625], [0.001, 3.375, 4.5], [0.001, 3.5, 3.875], [0.092, 2.25, 3.0], [0.005, 3.875, 3.0], [0.001, 2.25, 4.25], [0.018, 4.25, 3.875], [0.011, 4.25, 4.5], [0.005, 3.625, 2.375], [0.141, 3.875, 2.375], [0.002, 3.25, 3.75], [0.017, 4.75, 3.625], [0.0, 3.75, 3.125], [0.001, 2.125, 3.25], [0.036, 3.0, 3.0], [0.02, 2.75, 3.875], [0.026, 4.25, 3.625], [0.001, 4.0, 4.25], [0.001, 3.75, 2.875], [0.0, 3.0, 3.5], [0.001, 3.625, 3.25], [0.01, 3.5, 3.625], [0.052, 3.5, 2.5], [0.057, 3.0, 4.125], [0.033, 5.0, 2.75], [0.018, 3.875, 3.5], [0.0, 4.0, 3.125], [0.002, 3.875, 3.0], [0.0, 4.25, 3.625], [0.0, 3.125, 3.875], [0.0, 3.0, 4.0], [0.046, 4.5, 3.125], [0.0, 3.625, 3.125], [0.0, 2.125, 3.75], [0.035, 4.375, 3.0], [0.039, 3.75, 2.375], [0.0, 4.0, 3.875], [0.095, 3.25, 3.25], [0.0, 3.625, 3.5], [0.006, 4.5, 3.75], [0.004, 3.5, 2.375], [0.001, 3.25, 4.75], [0.03, 3.5, 3.25], [0.001, 3.5, 3.75], [0.073, 3.875, 3.875], [0.002, 3.375, 3.875], [0.001, 2.875, 3.125], [0.004, 4.25, 2.875], [0.252, 4.375, 3.875], [0.006, 4.25, 3.75], [0.002, 3.625, 4.0], [0.004, 4.125, 4.375], [0.002, 2.5, 3.875], [0.0, 4.0, 3.875], [0.082, 4.875, 4.375], [0.014, 3.625, 3.75], [0.006, 2.875, 3.0], [0.001, 4.625, 3.5], [0.012, 2.875, 3.625], [0.001, 4.5, 4.25], [0.003, 2.375, 4.0], [0.009, 3.625, 2.25], [0.008, 2.125, 4.125], [0.018, 4.0, 2.625], [0.018, 2.125, 2.75], [0.019, 4.625, 3.125], [0.008, 3.625, 4.125], [0.0, 2.625, 3.75], [0.0, 3.375, 4.25], [0.002, 3.25, 4.875], [0.0, 3.625, 3.75], [0.002, 2.5, 4.25], [0.001, 3.875, 2.875], [0.012, 3.5, 4.0], [0.001, 3.75, 3.875], [0.004, 3.625, 2.875], [0.003, 3.625, 3.0], [0.002, 2.75, 2.375], [0.001, 4.875, 2.875], [0.001, 4.625, 3.125], [0.001, 4.625, 3.5], [0.005, 3.25, 4.75], [0.041, 4.25, 4.25], [0.003, 4.125, 4.0], [0.005, 3.125, 3.0], [0.002, 3.0, 4.25], [0.003, 2.25, 3.625], [0.01, 3.75, 3.25], [0.04, 3.25, 4.125], [0.003, 2.75, 4.25], [0.013, 3.125, 4.0], [0.011, 4.0, 3.25], [0.0, 4.375, 3.375], [0.0, 3.625, 3.375], [0.002, 4.875, 4.625], [0.01, 4.0, 4.25], [0.0, 3.75, 2.0], [0.001, 3.25, 4.0], [0.001, 4.5, 3.875], [0.001, 3.125, 1.875], [0.004, 3.25, 3.75], [0.001, 4.375, 3.875], [0.001, 3.375, 3.375], [0.014, 3.75, 3.75], [0.0, 4.0, 2.75], [0.002, 2.375, 2.5], [0.014, 3.75, 3.75], [0.001, 4.25, 4.75], [0.021, 4.25, 3.125], [0.011, 2.5, 4.5], [0.001, 2.875, 4.25], [0.031, 4.25, 3.75], [0.001, 3.0, 4.25], [0.015, 3.125, 4.5], [0.02, 3.25, 3.625], [0.0, 1.875, 2.25], [0.001, 3.5, 4.0], [0.0, 3.125, 3.125], [0.015, 3.25, 2.25], [0.007, 3.625, 3.5], [0.011, 4.375, 4.375], [0.0, 2.5, 4.25], [0.006, 2.125, 4.25], [0.003, 3.75, 3.5], [0.086, 3.625, 4.25], [0.005, 2.25, 4.125], [0.001, 3.625, 4.625], [0.0, 3.5, 3.5], [0.017, 3.5, 2.5], [0.002, 3.375, 3.25], [0.0, 3.375, 3.0], [0.001, 3.5, 3.125], [0.069, 4.25, 3.125], [0.001, 3.75, 3.25], [0.18, 4.25, 2.5], [0.001, 3.0, 2.875], [0.004, 4.625, 3.75], [0.001, 3.625, 4.375], [0.001, 4.25, 4.0], [0.001, 2.75, 3.5], [0.001, 2.625, 3.625], [0.003, 3.75, 2.875], [0.002, 3.125, 3.625], [0.007, 4.0, 3.625], [0.014, 4.25, 2.375], [0.0, 3.875, 3.0], [0.005, 4.125, 2.75], [0.0, 4.125, 3.5], [0.0, 3.75, 2.125], [0.001, 4.75, 4.25], [0.0, 4.125, 3.5], [0.032, 4.25, 3.625], [0.001, 3.625, 3.75], [0.001, 4.25, 4.0], [0.001, 4.875, 4.375], [0.006, 3.125, 3.375], [0.007, 3.375, 3.0], [0.004, 2.25, 4.0], [0.009, 4.25, 3.5], [0.0, 3.5, 3.375], [0.003, 3.5, 3.25], [0.001, 4.0, 3.25], [0.004, 4.0, 3.625], [0.001, 3.875, 4.375], [0.001, 3.25, 3.625], [0.011, 3.625, 3.25], [0.002, 3.0, 3.875], [0.006, 3.0, 3.375], [0.011, 3.75, 3.125], [0.099, 3.625, 3.375], [0.002, 3.75, 4.625], [0.002, 4.375, 3.0], [0.005, 4.75, 2.75], [0.016, 3.125, 3.25], [0.003, 3.5, 3.625], [0.046, 3.25, 4.0], [0.0, 4.5, 3.75], [0.0, 4.75, 2.75], [0.021, 3.25, 2.75], [0.0, 4.25, 2.0], [0.021, 3.375, 3.875], [0.015, 4.375, 3.625], [0.001, 4.25, 4.375], [0.104, 3.75, 3.625], [0.001, 3.5, 4.625], [0.002, 3.875, 3.75], [0.001, 3.75, 4.875], [0.001, 4.25, 2.75], [0.001, 3.0, 2.875], [0.066, 3.0, 3.25], [0.001, 4.125, 4.0], [0.002, 3.75, 4.125], [0.084, 3.375, 2.25], [0.001, 3.0, 3.75], [0.0, 3.125, 3.0], [0.41, 3.5, 3.375], [0.03, 4.0, 4.375], [0.005, 3.625, 2.5], [0.001, 3.5, 4.25], [0.273, 4.0, 4.125], [0.003, 3.125, 3.875], [0.008, 3.5, 3.25], [0.006, 4.0, 4.375], [0.006, 4.25, 3.375], [0.0, 4.5, 4.375], [0.003, 4.5, 4.625], [0.014, 4.0, 2.5], [0.001, 3.25, 3.5], [0.0, 3.625, 3.5], [0.005, 4.125, 3.875], [0.007, 3.25, 3.125], [0.0, 3.5, 4.0], [0.055, 4.125, 4.625], [0.003, 2.75, 3.375], [0.001, 3.75, 3.25], [0.008, 2.75, 3.0], [0.001, 3.25, 3.375], [0.004, 4.375, 4.25], [0.006, 3.125, 3.5], [0.004, 4.375, 2.375], [0.001, 4.25, 4.75], [0.01, 3.875, 4.25], [0.001, 2.875, 4.375], [0.0, 3.375, 2.625], [0.02, 2.25, 3.625], [0.104, 3.125, 3.0], [0.005, 3.625, 3.5], [0.014, 4.0, 4.0], [0.062, 2.5, 2.75], [0.001, 3.875, 3.5], [0.002, 2.875, 3.5], [0.001, 2.875, 3.125], [0.021, 4.375, 3.125], [0.007, 2.375, 4.125], [0.004, 4.0, 2.125], [0.003, 4.0, 2.5], [0.0, 4.75, 2.75], [0.002, 3.25, 3.125], [0.0, 3.625, 4.125], [0.0, 3.25, 3.375], [0.01, 3.0, 4.125], [0.002, 3.75, 3.25], [0.0, 3.0, 3.375], [0.008, 3.625, 3.375], [0.03, 3.5, 4.25], [0.053, 2.375, 3.625], [0.045, 3.375, 3.25], [0.001, 2.5, 3.5], [0.015, 4.25, 3.125], [0.002, 4.25, 3.625], [0.001, 4.75, 4.375], [0.0, 3.375, 3.375], [0.001, 3.5, 2.5], [0.001, 4.875, 3.5], [0.0, 4.875, 3.625], [0.049, 3.25, 3.125], [0.0, 4.375, 4.375], [0.002, 3.375, 4.0], [0.0, 3.25, 4.0], [0.0, 2.5, 3.25], [0.004, 4.125, 2.75], [0.016, 4.5, 3.0], [0.016, 3.25, 3.0], [0.024, 2.875, 3.5], [0.08, 2.5, 3.0], [0.026, 2.75, 3.625], [0.02, 3.625, 2.75], [0.0, 3.5, 3.125], [0.005, 4.25, 3.75], [0.008, 4.875, 4.125], [0.002, 2.875, 3.625], [0.065, 3.0, 3.625], [0.002, 3.875, 4.5], [0.006, 3.625, 4.0], [0.006, 3.5, 3.625], [0.384, 4.25, 3.625], [0.004, 3.5, 3.0], [0.002, 4.25, 4.5], [0.0, 3.25, 2.875], [0.003, 3.75, 3.5], [0.007, 4.0, 4.0], [0.001, 3.25, 4.25], [0.003, 4.375, 3.625], [0.0, 3.75, 3.875], [0.011, 4.25, 4.75], [0.001, 4.375, 4.75], [0.006, 4.25, 3.875], [0.002, 2.625, 3.875], [0.001, 3.875, 2.75], [0.001, 2.5, 4.0], [0.265, 4.25, 3.5], [0.068, 3.5, 4.875], [0.001, 2.125, 2.875], [0.006, 3.875, 3.125], [0.003, 3.75, 3.625], [0.001, 4.125, 3.625], [0.038, 3.5, 3.625], [0.021, 4.125, 2.375], [0.013, 4.875, 3.375], [0.003, 4.375, 3.0], [0.012, 3.5, 4.25], [0.024, 4.875, 3.0], [0.004, 3.875, 5.0], [0.013, 2.875, 3.625], [0.042, 2.875, 3.25], [0.008, 4.625, 2.75], [0.006, 2.375, 3.0], [0.002, 3.75, 2.5], [0.366, 4.625, 4.375], [0.0, 4.375, 3.875], [0.005, 2.875, 2.75], [0.002, 4.5, 3.375], [0.002, 3.25, 4.75], [0.001, 4.625, 3.125], [0.005, 2.5, 2.375], [0.025, 4.0, 3.25], [0.014, 3.5, 3.25], [0.056, 3.375, 3.875], [0.001, 3.875, 3.125], [0.023, 3.125, 3.125], [0.001, 3.375, 2.25], [0.0, 4.25, 3.25], [0.009, 4.25, 3.625], [0.011, 2.75, 2.25], [0.006, 3.125, 3.625], [0.0, 4.625, 3.25], [0.01, 4.625, 3.625], [0.0, 4.75, 2.875], [0.024, 3.125, 3.125], [0.0, 3.0, 3.125], [0.001, 4.25, 3.625], [0.001, 3.375, 3.125], [0.006, 3.25, 2.75], [0.001, 3.625, 3.5], [0.0, 4.25, 4.375], [0.049, 3.875, 4.625], [0.0, 4.375, 3.125], [0.054, 3.625, 4.0], [0.006, 3.0, 4.625], [0.012, 2.75, 3.75], [0.001, 3.0, 3.25], [0.0, 3.5, 3.125], [0.002, 2.875, 3.875], [0.001, 2.875, 3.375], [0.0, 3.375, 4.0], [0.197, 4.0, 3.5], [0.0, 3.875, 3.75], [0.0, 3.875, 4.5], [0.061, 2.875, 3.375], [0.001, 3.0, 2.875], [0.001, 3.375, 4.0], [0.118, 4.25, 4.25], [0.031, 2.25, 3.625], [0.002, 4.875, 3.625], [0.029, 4.0, 2.25], [0.024, 3.5, 3.0], [0.002, 4.875, 3.625], [0.003, 3.5, 3.75], [0.133, 4.25, 3.25], [0.033, 3.875, 4.0], [0.012, 4.625, 4.0], [0.063, 3.0, 4.25], [0.001, 4.75, 3.125], [0.0, 3.75, 4.625], [0.0, 3.375, 3.0], [0.013, 3.5, 3.75], [0.0, 3.0, 2.5], [0.014, 3.5, 3.0], [0.001, 3.625, 5.0], [0.003, 4.25, 3.875], [0.008, 3.125, 3.625], [0.017, 3.125, 3.875], [0.054, 3.625, 3.0], [0.001, 3.0, 4.0], [0.0, 4.625, 4.375], [0.009, 3.25, 4.875], [0.0, 3.125, 3.875], [0.0, 3.625, 2.875], [0.002, 3.5, 3.125], [0.0, 3.375, 1.875], [0.0, 3.375, 3.125], [0.0, 4.125, 4.5], [0.002, 3.5, 4.375], [0.026, 3.75, 2.875], [0.001, 3.25, 3.25], [0.001, 4.375, 3.75], [0.01, 3.375, 4.25], [0.009, 4.0, 3.5], [0.001, 2.5, 4.0], [0.012, 4.0, 2.75], [0.006, 3.375, 2.5], [0.003, 4.375, 4.0], [0.001, 3.625, 3.5], [0.093, 3.875, 2.75], [0.1, 2.625, 2.375], [0.0, 4.25, 4.125], [0.004, 2.25, 3.375], [0.001, 3.125, 3.875], [0.005, 4.125, 3.375], [0.006, 4.75, 3.75], [0.011, 3.875, 3.875], [0.0, 3.625, 2.75], [0.01, 3.625, 4.25], [0.001, 4.0, 3.25], [0.001, 4.875, 4.5], [0.0, 3.625, 4.875], [0.004, 2.625, 4.125], [0.002, 4.25, 4.75], [0.0, 4.0, 3.625], [0.023, 2.625, 2.5], [0.001, 3.5, 4.75], [0.0, 4.0, 4.375], [0.09, 3.375, 3.75], [0.0, 4.375, 3.5], [0.002, 3.125, 3.5], [0.001, 4.875, 2.625], [0.038, 3.5, 2.75], [0.0, 4.25, 3.75], [0.001, 4.375, 4.125], [0.0, 3.5, 3.625], [0.004, 3.5, 2.5], [0.008, 3.375, 4.25], [0.003, 3.0, 2.5], [0.004, 2.75, 2.875], [0.017, 3.5, 3.125], [0.04, 3.5, 3.375], [0.0, 2.75, 3.625], [0.009, 2.25, 4.0], [0.001, 2.625, 3.5], [0.014, 3.25, 4.25], [0.006, 4.125, 4.625], [0.001, 4.625, 4.0], [0.002, 3.875, 4.25], [0.001, 3.0, 4.375], [0.001, 3.0, 4.625], [0.001, 3.375, 4.625], [0.019, 3.625, 3.25], [0.009, 3.625, 4.25], [0.001, 3.25, 5.0], [0.007, 2.75, 3.75], [0.0, 3.625, 3.375], [0.008, 4.25, 3.625], [0.001, 3.0, 4.625], [0.002, 3.625, 4.25], [0.004, 3.125, 3.25], [0.0, 4.0, 2.5], [0.001, 3.625, 2.5], [0.015, 3.0, 3.125], [0.001, 4.0, 4.375], [0.009, 2.75, 3.625], [0.001, 3.375, 3.0], [0.0, 3.125, 4.375], [0.012, 3.875, 3.25], [0.023, 3.75, 2.375], [0.0, 3.625, 4.0], [0.001, 3.75, 2.75], [0.103, 4.875, 4.0], [0.022, 2.625, 3.125], [0.008, 3.625, 2.5], [0.002, 2.75, 4.125], [0.003, 4.75, 3.5], [0.0, 3.75, 3.125], [0.0, 4.5, 3.75], [0.001, 3.125, 4.25], [0.011, 4.0, 3.875], [0.029, 3.625, 4.125], [0.005, 4.25, 3.75], [0.508, 3.0, 3.75], [0.003, 3.75, 4.125], [0.005, 4.125, 2.75], [0.003, 3.0, 3.75], [0.005, 3.75, 3.375], [0.002, 4.5, 3.0], [0.009, 3.375, 4.25], [0.001, 3.625, 3.375], [0.002, 3.75, 4.625], [0.0, 2.75, 3.375], [0.0, 3.375, 3.625], [0.01, 3.5, 3.25], [0.001, 3.75, 4.75], [0.002, 4.0, 4.5], [0.004, 3.5, 3.125], [0.073, 2.375, 2.375], [0.0, 4.125, 3.375], [0.001, 3.375, 3.5], [0.031, 3.25, 2.5], [0.015, 3.75, 3.5], [0.0, 3.5, 4.75], [0.001, 2.25, 2.125], [0.0, 3.625, 4.25], [0.004, 4.75, 3.5], [0.001, 4.0, 4.375], [0.0, 4.375, 3.375], [0.012, 4.625, 4.25], [0.01, 2.875, 3.25], [0.001, 3.875, 4.125], [0.002, 3.125, 2.5], [0.006, 3.125, 4.75], [0.001, 2.75, 3.375], [0.006, 3.5, 3.0], [0.001, 4.375, 3.5], [0.009, 4.0, 3.375], [0.008, 3.875, 4.5], [0.011, 4.0, 3.0], [0.0, 3.75, 3.875], [0.002, 3.375, 4.0], [0.003, 4.5, 2.875], [0.0, 3.625, 3.125], [0.003, 3.875, 3.125], [0.0, 3.625, 3.125], [0.001, 3.125, 4.375], [0.009, 4.75, 3.125], [0.002, 3.25, 3.875], [0.0, 2.75, 3.5], [0.037, 3.5, 2.25], [0.001, 3.125, 3.0], [0.035, 3.25, 2.75], [0.006, 3.875, 3.25], [0.012, 4.125, 4.25], [0.009, 4.375, 4.0], [0.0, 3.25, 3.875], [0.001, 3.75, 3.75], [0.028, 3.25, 2.875], [0.001, 4.5, 2.75], [0.002, 3.75, 3.375], [0.038, 3.5, 3.375], [0.003, 3.125, 2.375], [0.006, 3.75, 4.125], [0.001, 3.375, 3.5], [0.006, 3.875, 3.375], [0.001, 3.875, 3.5], [0.001, 2.25, 4.375], [0.004, 3.875, 3.0], [0.001, 2.875, 2.875], [0.002, 3.625, 3.625], [0.003, 2.75, 3.0], [0.0, 2.5, 4.0], [0.002, 4.125, 4.5], [0.0, 3.0, 3.5], [0.0, 3.875, 4.75], [0.032, 3.125, 4.25], [0.027, 2.75, 3.5], [0.0, 2.25, 3.75], [0.003, 2.5, 3.25], [0.076, 4.375, 3.625], [0.002, 3.5, 3.375], [0.0, 4.125, 3.375], [0.001, 3.375, 3.5], [0.003, 4.25, 3.875], [0.025, 4.125, 3.5], [0.035, 3.875, 3.75], [0.001, 3.625, 4.75], [0.051, 4.0, 3.75], [0.027, 2.5, 4.375], [0.043, 3.875, 4.25], [0.004, 3.125, 3.5], [0.002, 3.5, 2.625], [0.005, 2.0, 3.625], [0.004, 4.0, 3.875], [0.019, 3.75, 4.375], [0.013, 2.75, 4.0], [0.005, 2.25, 3.5], [0.012, 2.75, 4.125], [0.012, 3.125, 4.375], [0.002, 4.375, 4.5], [0.007, 4.25, 3.875], [0.108, 4.375, 3.5], [0.021, 4.0, 2.875], [0.001, 3.75, 3.25], [0.001, 3.625, 4.25], [0.002, 3.375, 3.125], [0.001, 4.5, 3.875], [0.044, 4.625, 3.0], [0.002, 3.375, 3.0], [0.004, 3.625, 3.75], [0.001, 3.375, 3.5], [0.006, 3.875, 3.875], [0.001, 4.375, 2.375], [0.028, 3.25, 2.375], [0.072, 3.375, 4.25], [0.001, 2.75, 4.5], [0.008, 4.875, 3.5], [0.0, 2.75, 4.625], [0.002, 3.625, 3.875], [0.034, 4.25, 3.125], [0.002, 4.0, 2.25], [0.0, 4.0, 4.0], [0.114, 3.875, 1.875], [0.001, 4.125, 3.5], [0.025, 3.5, 4.25], [0.047, 3.0, 2.625], [0.0, 4.375, 3.375], [0.002, 3.125, 3.625], [0.004, 3.5, 2.5], [0.004, 3.125, 2.625], [0.15, 3.75, 1.625], [0.001, 4.25, 3.0], [0.001, 4.375, 3.75], [0.0, 4.875, 3.625], [0.0, 3.25, 2.875], [0.0, 2.75, 3.5], [0.0, 4.125, 3.75], [0.002, 4.25, 2.75], [0.021, 2.875, 4.125], [0.002, 3.25, 4.5], [0.006, 3.875, 4.0], [0.403, 3.25, 4.375], [0.008, 3.875, 4.125], [0.047, 2.75, 2.25], [0.001, 3.625, 2.5], [0.0, 2.875, 3.0], [0.005, 3.625, 3.75], [0.002, 2.375, 1.875], [0.015, 3.5, 3.625], [0.002, 2.75, 3.25], [0.196, 2.875, 3.0], [0.0, 3.75, 3.375], [0.043, 2.375, 3.0], [0.001, 3.875, 3.0], [0.011, 3.875, 2.0], [0.079, 3.625, 3.875], [0.0, 3.125, 3.625], [0.021, 3.625, 4.25], [0.0, 4.625, 3.125], [0.013, 3.5, 3.875], [0.026, 4.25, 4.625], [0.029, 4.5, 4.0], [0.003, 3.75, 4.375], [0.154, 4.25, 2.375], [0.0, 2.5, 3.25], [0.005, 3.125, 2.5], [0.002, 4.0, 4.0], [0.001, 2.5, 2.125], [0.005, 3.125, 4.25], [0.013, 4.25, 3.75], [0.001, 2.5, 4.625], [0.001, 4.75, 3.375], [0.001, 4.25, 3.5], [0.015, 3.375, 2.375], [0.026, 3.375, 3.875], [0.001, 3.625, 3.125], [0.017, 4.0, 4.0], [0.004, 3.375, 2.75], [0.001, 3.625, 3.125], [0.001, 4.125, 3.75], [0.039, 4.875, 3.375], [0.004, 1.875, 3.875], [0.003, 2.875, 4.25], [0.004, 3.25, 4.25], [0.0, 2.75, 2.875], [0.002, 4.5, 3.5], [0.0, 3.125, 3.875], [0.001, 3.75, 3.0], [0.001, 3.875, 2.75], [0.013, 2.375, 4.25], [0.005, 4.0, 1.875], [0.003, 4.25, 2.75], [0.0, 3.125, 3.375], [0.018, 3.125, 4.5], [0.025, 4.25, 4.125], [0.0, 3.625, 3.125], [0.001, 3.625, 3.5], [0.01, 3.375, 3.75], [0.002, 4.5, 3.5], [0.0, 3.25, 2.75], [0.02, 2.375, 3.375], [0.031, 4.75, 3.625], [0.001, 3.875, 3.25], [0.048, 3.375, 2.75], [0.0, 3.25, 4.375], [0.002, 2.5, 3.0], [0.004, 3.25, 3.375], [0.004, 3.25, 4.25], [0.027, 3.75, 3.75], [0.001, 4.25, 2.0], [0.002, 4.375, 4.75], [0.003, 3.125, 4.875], [0.004, 3.625, 4.125], [0.039, 3.25, 2.625], [0.002, 2.75, 4.375], [0.0, 4.75, 3.375], [0.001, 3.125, 1.625], [0.002, 3.0, 4.625], [0.0, 3.375, 3.125], [0.005, 2.875, 3.875], [0.023, 3.5, 4.75], [0.0, 4.375, 4.625], [0.005, 3.375, 3.75], [0.589, 3.625, 3.0], [0.004, 4.25, 2.875], [0.032, 4.625, 3.75], [0.009, 4.25, 3.5], [0.002, 4.25, 2.375], [0.006, 4.875, 3.5], [0.011, 3.875, 4.75], [0.002, 3.625, 3.625], [0.123, 2.875, 3.0], [0.001, 4.0, 4.0], [0.019, 3.625, 4.875], [0.001, 3.75, 3.25], [0.005, 3.375, 3.375], [0.011, 3.0, 4.25], [0.008, 3.5, 2.75], [0.008, 3.75, 4.25], [0.022, 2.875, 3.0], [0.001, 4.0, 3.875], [0.006, 4.125, 2.75], [0.034, 3.25, 3.375], [0.001, 2.375, 3.625], [0.003, 3.875, 3.625], [0.005, 3.625, 3.375], [0.001, 3.625, 3.5], [0.01, 3.125, 4.875], [0.002, 3.625, 3.625], [0.0, 4.875, 3.625], [0.04, 3.875, 2.625], [0.019, 2.625, 3.5], [0.061, 1.875, 3.375], [0.0, 4.75, 3.875], [0.005, 3.625, 2.375], [0.002, 3.125, 3.125], [0.013, 3.0, 2.25], [0.002, 3.5, 3.0], [0.0, 4.125, 3.0], [0.008, 3.75, 2.625], [0.0, 3.875, 4.25], [0.002, 4.5, 4.0], [0.027, 3.625, 4.0], [0.001, 2.25, 3.625], [0.002, 3.5, 2.75], [0.004, 4.875, 4.125], [0.005, 4.25, 3.125], [0.002, 2.75, 3.625], [0.005, 3.875, 3.0], [0.0, 3.75, 3.125], [0.014, 3.625, 3.25], [0.0, 4.125, 3.875], [0.083, 3.375, 3.125], [0.034, 4.25, 3.875], [0.0, 3.0, 4.125], [0.009, 4.75, 2.375], [0.003, 1.875, 3.5], [0.001, 4.25, 3.375], [0.014, 4.75, 3.75], [0.0, 2.25, 5.0], [0.025, 1.25, 2.625], [0.001, 3.375, 3.0], [0.0, 3.125, 3.625], [0.013, 4.375, 3.5], [0.003, 2.875, 4.0], [0.003, 3.375, 4.0], [0.0, 3.875, 3.5], [0.002, 2.125, 3.5], [0.001, 3.0, 2.75], [0.04, 3.125, 4.0], [0.001, 4.375, 4.0], [0.001, 4.25, 2.875], [0.001, 2.75, 4.25], [0.001, 3.5, 4.0], [0.073, 3.5, 3.875], [0.024, 3.375, 4.125], [0.022, 4.25, 3.125], [0.0, 3.25, 2.25], [0.0, 3.25, 4.0], [0.0, 4.0, 3.0], [0.002, 2.75, 4.25], [0.024, 4.375, 2.5], [0.009, 4.125, 2.875], [0.0, 4.0, 4.125], [0.022, 2.25, 4.25], [0.001, 3.25, 3.25], [0.096, 3.25, 3.0], [0.022, 2.375, 4.25], [0.012, 3.125, 4.25], [0.028, 3.0, 2.75], [0.011, 4.25, 3.625], [0.029, 2.875, 4.625], [0.182, 4.25, 2.5], [0.047, 4.375, 3.875], [0.0, 4.25, 3.5], [0.025, 4.125, 3.625], [0.016, 3.75, 2.25], [0.061, 3.125, 2.75], [0.001, 2.75, 4.125], [0.0, 4.25, 3.625], [0.021, 2.125, 3.5], [0.002, 3.25, 2.875], [0.153, 3.0, 3.375], [0.001, 2.875, 3.375], [0.005, 3.125, 3.625], [0.004, 3.75, 4.375]], "Alcohol": [[0.001, 7.5, 7.5], [0.0, 0.0, 4.5], [0.004, 0.0, 2.0], [0.009, 1.0, 3.0], [0.001, 0.0, 1.0], [0.071, 4.5, 4.5], [0.005, 1.0, 0.0], [0.065, 2.0, 2.0], [0.003, 2.0, 2.0], [0.011, 7.5, 2.0], [0.003, 0.0, 7.5], [0.003, 11.0, 7.5], [0.017, 0.0, 1.0], [0.003, 2.0, 4.5], [0.005, 4.5, 3.0], [0.007, 4.5, 7.5], [0.001, 1.0, 1.0], [0.003, 4.5, 2.0], [0.008, 4.5, 4.5], [0.001, 11.0, 4.5], [0.009, 3.0, 4.5], [0.033, 3.0, 2.0], [0.033, 2.0, 4.5], [0.001, 1.0, 0.0], [0.001, 11.0, 7.5], [0.023, 2.0, 2.0], [0.009, 4.5, 2.0], [0.02, 4.5, 4.5], [0.001, 2.0, 4.5], [0.036, 4.5, 2.0], [0.096, 0.0, 3.0], [0.004, 4.5, 7.5], [0.003, 4.5, 3.0], [0.001, 4.5, 1.0], [0.182, 1.0, 4.5], [0.006, 4.5, 0.0], [0.008, 7.5, 7.5], [0.001, 4.5, 3.0], [0.109, 2.0, 3.0], [0.001, 7.5, 2.0], [0.025, 4.5, 7.5], [0.017, 2.0, 1.0], [0.005, 4.5, 7.5], [0.0, 2.0, 4.5], [0.014, 7.5, 7.5], [0.002, 4.5, 11.0], [0.021, 4.5, 11.0], [0.042, 3.0, 4.5], [0.001, 11.0, 3.0], [0.121, 4.5, 4.5], [0.452, 4.5, 3.0], [0.0, 7.5, 2.0], [0.002, 3.0, 3.0], [0.0, 4.5, 4.5], [0.011, 0.0, 0.0], [0.0, 7.5, 4.5], [0.003, 11.0, 2.0], [0.0, 2.0, 4.5], [0.001, 7.5, 11.0], [0.001, 4.5, 4.5], [0.007, 7.5, 11.0], [0.017, 1.0, 3.0], [0.0, 7.5, 3.0], [0.009, 7.5, 4.5], [0.003, 4.5, 0.0], [0.032, 3.0, 0.0], [0.017, 11.0, 7.5], [0.0, 2.0, 11.0], [0.019, 2.0, 0.0], [0.001, 4.5, 2.0], [0.001, 4.5, 4.5], [0.004, 4.5, 2.0], [0.005, 4.5, 7.5], [0.001, 2.0, 0.0], [0.01, 2.0, 3.0], [0.0, 11.0, 7.5], [0.0, 7.5, 1.0], [0.003, 4.5, 7.5], [0.004, 0.0, 0.0], [0.036, 3.0, 2.0], [0.089, 4.5, 11.0], [0.002, 0.0, 4.5], [0.003, 2.0, 2.0], [0.013, 1.0, 1.0], [0.089, 7.5, 4.5], [0.0, 1.0, 1.0], [0.002, 7.5, 4.5], [0.002, 1.0, 0.0], [0.006, 2.0, 4.5], [0.015, 1.0, 1.0], [0.055, 2.0, 7.5], [0.004, 4.5, 11.0], [0.001, 11.0, 1.0], [0.002, 4.5, 3.0], [0.001, 7.5, 11.0], [0.081, 2.0, 0.0], [0.004, 4.5, 4.5], [0.001, 2.0, 1.0], [0.0, 1.0, 4.5], [0.002, 2.0, 1.0], [0.021, 3.0, 7.5], [0.0, 2.0, 4.5], [0.003, 2.0, 7.5], [0.001, 7.5, 7.5], [0.001, 1.0, 7.5], [0.005, 3.0, 4.5], [0.03, 3.0, 4.5], [0.003, 4.5, 4.5], [0.007, 2.0, 4.5], [0.0, 11.0, 11.0], [0.002, 7.5, 7.5], [0.001, 4.5, 4.5], [0.006, 4.5, 4.5], [0.0, 4.5, 3.0], [0.002, 4.5, 4.5], [0.041, 3.0, 4.5], [0.0, 2.0, 11.0], [0.002, 0.0, 0.0], [0.005, 7.5, 4.5], [0.003, 7.5, 4.5], [0.003, 3.0, 4.5], [0.018, 4.5, 3.0], [0.001, 4.5, 1.0], [0.027, 2.0, 4.5], [0.01, 4.5, 3.0], [0.033, 2.0, 11.0], [0.0, 11.0, 4.5], [0.0, 3.0, 2.0], [0.004, 1.0, 3.0], [0.001, 0.0, 1.0], [0.007, 7.5, 2.0], [0.011, 1.0, 7.5], [0.001, 11.0, 7.5], [0.163, 7.5, 0.0], [0.001, 1.0, 1.0], [0.001, 3.0, 11.0], [0.004, 0.0, 2.0], [0.043, 4.5, 3.0], [0.197, 2.0, 2.0], [0.004, 4.5, 7.5], [0.001, 3.0, 11.0], [0.001, 7.5, 11.0], [0.005, 0.0, 3.0], [0.118, 4.5, 3.0], [0.049, 4.5, 4.5], [0.023, 2.0, 3.0], [0.001, 0.0, 0.0], [0.039, 3.0, 1.0], [0.009, 2.0, 7.5], [0.002, 4.5, 1.0], [0.0, 3.0, 3.0], [0.003, 1.0, 2.0], [0.0, 11.0, 0.0], [0.0, 3.0, 7.5], [0.0, 2.0, 3.0], [0.027, 4.5, 2.0], [0.0, 11.0, 7.5], [0.002, 1.0, 2.0], [0.0, 0.0, 2.0], [0.008, 7.5, 1.0], [0.005, 4.5, 4.5], [0.002, 3.0, 4.5], [0.001, 4.5, 2.0], [0.007, 2.0, 3.0], [0.024, 3.0, 1.0], [0.015, 2.0, 0.0], [0.065, 4.5, 3.0], [0.012, 4.5, 4.5], [0.002, 3.0, 2.0], [0.001, 4.5, 2.0], [0.007, 7.5, 4.5], [0.0, 1.0, 1.0], [0.008, 0.0, 4.5], [0.007, 0.0, 0.0], [0.0, 1.0, 2.0], [0.034, 2.0, 3.0], [0.0, 3.0, 2.0], [0.008, 2.0, 1.0], [0.0, 3.0, 3.0], [0.011, 4.5, 7.5], [0.0, 4.5, 7.5], [0.001, 1.0, 1.0], [0.003, 0.0, 7.5], [0.0, 4.5, 1.0], [0.0, 0.0, 4.5], [0.01, 0.0, 4.5], [0.002, 3.0, 2.0], [0.0, 2.0, 4.5], [0.009, 7.5, 7.5], [0.0, 2.0, 1.0], [0.004, 7.5, 7.5], [0.007, 7.5, 2.0], [0.008, 2.0, 3.0], [0.021, 7.5, 3.0], [0.005, 7.5, 11.0], [0.0, 1.0, 3.0], [0.005, 2.0, 2.0], [0.0, 2.0, 1.0], [0.004, 0.0, 4.5], [0.07, 4.5, 7.5], [0.0, 2.0, 3.0], [0.001, 4.5, 11.0], [0.0, 4.5, 1.0], [0.002, 7.5, 7.5], [0.006, 7.5, 4.5], [0.008, 1.0, 7.5], [0.0, 11.0, 11.0], [0.002, 4.5, 7.5], [0.035, 3.0, 4.5], [0.002, 1.0, 1.0], [0.012, 1.0, 2.0], [0.001, 4.5, 4.5], [0.004, 7.5, 2.0], [0.004, 7.5, 2.0], [0.021, 3.0, 4.5], [0.142, 4.5, 3.0], [0.191, 2.0, 4.5], [0.001, 2.0, 1.0], [0.001, 0.0, 7.5], [0.005, 4.5, 1.0], [0.002, 2.0, 2.0], [0.002, 0.0, 3.0], [0.001, 2.0, 3.0], [0.037, 1.0, 11.0], [0.0, 3.0, 1.0], [0.002, 2.0, 7.5], [0.001, 4.5, 4.5], [0.004, 7.5, 0.0], [0.004, 1.0, 7.5], [0.001, 7.5, 2.0], [0.002, 4.5, 7.5], [0.019, 3.0, 3.0], [0.001, 4.5, 2.0], [0.016, 0.0, 2.0], [0.0, 2.0, 7.5], [0.005, 4.5, 11.0], [0.004, 4.5, 4.5], [0.005, 2.0, 4.5], [0.0, 4.5, 4.5], [0.016, 4.5, 0.0], [0.005, 1.0, 11.0], [0.0, 4.5, 7.5], [0.001, 2.0, 4.5], [0.003, 0.0, 11.0], [0.0, 2.0, 2.0], [0.09, 7.5, 7.5], [0.0, 3.0, 11.0], [0.002, 0.0, 0.0], [0.005, 11.0, 4.5], [0.004, 2.0, 4.5], [0.002, 4.5, 0.0], [0.003, 3.0, 4.5], [0.006, 4.5, 11.0], [0.004, 4.5, 0.0], [0.0, 4.5, 7.5], [0.0, 0.0, 4.5], [0.005, 2.0, 7.5], [0.001, 1.0, 4.5], [0.001, 3.0, 3.0], [0.003, 2.0, 4.5], [0.003, 0.0, 11.0], [0.001, 2.0, 3.0], [0.028, 11.0, 11.0], [0.003, 11.0, 0.0], [0.004, 3.0, 7.5], [0.009, 3.0, 3.0], [0.0, 3.0, 0.0], [0.003, 4.5, 7.5], [0.0, 2.0, 7.5], [0.004, 11.0, 4.5], [0.0, 1.0, 2.0], [0.012, 4.5, 11.0], [0.001, 3.0, 2.0], [0.001, 11.0, 7.5], [0.003, 1.0, 4.5], [0.006, 1.0, 1.0], [0.003, 1.0, 4.5], [0.001, 4.5, 2.0], [0.002, 3.0, 3.0], [0.001, 0.0, 0.0], [0.003, 0.0, 11.0], [0.003, 4.5, 11.0], [0.002, 1.0, 3.0], [0.0, 11.0, 11.0], [0.003, 7.5, 11.0], [0.0, 3.0, 7.5], [0.319, 4.5, 2.0], [0.002, 4.5, 2.0], [0.002, 4.5, 1.0], [0.011, 7.5, 7.5], [0.002, 2.0, 2.0], [0.017, 3.0, 2.0], [0.0, 2.0, 0.0], [0.0, 11.0, 4.5], [0.024, 11.0, 0.0], [0.004, 2.0, 3.0], [0.104, 1.0, 2.0], [0.001, 7.5, 2.0], [0.005, 2.0, 2.0], [0.002, 4.5, 2.0], [0.001, 0.0, 2.0], [0.0, 3.0, 2.0], [0.003, 4.5, 7.5], [0.016, 11.0, 0.0], [0.002, 4.5, 1.0], [0.006, 1.0, 4.5], [0.0, 1.0, 4.5], [0.01, 1.0, 0.0], [0.002, 2.0, 1.0], [0.0, 3.0, 7.5], [0.0, 1.0, 4.5], [0.001, 4.5, 1.0], [0.0, 0.0, 1.0], [0.001, 4.5, 1.0], [0.008, 3.0, 3.0], [0.003, 7.5, 7.5], [0.003, 7.5, 1.0], [0.019, 4.5, 3.0], [0.02, 1.0, 1.0], [0.002, 7.5, 7.5], [0.001, 0.0, 1.0], [0.006, 4.5, 1.0], [0.001, 7.5, 7.5], [0.002, 1.0, 2.0], [0.001, 4.5, 7.5], [0.001, 2.0, 1.0], [0.005, 4.5, 7.5], [0.001, 1.0, 7.5], [0.199, 0.0, 4.5], [0.001, 4.5, 2.0], [0.001, 2.0, 7.5], [0.37, 4.5, 4.5], [0.0, 7.5, 2.0], [0.0, 2.0, 3.0], [0.0, 4.5, 2.0], [0.006, 7.5, 1.0], [0.001, 0.0, 7.5], [0.003, 0.0, 4.5], [0.0, 1.0, 11.0], [0.005, 1.0, 3.0], [0.514, 2.0, 0.0], [0.001, 4.5, 7.5], [0.005, 1.0, 2.0], [0.002, 11.0, 0.0], [0.055, 4.5, 3.0], [0.001, 7.5, 0.0], [0.0, 3.0, 7.5], [0.0, 2.0, 2.0], [0.001, 1.0, 4.5], [0.06, 0.0, 0.0], [0.006, 3.0, 0.0], [0.001, 11.0, 0.0], [0.0, 3.0, 2.0], [0.005, 4.5, 2.0], [0.006, 4.5, 2.0], [0.0, 4.5, 2.0], [0.002, 3.0, 7.5], [0.003, 4.5, 1.0], [0.064, 0.0, 0.0], [0.011, 7.5, 11.0], [0.005, 1.0, 11.0], [0.003, 4.5, 2.0], [0.003, 4.5, 3.0], [0.004, 1.0, 2.0], [0.0, 3.0, 7.5], [0.0, 4.5, 4.5], [0.001, 1.0, 3.0], [0.015, 2.0, 3.0], [0.001, 2.0, 0.0], [0.0, 2.0, 4.5], [0.001, 4.5, 3.0], [0.0, 3.0, 0.0], [0.004, 11.0, 7.5], [0.021, 3.0, 2.0], [0.001, 1.0, 11.0], [0.012, 1.0, 4.5], [0.016, 0.0, 7.5], [0.003, 1.0, 4.5], [0.02, 2.0, 4.5], [0.002, 11.0, 2.0], [0.029, 7.5, 3.0], [0.09, 3.0, 4.5], [0.005, 4.5, 7.5], [0.002, 4.5, 4.5], [0.001, 4.5, 1.0], [0.005, 0.0, 4.5], [0.0, 0.0, 4.5], [0.002, 4.5, 2.0], [0.0, 4.5, 4.5], [0.011, 1.0, 2.0], [0.012, 3.0, 7.5], [0.058, 0.0, 4.5], [0.019, 7.5, 4.5], [0.03, 4.5, 0.0], [0.0, 7.5, 4.5], [0.001, 1.0, 2.0], [0.0, 0.0, 4.5], [0.022, 11.0, 1.0], [0.002, 4.5, 7.5], [0.001, 3.0, 7.5], [0.051, 4.5, 7.5], [0.686, 7.5, 2.0], [0.003, 3.0, 4.5], [0.006, 4.5, 3.0], [0.033, 3.0, 11.0], [0.008, 1.0, 4.5], [0.005, 1.0, 2.0], [0.003, 0.0, 4.5], [0.002, 7.5, 1.0], [0.0, 0.0, 7.5], [0.029, 11.0, 7.5], [0.01, 0.0, 7.5], [0.014, 1.0, 2.0], [0.002, 0.0, 7.5], [0.004, 1.0, 2.0], [0.026, 2.0, 7.5], [0.16, 4.5, 4.5], [0.001, 4.5, 0.0], [0.356, 2.0, 2.0], [0.0, 0.0, 0.0], [0.002, 2.0, 4.5], [0.0, 2.0, 7.5], [0.0, 7.5, 4.5], [0.001, 0.0, 0.0], [0.076, 0.0, 1.0], [0.0, 4.5, 7.5], [0.0, 2.0, 0.0], [0.001, 7.5, 4.5], [0.002, 11.0, 0.0], [0.0, 4.5, 7.5], [0.005, 7.5, 1.0], [0.001, 2.0, 0.0], [0.001, 7.5, 7.5], [0.013, 3.0, 3.0], [0.135, 1.0, 4.5], [0.097, 2.0, 2.0], [0.0, 0.0, 3.0], [0.002, 4.5, 11.0], [0.0, 3.0, 1.0], [0.033, 0.0, 0.0], [0.001, 0.0, 4.5], [0.007, 4.5, 4.5], [0.0, 3.0, 7.5], [0.006, 4.5, 1.0], [0.001, 7.5, 0.0], [0.0, 7.5, 2.0], [0.003, 1.0, 2.0], [0.001, 3.0, 3.0], [0.002, 4.5, 4.5], [0.005, 3.0, 2.0], [0.001, 2.0, 3.0], [0.016, 7.5, 2.0], [0.001, 2.0, 4.5], [0.002, 4.5, 11.0], [0.007, 4.5, 0.0], [0.0, 4.5, 0.0], [0.0, 11.0, 2.0], [0.0, 2.0, 2.0], [0.001, 0.0, 3.0], [0.0, 0.0, 11.0], [0.002, 4.5, 3.0], [0.071, 1.0, 3.0], [0.012, 0.0, 4.5], [0.002, 0.0, 4.5], [0.0, 4.5, 1.0], [0.064, 7.5, 0.0], [0.002, 4.5, 7.5], [0.0, 1.0, 2.0], [0.0, 0.0, 4.5], [0.0, 2.0, 3.0], [0.005, 4.5, 11.0], [0.068, 2.0, 3.0], [0.002, 0.0, 3.0], [0.001, 7.5, 1.0], [0.002, 11.0, 11.0], [0.007, 4.5, 4.5], [0.324, 2.0, 1.0], [0.022, 3.0, 7.5], [0.004, 7.5, 1.0], [0.007, 1.0, 2.0], [0.006, 0.0, 2.0], [0.002, 7.5, 7.5], [0.0, 3.0, 2.0], [0.001, 11.0, 4.5], [0.0, 2.0, 7.5], [0.0, 0.0, 4.5], [0.001, 3.0, 2.0], [0.001, 4.5, 4.5], [0.363, 11.0, 2.0], [0.0, 0.0, 3.0], [0.001, 0.0, 4.5], [0.012, 1.0, 7.5], [0.008, 2.0, 4.5], [0.002, 7.5, 0.0], [0.054, 3.0, 2.0], [0.002, 7.5, 0.0], [0.001, 4.5, 7.5], [0.002, 4.5, 2.0], [0.059, 3.0, 0.0], [0.022, 7.5, 4.5], [0.084, 0.0, 3.0], [0.02, 4.5, 7.5], [0.074, 4.5, 2.0], [0.001, 3.0, 11.0], [0.002, 0.0, 2.0], [0.007, 0.0, 2.0], [0.002, 2.0, 1.0], [0.01, 7.5, 2.0], [0.008, 1.0, 2.0], [0.005, 7.5, 1.0], [0.005, 1.0, 4.5], [0.001, 4.5, 2.0], [0.002, 4.5, 0.0], [0.187, 0.0, 2.0], [0.0, 7.5, 0.0], [0.004, 3.0, 1.0], [0.058, 4.5, 3.0], [0.006, 3.0, 4.5], [0.01, 7.5, 7.5], [0.011, 0.0, 1.0], [0.055, 1.0, 3.0], [0.144, 11.0, 4.5], [0.0, 4.5, 2.0], [0.001, 7.5, 7.5], [0.001, 0.0, 1.0], [0.003, 1.0, 3.0], [0.0, 2.0, 0.0], [0.002, 0.0, 1.0], [0.018, 4.5, 11.0], [0.041, 4.5, 1.0], [0.001, 4.5, 11.0], [0.001, 0.0, 7.5], [0.002, 1.0, 4.5], [0.002, 3.0, 11.0], [0.0, 4.5, 2.0], [0.0, 1.0, 3.0], [0.009, 7.5, 4.5], [0.016, 4.5, 4.5], [0.015, 2.0, 7.5], [0.003, 7.5, 7.5], [0.001, 1.0, 2.0], [0.007, 7.5, 1.0], [0.099, 7.5, 1.0], [0.001, 4.5, 7.5], [0.001, 7.5, 7.5], [0.005, 0.0, 7.5], [0.002, 2.0, 4.5], [0.004, 11.0, 0.0], [0.006, 4.5, 7.5], [0.001, 7.5, 4.5], [0.021, 11.0, 3.0], [0.113, 2.0, 7.5], [0.0, 4.5, 3.0], [0.008, 4.5, 2.0], [0.003, 11.0, 3.0], [0.005, 11.0, 11.0], [0.001, 11.0, 4.5], [0.003, 0.0, 3.0], [0.015, 3.0, 0.0], [0.001, 7.5, 7.5], [0.082, 7.5, 7.5], [0.002, 3.0, 3.0], [0.004, 4.5, 7.5], [0.0, 2.0, 3.0], [0.002, 2.0, 1.0], [0.003, 3.0, 0.0], [0.005, 1.0, 3.0], [0.001, 1.0, 3.0], [0.0, 3.0, 3.0], [0.002, 4.5, 4.5], [0.001, 2.0, 7.5], [0.002, 4.5, 1.0], [0.046, 3.0, 2.0], [0.093, 2.0, 3.0], [0.004, 4.5, 7.5], [0.0, 7.5, 4.5], [0.074, 2.0, 2.0], [0.006, 4.5, 1.0], [0.002, 1.0, 0.0], [0.001, 3.0, 1.0], [0.001, 4.5, 4.5], [0.036, 4.5, 0.0], [0.003, 4.5, 4.5], [0.021, 11.0, 1.0], [0.002, 4.5, 7.5], [0.02, 2.0, 1.0], [0.011, 11.0, 0.0], [0.002, 3.0, 1.0], [0.081, 1.0, 2.0], [0.002, 2.0, 11.0], [0.001, 7.5, 0.0], [0.001, 3.0, 2.0], [0.041, 2.0, 0.0], [0.001, 1.0, 4.5], [0.002, 7.5, 4.5], [0.003, 3.0, 4.5], [0.043, 4.5, 2.0], [0.002, 7.5, 1.0], [0.001, 0.0, 7.5], [0.007, 4.5, 4.5], [0.003, 0.0, 2.0], [0.008, 4.5, 7.5], [0.005, 2.0, 1.0], [0.024, 7.5, 3.0], [0.007, 7.5, 2.0], [0.0, 7.5, 1.0], [0.185, 4.5, 2.0], [0.003, 4.5, 2.0], [0.004, 11.0, 7.5], [0.001, 7.5, 0.0], [0.0, 4.5, 3.0], [0.019, 4.5, 0.0], [0.007, 11.0, 7.5], [0.005, 3.0, 1.0], [0.032, 1.0, 1.0], [0.02, 3.0, 7.5], [0.001, 3.0, 0.0], [0.015, 3.0, 4.5], [0.007, 11.0, 0.0], [0.003, 4.5, 3.0], [0.039, 0.0, 0.0], [0.079, 4.5, 3.0], [0.0, 1.0, 7.5], [0.005, 7.5, 0.0], [0.0, 2.0, 4.5], [0.001, 1.0, 4.5], [0.015, 2.0, 4.5], [0.002, 3.0, 7.5], [0.0, 2.0, 7.5], [0.025, 4.5, 4.5], [0.002, 7.5, 2.0], [0.002, 1.0, 7.5], [0.002, 2.0, 7.5], [0.001, 4.5, 2.0], [0.004, 2.0, 4.5], [0.006, 7.5, 4.5], [0.225, 2.0, 1.0], [0.009, 4.5, 7.5], [0.002, 2.0, 1.0], [0.0, 3.0, 7.5], [0.004, 7.5, 7.5], [0.003, 3.0, 11.0], [0.026, 3.0, 3.0], [0.005, 7.5, 0.0], [0.006, 2.0, 4.5], [0.0, 4.5, 4.5], [0.013, 7.5, 3.0], [0.002, 3.0, 0.0], [0.056, 7.5, 4.5], [0.031, 1.0, 2.0], [0.028, 11.0, 0.0], [0.0, 4.5, 0.0], [0.001, 4.5, 7.5], [0.141, 3.0, 1.0], [0.031, 4.5, 7.5], [0.001, 11.0, 7.5], [0.107, 3.0, 4.5], [0.009, 4.5, 7.5], [0.002, 2.0, 11.0], [0.015, 4.5, 0.0], [0.0, 7.5, 7.5], [0.02, 7.5, 1.0], [0.004, 0.0, 2.0], [0.0, 2.0, 7.5], [0.002, 7.5, 4.5], [0.003, 4.5, 7.5], [0.005, 3.0, 7.5], [0.029, 3.0, 0.0], [0.001, 1.0, 4.5], [0.002, 4.5, 0.0], [0.002, 4.5, 2.0], [0.236, 4.5, 4.5], [0.0, 4.5, 7.5], [0.007, 7.5, 2.0], [0.002, 3.0, 7.5], [0.002, 1.0, 0.0], [0.001, 7.5, 7.5], [0.015, 1.0, 7.5], [0.001, 4.5, 1.0], [0.0, 1.0, 4.5], [0.001, 4.5, 4.5], [0.027, 3.0, 2.0], [0.0, 11.0, 0.0], [0.017, 3.0, 2.0], [0.005, 0.0, 2.0], [0.008, 4.5, 7.5], [0.003, 3.0, 4.5], [0.0, 11.0, 2.0], [0.008, 4.5, 3.0], [0.001, 7.5, 3.0], [0.002, 4.5, 3.0], [0.063, 4.5, 4.5], [0.0, 3.0, 7.5], [0.004, 3.0, 1.0], [0.001, 7.5, 7.5], [0.003, 3.0, 4.5], [0.018, 3.0, 7.5], [0.001, 0.0, 2.0], [0.06, 2.0, 1.0], [0.005, 7.5, 7.5], [0.086, 7.5, 7.5], [0.001, 3.0, 4.5], [0.001, 0.0, 1.0], [0.008, 7.5, 2.0], [0.022, 0.0, 3.0], [0.001, 2.0, 3.0], [0.112, 4.5, 4.5], [0.01, 4.5, 4.5], [0.009, 4.5, 4.5], [0.0, 7.5, 2.0], [0.023, 7.5, 1.0], [0.117, 4.5, 4.5], [0.001, 4.5, 7.5], [0.001, 3.0, 4.5], [0.092, 4.5, 2.0], [0.005, 1.0, 0.0], [0.001, 2.0, 2.0], [0.018, 4.5, 7.5], [0.011, 0.0, 7.5], [0.005, 2.0, 3.0], [0.141, 0.0, 0.0], [0.002, 1.0, 4.5], [0.017, 7.5, 4.5], [0.0, 4.5, 1.0], [0.001, 0.0, 4.5], [0.036, 2.0, 4.5], [0.02, 3.0, 4.5], [0.026, 0.0, 7.5], [0.001, 4.5, 4.5], [0.001, 3.0, 4.5], [0.0, 4.5, 2.0], [0.001, 4.5, 7.5], [0.01, 7.5, 4.5], [0.052, 0.0, 2.0], [0.057, 3.0, 2.0], [0.033, 7.5, 7.5], [0.018, 1.0, 7.5], [0.0, 7.5, 2.0], [0.002, 3.0, 2.0], [0.0, 3.0, 11.0], [0.0, 2.0, 1.0], [0.0, 1.0, 4.5], [0.046, 3.0, 2.0], [0.0, 11.0, 2.0], [0.0, 4.5, 2.0], [0.035, 2.0, 7.5], [0.039, 4.5, 0.0], [0.0, 11.0, 1.0], [0.095, 0.0, 4.5], [0.0, 4.5, 2.0], [0.006, 4.5, 4.5], [0.004, 4.5, 2.0], [0.001, 3.0, 3.0], [0.03, 7.5, 4.5], [0.001, 7.5, 2.0], [0.073, 3.0, 1.0], [0.002, 3.0, 2.0], [0.001, 2.0, 4.5], [0.004, 3.0, 7.5], [0.252, 3.0, 4.5], [0.006, 1.0, 0.0], [0.002, 7.5, 4.5], [0.004, 4.5, 0.0], [0.002, 0.0, 2.0], [0.0, 2.0, 2.0], [0.082, 7.5, 4.5], [0.014, 7.5, 11.0], [0.006, 7.5, 3.0], [0.001, 4.5, 1.0], [0.012, 0.0, 3.0], [0.001, 7.5, 2.0], [0.003, 2.0, 4.5], [0.009, 4.5, 4.5], [0.008, 0.0, 1.0], [0.018, 0.0, 1.0], [0.018, 3.0, 2.0], [0.019, 1.0, 2.0], [0.008, 11.0, 7.5], [0.0, 1.0, 4.5], [0.0, 4.5, 11.0], [0.002, 7.5, 1.0], [0.0, 11.0, 4.5], [0.002, 3.0, 3.0], [0.012, 7.5, 0.0], [0.001, 11.0, 1.0], [0.004, 1.0, 7.5], [0.003, 0.0, 0.0], [0.002, 7.5, 2.0], [0.001, 7.5, 7.5], [0.001, 11.0, 2.0], [0.005, 7.5, 11.0], [0.041, 0.0, 2.0], [0.003, 7.5, 4.5], [0.005, 3.0, 3.0], [0.002, 4.5, 1.0], [0.003, 3.0, 0.0], [0.01, 4.5, 3.0], [0.04, 2.0, 4.5], [0.003, 7.5, 4.5], [0.013, 11.0, 7.5], [0.011, 1.0, 4.5], [0.0, 11.0, 2.0], [0.0, 0.0, 3.0], [0.002, 7.5, 2.0], [0.01, 2.0, 4.5], [0.0, 0.0, 4.5], [0.001, 2.0, 7.5], [0.001, 3.0, 7.5], [0.001, 4.5, 2.0], [0.004, 4.5, 7.5], [0.001, 3.0, 4.5], [0.001, 3.0, 7.5], [0.014, 4.5, 4.5], [0.0, 7.5, 3.0], [0.002, 4.5, 0.0], [0.014, 4.5, 11.0], [0.001, 4.5, 3.0], [0.021, 4.5, 2.0], [0.011, 0.0, 4.5], [0.001, 0.0, 4.5], [0.031, 4.5, 0.0], [0.001, 4.5, 4.5], [0.015, 2.0, 7.5], [0.02, 11.0, 3.0], [0.0, 0.0, 2.0], [0.001, 2.0, 4.5], [0.0, 4.5, 3.0], [0.015, 3.0, 2.0], [0.007, 4.5, 4.5], [0.011, 2.0, 3.0], [0.0, 0.0, 3.0], [0.006, 0.0, 0.0], [0.003, 4.5, 7.5], [0.086, 7.5, 2.0], [0.005, 0.0, 2.0], [0.0, 2.0, 4.5], [0.017, 3.0, 2.0], [0.002, 4.5, 0.0], [0.0, 3.0, 11.0], [0.001, 7.5, 3.0], [0.069, 2.0, 7.5], [0.001, 0.0, 4.5], [0.18, 0.0, 2.0], [0.001, 11.0, 1.0], [0.004, 4.5, 1.0], [0.001, 4.5, 0.0], [0.001, 7.5, 0.0], [0.001, 1.0, 4.5], [0.001, 0.0, 0.0], [0.003, 4.5, 3.0], [0.002, 4.5, 11.0], [0.007, 3.0, 2.0], [0.014, 7.5, 2.0], [0.0, 7.5, 3.0], [0.005, 7.5, 11.0], [0.0, 7.5, 4.5], [0.0, 0.0, 0.0], [0.001, 3.0, 1.0], [0.0, 4.5, 2.0], [0.032, 7.5, 2.0], [0.001, 0.0, 3.0], [0.001, 0.0, 4.5], [0.001, 7.5, 1.0], [0.006, 4.5, 1.0], [0.007, 1.0, 2.0], [0.004, 0.0, 0.0], [0.009, 0.0, 4.5], [0.003, 4.5, 7.5], [0.001, 1.0, 7.5], [0.004, 7.5, 1.0], [0.001, 3.0, 4.5], [0.001, 2.0, 3.0], [0.011, 2.0, 3.0], [0.002, 1.0, 7.5], [0.006, 7.5, 7.5], [0.011, 0.0, 4.5], [0.099, 3.0, 7.5], [0.002, 2.0, 7.5], [0.002, 1.0, 4.5], [0.005, 3.0, 1.0], [0.016, 2.0, 4.5], [0.003, 2.0, 4.5], [0.046, 4.5, 1.0], [0.0, 4.5, 3.0], [0.0, 11.0, 4.5], [0.021, 3.0, 3.0], [0.0, 4.5, 2.0], [0.015, 4.5, 7.5], [0.001, 7.5, 4.5], [0.001, 7.5, 1.0], [0.002, 1.0, 3.0], [0.001, 4.5, 7.5], [0.001, 2.0, 7.5], [0.001, 4.5, 4.5], [0.066, 0.0, 1.0], [0.001, 4.5, 1.0], [0.002, 4.5, 11.0], [0.084, 2.0, 0.0], [0.001, 3.0, 0.0], [0.0, 2.0, 2.0], [0.41, 7.5, 7.5], [0.03, 1.0, 4.5], [0.005, 7.5, 7.5], [0.001, 7.5, 3.0], [0.273, 1.0, 3.0], [0.003, 3.0, 0.0], [0.008, 3.0, 2.0], [0.006, 4.5, 1.0], [0.006, 7.5, 11.0], [0.0, 7.5, 4.5], [0.003, 4.5, 4.5], [0.014, 7.5, 7.5], [0.001, 2.0, 0.0], [0.0, 4.5, 0.0], [0.005, 0.0, 4.5], [0.0, 3.0, 1.0], [0.055, 4.5, 1.0], [0.003, 3.0, 1.0], [0.001, 7.5, 3.0], [0.008, 3.0, 1.0], [0.001, 4.5, 7.5], [0.004, 11.0, 7.5], [0.006, 4.5, 7.5], [0.004, 0.0, 2.0], [0.001, 4.5, 0.0], [0.01, 3.0, 0.0], [0.001, 7.5, 11.0], [0.02, 3.0, 0.0], [0.104, 4.5, 4.5], [0.005, 11.0, 4.5], [0.014, 4.5, 4.5], [0.062, 1.0, 1.0], [0.001, 3.0, 7.5], [0.002, 4.5, 2.0], [0.001, 2.0, 4.5], [0.021, 0.0, 1.0], [0.007, 0.0, 4.5], [0.004, 7.5, 2.0], [0.003, 2.0, 2.0], [0.0, 11.0, 4.5], [0.002, 1.0, 4.5], [0.0, 1.0, 1.0], [0.0, 11.0, 4.5], [0.01, 7.5, 4.5], [0.0, 1.0, 11.0], [0.008, 11.0, 11.0], [0.03, 1.0, 1.0], [0.053, 7.5, 0.0], [0.001, 1.0, 0.0], [0.015, 4.5, 2.0], [0.002, 4.5, 3.0], [0.001, 11.0, 0.0], [0.0, 1.0, 1.0], [0.001, 2.0, 2.0], [0.001, 7.5, 2.0], [0.0, 2.0, 2.0], [0.049, 4.5, 0.0], [0.0, 4.5, 4.5], [0.002, 1.0, 11.0], [0.0, 2.0, 3.0], [0.0, 2.0, 7.5], [0.004, 4.5, 2.0], [0.016, 4.5, 2.0], [0.016, 3.0, 1.0], [0.024, 0.0, 2.0], [0.08, 2.0, 1.0], [0.026, 4.5, 4.5], [0.02, 3.0, 4.5], [0.0, 2.0, 0.0], [0.005, 1.0, 7.5], [0.008, 2.0, 2.0], [0.002, 7.5, 1.0], [0.065, 1.0, 4.5], [0.002, 2.0, 7.5], [0.006, 1.0, 0.0], [0.006, 4.5, 4.5], [0.384, 7.5, 4.5], [0.004, 7.5, 7.5], [0.002, 1.0, 1.0], [0.0, 3.0, 4.5], [0.003, 2.0, 4.5], [0.007, 4.5, 0.0], [0.001, 7.5, 0.0], [0.003, 4.5, 11.0], [0.0, 4.5, 1.0], [0.011, 0.0, 3.0], [0.001, 1.0, 3.0], [0.006, 0.0, 3.0], [0.002, 0.0, 2.0], [0.001, 7.5, 11.0], [0.001, 4.5, 4.5], [0.265, 3.0, 4.5], [0.068, 2.0, 7.5], [0.001, 7.5, 4.5], [0.006, 7.5, 3.0], [0.003, 3.0, 4.5], [0.001, 11.0, 4.5], [0.038, 0.0, 11.0], [0.021, 2.0, 2.0], [0.013, 11.0, 7.5], [0.003, 1.0, 2.0], [0.012, 3.0, 2.0], [0.024, 4.5, 7.5], [0.004, 7.5, 3.0], [0.013, 0.0, 4.5], [0.042, 0.0, 11.0], [0.008, 2.0, 3.0], [0.006, 4.5, 2.0], [0.002, 4.5, 3.0], [0.366, 2.0, 1.0], [0.0, 7.5, 2.0], [0.005, 1.0, 3.0], [0.002, 7.5, 7.5], [0.002, 4.5, 3.0], [0.001, 1.0, 1.0], [0.005, 2.0, 0.0], [0.025, 3.0, 11.0], [0.014, 2.0, 7.5], [0.056, 7.5, 1.0], [0.001, 2.0, 2.0], [0.023, 11.0, 4.5], [0.0, 3.0, 2.0], [0.009, 7.5, 4.5], [0.011, 7.5, 4.5], [0.006, 4.5, 1.0], [0.0, 7.5, 4.5], [0.01, 11.0, 7.5], [0.0, 11.0, 3.0], [0.024, 2.0, 1.0], [0.0, 2.0, 0.0], [0.001, 11.0, 2.0], [0.001, 2.0, 3.0], [0.006, 4.5, 7.5], [0.001, 7.5, 7.5], [0.0, 3.0, 4.5], [0.0, 4.5, 11.0], [0.054, 7.5, 4.5], [0.006, 7.5, 7.5], [0.012, 4.5, 3.0], [0.001, 1.0, 2.0], [0.0, 1.0, 7.5], [0.002, 7.5, 3.0], [0.001, 0.0, 7.5], [0.0, 4.5, 2.0], [0.197, 1.0, 1.0], [0.0, 7.5, 7.5], [0.0, 4.5, 7.5], [0.061, 2.0, 3.0], [0.001, 4.5, 3.0], [0.001, 1.0, 0.0], [0.118, 3.0, 3.0], [0.031, 1.0, 11.0], [0.002, 11.0, 11.0], [0.029, 0.0, 3.0], [0.024, 1.0, 2.0], [0.002, 4.5, 7.5], [0.003, 7.5, 1.0], [0.133, 11.0, 4.5], [0.033, 4.5, 1.0], [0.012, 7.5, 11.0], [0.063, 7.5, 7.5], [0.001, 3.0, 4.5], [0.0, 4.5, 7.5], [0.0, 7.5, 3.0], [0.013, 7.5, 1.0], [0.0, 0.0, 3.0], [0.014, 4.5, 7.5], [0.001, 2.0, 7.5], [0.003, 7.5, 7.5], [0.008, 2.0, 2.0], [0.017, 4.5, 2.0], [0.054, 4.5, 7.5], [0.001, 4.5, 4.5], [0.0, 0.0, 7.5], [0.009, 7.5, 7.5], [0.0, 3.0, 4.5], [0.0, 2.0, 0.0], [0.002, 7.5, 2.0], [0.0, 4.5, 1.0], [0.0, 4.5, 4.5], [0.0, 1.0, 4.5], [0.002, 7.5, 7.5], [0.026, 2.0, 3.0], [0.001, 1.0, 2.0], [0.001, 4.5, 4.5], [0.01, 3.0, 0.0], [0.009, 1.0, 4.5], [0.001, 3.0, 11.0], [0.012, 0.0, 0.0], [0.006, 1.0, 4.5], [0.003, 0.0, 1.0], [0.001, 11.0, 7.5], [0.093, 3.0, 4.5], [0.1, 0.0, 0.0], [0.0, 4.5, 1.0], [0.004, 4.5, 4.5], [0.001, 3.0, 4.5], [0.005, 11.0, 4.5], [0.006, 4.5, 11.0], [0.011, 11.0, 1.0], [0.0, 0.0, 11.0], [0.01, 11.0, 1.0], [0.001, 4.5, 0.0], [0.001, 4.5, 7.5], [0.0, 0.0, 11.0], [0.004, 0.0, 1.0], [0.002, 4.5, 2.0], [0.0, 11.0, 7.5], [0.023, 2.0, 0.0], [0.001, 2.0, 1.0], [0.0, 4.5, 4.5], [0.09, 2.0, 1.0], [0.0, 0.0, 7.5], [0.002, 2.0, 7.5], [0.001, 11.0, 0.0], [0.038, 2.0, 3.0], [0.0, 4.5, 4.5], [0.001, 7.5, 7.5], [0.0, 4.5, 4.5], [0.004, 4.5, 4.5], [0.008, 4.5, 0.0], [0.003, 4.5, 11.0], [0.004, 2.0, 4.5], [0.017, 1.0, 7.5], [0.04, 4.5, 3.0], [0.009, 0.0, 0.0], [0.001, 3.0, 0.0], [0.014, 2.0, 11.0], [0.001, 0.0, 2.0], [0.002, 2.0, 3.0], [0.001, 4.5, 4.5], [0.001, 3.0, 11.0], [0.001, 11.0, 2.0], [0.019, 4.5, 7.5], [0.009, 3.0, 0.0], [0.001, 7.5, 7.5], [0.007, 11.0, 4.5], [0.0, 4.5, 11.0], [0.008, 7.5, 2.0], [0.001, 2.0, 2.0], [0.002, 11.0, 2.0], [0.004, 4.5, 3.0], [0.0, 2.0, 1.0], [0.001, 0.0, 11.0], [0.015, 1.0, 7.5], [0.001, 4.5, 2.0], [0.009, 3.0, 7.5], [0.001, 3.0, 11.0], [0.0, 2.0, 4.5], [0.012, 7.5, 7.5], [0.023, 7.5, 0.0], [0.0, 7.5, 2.0], [0.103, 0.0, 7.5], [0.022, 1.0, 7.5], [0.008, 4.5, 4.5], [0.002, 3.0, 11.0], [0.003, 3.0, 7.5], [0.0, 3.0, 2.0], [0.0, 2.0, 4.5], [0.001, 1.0, 7.5], [0.011, 4.5, 7.5], [0.029, 0.0, 11.0], [0.005, 3.0, 2.0], [0.508, 0.0, 2.0], [0.003, 11.0, 3.0], [0.005, 4.5, 3.0], [0.003, 1.0, 0.0], [0.005, 7.5, 11.0], [0.002, 2.0, 2.0], [0.009, 4.5, 7.5], [0.001, 3.0, 11.0], [0.002, 2.0, 0.0], [0.0, 1.0, 4.5], [0.0, 2.0, 4.5], [0.01, 3.0, 4.5], [0.001, 1.0, 4.5], [0.002, 4.5, 0.0], [0.004, 2.0, 1.0], [0.073, 2.0, 2.0], [0.0, 11.0, 4.5], [0.001, 11.0, 7.5], [0.031, 7.5, 2.0], [0.015, 2.0, 7.5], [0.0, 7.5, 4.5], [0.001, 0.0, 3.0], [0.0, 7.5, 4.5], [0.004, 7.5, 4.5], [0.001, 0.0, 7.5], [0.0, 0.0, 11.0], [0.012, 2.0, 4.5], [0.01, 4.5, 1.0], [0.001, 7.5, 4.5], [0.002, 3.0, 4.5], [0.006, 1.0, 4.5], [0.001, 3.0, 11.0], [0.006, 4.5, 4.5], [0.001, 7.5, 7.5], [0.009, 7.5, 2.0], [0.008, 2.0, 7.5], [0.011, 2.0, 7.5], [0.0, 4.5, 3.0], [0.002, 11.0, 0.0], [0.003, 7.5, 7.5], [0.0, 0.0, 7.5], [0.003, 3.0, 4.5], [0.0, 11.0, 1.0], [0.001, 1.0, 7.5], [0.009, 2.0, 3.0], [0.002, 7.5, 3.0], [0.0, 3.0, 2.0], [0.037, 2.0, 2.0], [0.001, 1.0, 4.5], [0.035, 2.0, 7.5], [0.006, 3.0, 0.0], [0.012, 1.0, 0.0], [0.009, 11.0, 11.0], [0.0, 0.0, 3.0], [0.001, 4.5, 1.0], [0.028, 4.5, 7.5], [0.001, 4.5, 4.5], [0.002, 2.0, 2.0], [0.038, 7.5, 4.5], [0.003, 0.0, 4.5], [0.006, 0.0, 1.0], [0.001, 4.5, 3.0], [0.006, 0.0, 7.5], [0.001, 3.0, 7.5], [0.001, 0.0, 0.0], [0.004, 3.0, 2.0], [0.001, 1.0, 7.5], [0.002, 7.5, 2.0], [0.003, 1.0, 4.5], [0.0, 1.0, 3.0], [0.002, 7.5, 1.0], [0.0, 3.0, 3.0], [0.0, 2.0, 4.5], [0.032, 7.5, 3.0], [0.027, 3.0, 4.5], [0.0, 3.0, 4.5], [0.003, 0.0, 1.0], [0.076, 0.0, 3.0], [0.002, 1.0, 4.5], [0.0, 4.5, 4.5], [0.001, 11.0, 7.5], [0.003, 3.0, 2.0], [0.025, 4.5, 1.0], [0.035, 3.0, 4.5], [0.001, 4.5, 11.0], [0.051, 4.5, 4.5], [0.027, 4.5, 4.5], [0.043, 2.0, 2.0], [0.004, 1.0, 3.0], [0.002, 0.0, 4.5], [0.005, 4.5, 2.0], [0.004, 3.0, 4.5], [0.019, 4.5, 1.0], [0.013, 7.5, 4.5], [0.005, 1.0, 2.0], [0.012, 4.5, 4.5], [0.012, 0.0, 2.0], [0.002, 7.5, 0.0], [0.007, 3.0, 7.5], [0.108, 0.0, 11.0], [0.021, 4.5, 4.5], [0.001, 4.5, 4.5], [0.001, 11.0, 7.5], [0.002, 1.0, 1.0], [0.001, 3.0, 7.5], [0.044, 7.5, 7.5], [0.002, 1.0, 4.5], [0.004, 0.0, 4.5], [0.001, 1.0, 4.5], [0.006, 3.0, 11.0], [0.001, 4.5, 2.0], [0.028, 4.5, 2.0], [0.072, 4.5, 11.0], [0.001, 3.0, 2.0], [0.008, 7.5, 7.5], [0.0, 0.0, 11.0], [0.002, 3.0, 7.5], [0.034, 4.5, 2.0], [0.002, 3.0, 4.5], [0.0, 2.0, 4.5], [0.114, 3.0, 2.0], [0.001, 4.5, 1.0], [0.025, 0.0, 7.5], [0.047, 0.0, 3.0], [0.0, 11.0, 11.0], [0.002, 7.5, 3.0], [0.004, 4.5, 2.0], [0.004, 3.0, 3.0], [0.001, 7.5, 3.0], [0.001, 4.5, 4.5], [0.0, 4.5, 11.0], [0.0, 2.0, 7.5], [0.0, 2.0, 0.0], [0.0, 4.5, 4.5], [0.002, 0.0, 7.5], [0.021, 2.0, 4.5], [0.002, 7.5, 4.5], [0.006, 7.5, 7.5], [0.403, 3.0, 1.0], [0.008, 3.0, 7.5], [0.047, 0.0, 7.5], [0.001, 11.0, 2.0], [0.005, 0.0, 11.0], [0.002, 2.0, 2.0], [0.015, 7.5, 2.0], [0.002, 4.5, 4.5], [0.196, 1.0, 3.0], [0.0, 11.0, 2.0], [0.043, 0.0, 0.0], [0.001, 0.0, 0.0], [0.011, 4.5, 0.0], [0.079, 2.0, 4.5], [0.0, 2.0, 2.0], [0.021, 7.5, 7.5], [0.0, 4.5, 2.0], [0.013, 7.5, 0.0], [0.026, 7.5, 4.5], [0.029, 2.0, 3.0], [0.003, 4.5, 4.5], [0.154, 0.0, 2.0], [0.0, 3.0, 2.0], [0.005, 0.0, 2.0], [0.002, 7.5, 4.5], [0.001, 7.5, 2.0], [0.005, 0.0, 7.5], [0.013, 1.0, 4.5], [0.001, 4.5, 0.0], [0.001, 11.0, 0.0], [0.001, 4.5, 2.0], [0.015, 3.0, 1.0], [0.026, 1.0, 7.5], [0.001, 4.5, 0.0], [0.017, 2.0, 7.5], [0.004, 11.0, 7.5], [0.001, 4.5, 3.0], [0.001, 11.0, 7.5], [0.039, 7.5, 0.0], [0.003, 0.0, 3.0], [0.004, 0.0, 0.0], [0.0, 7.5, 7.5], [0.002, 7.5, 2.0], [0.0, 1.0, 2.0], [0.001, 2.0, 1.0], [0.001, 2.0, 0.0], [0.013, 0.0, 4.5], [0.005, 1.0, 4.5], [0.003, 4.5, 4.5], [0.0, 4.5, 0.0], [0.018, 4.5, 3.0], [0.025, 4.5, 4.5], [0.0, 2.0, 3.0], [0.001, 4.5, 11.0], [0.01, 4.5, 11.0], [0.002, 1.0, 1.0], [0.0, 7.5, 3.0], [0.02, 2.0, 2.0], [0.031, 4.5, 11.0], [0.001, 4.5, 4.5], [0.048, 7.5, 2.0], [0.0, 3.0, 7.5], [0.002, 4.5, 3.0], [0.004, 4.5, 7.5], [0.004, 7.5, 7.5], [0.027, 4.5, 11.0], [0.001, 2.0, 2.0], [0.002, 4.5, 11.0], [0.003, 11.0, 3.0], [0.039, 3.0, 1.0], [0.002, 4.5, 4.5], [0.0, 7.5, 1.0], [0.001, 2.0, 0.0], [0.002, 7.5, 1.0], [0.0, 11.0, 3.0], [0.005, 2.0, 11.0], [0.023, 4.5, 4.5], [0.0, 7.5, 2.0], [0.005, 11.0, 4.5], [0.589, 0.0, 1.0], [0.004, 3.0, 3.0], [0.032, 11.0, 11.0], [0.009, 1.0, 1.0], [0.002, 2.0, 2.0], [0.006, 7.5, 7.5], [0.011, 2.0, 1.0], [0.002, 11.0, 4.5], [0.123, 4.5, 2.0], [0.001, 2.0, 3.0], [0.019, 4.5, 11.0], [0.001, 3.0, 4.5], [0.005, 11.0, 11.0], [0.011, 0.0, 2.0], [0.008, 1.0, 3.0], [0.008, 4.5, 3.0], [0.001, 4.5, 1.0], [0.006, 4.5, 3.0], [0.034, 4.5, 3.0], [0.001, 2.0, 11.0], [0.003, 2.0, 4.5], [0.005, 11.0, 11.0], [0.001, 4.5, 7.5], [0.01, 1.0, 7.5], [0.002, 4.5, 0.0], [0.0, 7.5, 11.0], [0.04, 0.0, 0.0], [0.019, 0.0, 1.0], [0.061, 3.0, 3.0], [0.0, 3.0, 4.5], [0.005, 2.0, 3.0], [0.002, 4.5, 3.0], [0.013, 4.5, 1.0], [0.002, 7.5, 7.5], [0.0, 4.5, 3.0], [0.008, 4.5, 4.5], [0.0, 4.5, 2.0], [0.002, 7.5, 0.0], [0.027, 7.5, 0.0], [0.001, 4.5, 11.0], [0.002, 7.5, 4.5], [0.004, 7.5, 2.0], [0.005, 2.0, 0.0], [0.002, 11.0, 3.0], [0.005, 0.0, 3.0], [0.0, 4.5, 1.0], [0.014, 7.5, 11.0], [0.0, 3.0, 1.0], [0.083, 2.0, 4.5], [0.034, 4.5, 2.0], [0.0, 4.5, 4.5], [0.009, 2.0, 4.5], [0.003, 4.5, 2.0], [0.001, 4.5, 11.0], [0.014, 0.0, 4.5], [0.0, 7.5, 4.5], [0.025, 3.0, 2.0], [0.001, 3.0, 4.5], [0.0, 4.5, 11.0], [0.013, 4.5, 7.5], [0.003, 2.0, 1.0], [0.003, 2.0, 1.0], [0.0, 2.0, 0.0], [0.002, 2.0, 2.0], [0.001, 4.5, 2.0], [0.04, 2.0, 1.0], [0.001, 2.0, 4.5], [0.001, 0.0, 4.5], [0.001, 7.5, 0.0], [0.001, 11.0, 2.0], [0.073, 3.0, 4.5], [0.024, 4.5, 11.0], [0.022, 2.0, 0.0], [0.0, 7.5, 2.0], [0.0, 1.0, 1.0], [0.0, 4.5, 4.5], [0.002, 7.5, 2.0], [0.024, 4.5, 4.5], [0.009, 2.0, 4.5], [0.0, 4.5, 4.5], [0.022, 11.0, 4.5], [0.001, 0.0, 3.0], [0.096, 7.5, 7.5], [0.022, 2.0, 0.0], [0.012, 0.0, 4.5], [0.028, 3.0, 7.5], [0.011, 0.0, 3.0], [0.029, 2.0, 4.5], [0.182, 7.5, 7.5], [0.047, 4.5, 4.5], [0.0, 7.5, 7.5], [0.025, 2.0, 3.0], [0.016, 2.0, 3.0], [0.061, 4.5, 3.0], [0.001, 7.5, 3.0], [0.0, 0.0, 3.0], [0.021, 7.5, 1.0], [0.002, 2.0, 7.5], [0.153, 4.5, 2.0], [0.001, 11.0, 7.5], [0.005, 7.5, 1.0], [0.004, 7.5, 7.5]], "BMI": [[0.001, 23.28203117341437, 25.013520822065985], [0.0, 20.478266613819528, 21.883656509695292], [0.004, 25.990903183885642, 20.902385858042937], [0.009, 25.241789775746625, 24.710383675204593], [0.001, 21.678806798473808, 24.677021338365513], [0.071, 20.25, 25.2465483234714], [0.005, 17.165506694547613, 20.177148524332274], [0.065, 23.959094229364496, 25.082863029651524], [0.003, 22.77318640955005, 19.390581717451525], [0.011, 19.23947487550928, 19.15158479364167], [0.003, 25.46401086464464, 23.030045351473927], [0.003, 24.78425751739377, 26.775510204081634], [0.017, 19.045073340238563, 23.545706371191137], [0.003, 19.13265306122449, 21.380992845590857], [0.005, 20.775623268698062, 21.05263157894737], [0.007, 24.021275987303035, 19.591836734693878], [0.001, 23.37472607742878, 20.244897959183675], [0.003, 23.306680053067517, 19.918367346938776], [0.008, 21.672110130948383, 24.22022684310019], [0.001, 22.877405702193368, 24.835646457268076], [0.009, 27.755102040816325, 21.604938271604937], [0.033, 23.510204081632654, 19.15158479364167], [0.033, 18.74219075385256, 22.647376960519203], [0.001, 30.73941661933242, 18.73278236914601], [0.001, 23.26869806094183, 26.775510204081634], [0.023, 24.801587301587304, 18.41565028378215], [0.009, 23.37472607742878, 22.91303307000445], [0.02, 23.37472607742878, 23.449340844748203], [0.001, 22.321428571428577, 21.70138888888889], [0.036, 20.244897959183675, 20.761245674740486], [0.096, 20.061728395061728, 22.25690831309978], [0.001, 17.165506694547613, 19.531249999999996], [0.004, 24.835646457268076, 19.43301326017375], [0.003, 22.24392361111111, 24.857954545454547], [0.001, 23.449340844748203, 23.37472607742878], [0.182, 22.839506172839506, 20.281233098972418], [0.006, 23.573915188728378, 17.35673693345651], [0.008, 24.78425751739377, 23.26869806094183], [0.001, 32.770512780499985, 22.395413419331717], [0.109, 16.107814974898655, 22.77318640955005], [0.001, 20.286507911738084, 19.78969754253308], [0.025, 23.37472607742878, 24.543462381300216], [0.017, 24.337479718766904, 20.45288531775018], [0.005, 21.383941996057334, 19.925129815239703], [0.0, 21.383941996057334, 18.599213518971197], [0.014, 24.021275987303035, 26.448979591836736], [0.002, 24.3910588392529, 21.10070528384784], [0.021, 22.152646502835537, 19.918367346938776], [0.042, 27.101711127643746, 21.447567845806283], [0.001, 23.04002019946976, 20.109164033323754], [0.121, 21.380992845590857, 20.281233098972418], [0.452, 20.06920415224914, 23.449340844748203], [0.0, 32.871972318339104, 24.801587301587304], [0.002, 23.04002019946976, 23.148148148148145], [0.0, 21.04804761213529, 22.351742870076958], [0.011, 21.887076365377382, 30.642535669826675], [0.0, 22.014013799028163, 20.06920415224914], [0.003, 23.18339100346021, 26.555965935105768], [0.0, 24.092970521541954, 21.380992845590857], [0.001, 22.877405702193368, 24.543462381300216], [0.001, 20.775623268698062, 25.4364666435426], [0.007, 22.395789591556788, 20.16070124178232], [0.017, 21.146319909102385, 24.691358024691358], [0.13, 20.6758034026465, 23.095409007209515], [0.0, 21.469150482230148, 21.146319909102385], [0.009, 25.14741588622962, 19.493177387914233], [0.003, 24.835646457268076, 19.390581717451525], [0.032, 23.095409007209515, 17.5], [0.017, 24.67037636029714, 24.22022684310019], [0.0, 23.38868655818771, 20.07960127648894], [0.019, 22.694018931589476, 23.233456176894723], [0.001, 24.835646457268076, 23.38868655818771], [0.001, 22.229061933586404, 25.4364666435426], [0.004, 20.403232301538296, 24.835646457268076], [0.005, 21.224489795918366, 18.93877551020408], [0.001, 18.77834467120182, 22.77318640955005], [0.01, 17.72211720226843, 21.971335857220122], [0.0, 24.021275987303035, 26.555965935105768], [0.0, 23.26869806094183, 20.07960127648894], [0.003, 18.98871527777778, 21.604938271604937], [0.004, 22.66270867247598, 21.798202394816204], [0.036, 20.0177299894192, 19.66230766829999], [0.089, 29.320987654320987, 25.18107741059303], [0.002, 21.70138888888889, 24.772096710265558], [0.003, 22.321428571428577, 23.889462809917354], [0.013, 20.199469763918696, 20.775623268698062], [0.089, 22.857142857142858, 21.85727788279773], [0.0, 21.22000905387053, 23.37472607742878], [0.002, 19.32133800265668, 20.528921627822726], [0.002, 18.401342975206614, 18.221574344023324], [0.006, 22.783308885490467, 24.22022684310019], [0.015, 18.742791234140714, 23.722810651876106], [0.055, 24.22022684310019, 22.839506172839506], [0.004, 23.46699316396286, 20.00656932126967], [0.001, 22.77318640955005, 20.428357113217785], [0.002, 24.151672503320853, 19.43301326017375], [0.001, 25.925925925925924, 23.26869806094183], [0.081, 19.37919743392696, 23.18339100346021], [0.004, 21.672110130948383, 22.786458333333336], [0.001, 23.18339100346021, 20.598608033457133], [0.002, 35.06208911614317, 28.08626033057851], [0.0, 19.591836734693878, 20.199469763918696], [0.002, 20.07960127648894, 22.25690831309978], [0.021, 23.661438615467823, 22.395789591556788], [0.0, 24.167162403331353, 30.08382909680909], [0.003, 23.011176857330703, 21.877551020408163], [0.001, 23.28203117341437, 24.78425751739377], [0.001, 30.73941661933242, 21.604938271604937], [0.005, 27.885187388459254, 23.449340844748203], [0.03, 18.210197710718, 21.038790269559502], [0.003, 18.36547291092746, 19.70796380901191], [0.007, 22.91303307000445, 24.772096710265558], [0.0, 25.18107741059303, 22.395789591556788], [0.002, 19.623233908948194, 23.26869806094183], [0.001, 22.786458333333336, 19.918367346938776], [0.006, 24.835646457268076, 24.163265306122447], [0.0, 23.449340844748203, 27.755102040816325], [0.002, 19.493177387914233, 22.59814049586777], [0.041, 23.04002019946976, 19.918367346938776], [0.0, 20.303697560696612, 23.668639053254438], [0.002, 26.589183410542475, 21.64446391300987], [0.005, 19.15158479364167, 20.345052083333332], [0.003, 20.775623268698062, 25.46401086464464], [0.003, 24.151672503320853, 22.49134948096886], [0.018, 20.077334919690664, 25.46938775510204], [0.001, 23.722810651876106, 21.13885585942661], [0.027, 22.587833094227893, 19.333729922665082], [0.01, 22.720438370810918, 20.281233098972418], [0.033, 17.82322863403944, 21.49959688255845], [0.0, 22.395789591556788, 24.3910588392529], [0.0, 23.18339100346021, 23.449340844748203], [0.004, 21.604938271604937, 20.598608033457133], [0.001, 22.1606648199446, 23.573915188728378], [0.003, 22.839506172839506, 24.005486968449926], [0.007, 21.22280827689523, 21.93653708805224], [0.011, 15.949905482041586, 24.857954545454547], [0.001, 21.551020408163264, 19.045073340238563], [0.001, 21.604938271604937, 20.07960127648894], [0.163, 24.677021338365513, 20.98765432098765], [0.001, 21.469150482230148, 21.62162162162162], [0.001, 22.920971074380166, 23.661438615467823], [0.004, 19.841269841269845, 19.390581717451525], [0.043, 29.45465984157396, 30.189590629151066], [0.197, 22.77318640955005, 23.54788069073783], [0.004, 21.913805697589478, 19.409358296754156], [0.001, 23.46699316396286, 25.53544639152223], [0.001, 19.925129815239703, 22.877405702193368], [0.005, 22.985397512168742, 20.91070815517618], [0.118, 19.390581717451525, 19.607156612163443], [0.049, 22.783308885490467, 24.3910588392529], [0.023, 22.282592106468055, 22.839506172839506], [0.001, 22.15910864205237, 19.390581717451525], [0.039, 24.337479718766904, 25.46938775510204], [0.009, 23.48347668628339, 24.494330951238602], [0.002, 21.534908398614277, 21.22000905387053], [0.0, 21.604938271604937, 23.04002019946976], [0.003, 19.591836734693878, 20.98765432098765], [0.0, 22.920971074380166, 24.049343594386603], [0.0, 19.66230766829999, 19.15158479364167], [0.0, 19.15158479364167, 20.381569714992146], [0.027, 20.281233098972418, 21.534908398614277], [0.0, 22.152646502835537, 22.395789591556788], [0.002, 25.252525252525253, 21.50294250792214], [0.0, 22.587833094227893, 18.77834467120182], [0.008, 23.76543209876543, 23.91327452439154], [0.005, 22.20408163265306, 20.0177299894192], [0.002, 19.918367346938776, 20.91070815517618], [0.001, 21.50294250792214, 19.32133800265668], [0.007, 19.197896120973045, 23.437499999999996], [0.024, 22.839506172839506, 19.66230766829999], [0.015, 22.75156931005181, 19.003908350962746], [0.065, 18.210197710718, 19.883853048857468], [0.012, 20.775623268698062, 20.281233098972418], [0.002, 23.808797045267237, 24.710383675204593], [0.001, 21.266540642722116, 30.38710529792575], [0.007, 24.074074074074073, 22.49134948096886], [0.0, 23.183673469387756, 20.6758034026465], [0.008, 22.985397512168742, 19.918367346938776], [0.007, 18.221574344023324, 30.15915673803338], [0.0, 19.667590027700832, 20.244897959183675], [0.034, 20.381569714992146, 22.587833094227893], [0.0, 23.18339100346021, 22.8625344752504], [0.007, 21.434609346697258, 22.839506172839506], [0.008, 31.12267994567678, 18.742791234140714], [0.0, 29.45465984157396, 20.221606648199447], [0.011, 26.448979591836736, 25.351541373715524], [0.0, 18.93877551020408, 19.2628071636818], [0.001, 23.306680053067517, 20.07960127648894], [0.003, 28.99406695481758, 22.1606648199446], [0.0, 26.672763298277697, 21.0372534696859], [0.0, 24.005486968449926, 24.307243558580453], [0.0, 21.678806798473808, 20.177148524332274], [0.01, 28.060018903591683, 22.052190183434128], [0.002, 25.46938775510204, 24.801587301587304], [0.0, 22.582709172343712, 25.4364666435426], [0.009, 24.307243558580453, 24.074074074074073], [0.0, 23.37472607742878, 24.161722462347985], [0.004, 24.857954545454547, 21.75546853368142], [0.007, 20.381569714992146, 22.839506172839506], [0.008, 22.99262444384723, 22.068809416025353], [0.021, 21.007667798746546, 23.148148148148145], [0.005, 19.230182228869694, 25.18107741059303], [0.0, 24.187046492878256, 20.91070815517618], [0.005, 23.836734693877553, 21.224489795918366], [0.0, 19.841269841269845, 22.839506172839506], [0.004, 30.642535669826675, 24.163265306122447], [0.07, 23.484255448094743, 20.775623268698062], [0.0, 19.95728440880922, 23.148148148148145], [0.001, 19.32133800265668, 21.038790269559502], [0.0, 25.94548395958609, 27.755102040816325], [0.002, 25.46401086464464, 23.28203117341437], [0.006, 22.783308885490467, 21.913805697589478], [0.008, 30.73941661933242, 19.925129815239703], [0.0, 21.49959688255845, 20.23355301190889], [0.002, 23.095409007209515, 19.15158479364167], [0.035, 21.05263157894737, 22.54595907041276], [0.002, 19.591836734693878, 25.94548395958609], [0.012, 20.598608033457133, 18.599213518971197], [0.001, 24.163265306122447, 24.835646457268076], [0.004, 21.13885585942661, 22.714681440443215], [0.004, 26.502116213757365, 25.013520822065985], [0.021, 18.210197710718, 20.19557823129252], [0.142, 21.83589485176787, 23.04002019946976], [0.191, 22.587833094227893, 23.183673469387756], [0.001, 22.89307408198773, 21.50294250792214], [0.001, 22.15910864205237, 23.28203117341437], [0.005, 23.507805325987146, 26.672763298277697], [0.002, 22.587833094227893, 24.092970521541954], [0.002, 17.50561500858766, 21.913805697589478], [0.001, 19.883853048857468, 24.092970521541954], [0.037, 19.198960302457465, 21.936347412254616], [0.0, 19.667590027700832, 27.885187388459254], [0.002, 21.20099137030069, 25.737081414967538], [0.001, 25.0, 24.772096710265558], [0.004, 22.20333872426743, 19.37919743392696], [0.004, 21.773842357381334, 24.835646457268076], [0.001, 26.874496103198062, 30.08382909680909], [0.002, 22.395413419331717, 30.00414951003862], [0.019, 21.146319909102385, 20.43816558499767], [0.001, 22.20408163265306, 22.321428571428577], [0.016, 23.91327452439154, 21.534908398614277], [0.0, 23.849776597029344, 25.46401086464464], [0.005, 20.380434782608695, 22.877405702193368], [0.004, 22.714681440443215, 28.344671201814062], [0.004, 23.37472607742878, 21.672110130948383], [0.005, 22.20408163265306, 23.889462809917354], [0.0, 21.13885585942661, 19.2628071636818], [0.016, 21.798202394816204, 22.093170054286073], [0.005, 21.22000905387053, 26.27728507868255], [0.0, 22.395789591556788, 29.227335529811885], [0.001, 22.093170054286073, 24.835646457268076], [0.003, 22.152646502835537, 17.5], [0.0, 28.40550435551067, 22.582709172343712], [0.09, 23.26869806094183, 25.013520822065985], [0.0, 26.122448979591837, 20.303697560696612], [0.002, 17.99307958477509, 17.846519928613922], [0.005, 20.19557823129252, 20.23355301190889], [0.004, 22.321428571428577, 19.918367346938776], [0.002, 22.052190183434128, 24.163265306122447], [0.003, 23.37472607742878, 27.101711127643746], [0.006, 21.380992845590857, 23.46699316396286], [0.004, 17.99307958477509, 20.775623268698062], [0.0, 29.227335529811885, 24.835646457268076], [0.0, 21.380992845590857, 19.390581717451525], [0.005, 22.91303307000445, 21.469150482230148], [0.001, 23.545706371191137, 19.493177387914233], [0.001, 21.604938271604937, 23.148148148148145], [0.011, 28.08626033057851, 24.577867151840145], [0.003, 29.218407596785973, 22.783308885490467], [0.003, 22.877405702193368, 17.506389832288786], [0.001, 21.13885585942661, 17.99307958477509], [0.028, 22.877405702193368, 26.555965935105768], [0.003, 21.49959688255845, 19.366400739969936], [0.004, 19.15158479364167, 21.604938271604937], [0.009, 23.98687034465345, 26.122448979591837], [0.0, 19.713321527615356, 19.607156612163443], [0.003, 20.679012345679013, 24.343809494085704], [0.0, 22.77318640955005, 24.021275987303035], [0.017, 21.798202394816204, 20.303697560696612], [0.004, 20.598608033457133, 20.07960127648894], [0.0, 30.08382909680909, 23.183673469387756], [0.006, 20.6758034026465, 19.15158479364167], [0.012, 26.27728507868255, 20.345052083333332], [0.001, 24.801587301587304, 19.197896120973045], [0.001, 20.07960127648894, 21.877551020408163], [0.003, 19.591836734693878, 23.03875236294896], [0.006, 22.1606648199446, 22.839506172839506], [0.003, 21.678806798473808, 24.736530186296992], [0.001, 22.786458333333336, 23.836734693877553], [0.002, 19.195302796492154, 22.10028959000152], [0.001, 28.40054796351365, 24.801587301587304], [0.003, 22.877405702193368, 26.589183410542475], [0.003, 19.43301326017375, 22.839506172839506], [0.002, 23.661438615467823, 16.070124178232284], [0.0, 26.27728507868255, 20.303697560696612], [0.003, 22.395789591556788, 23.588329220496444], [0.0, 30.668904958677686, 22.720438370810918], [0.319, 24.22022684310019, 19.15158479364167], [0.002, 20.06920415224914, 19.15158479364167], [0.002, 22.053353172494422, 21.777553339224845], [0.011, 19.15158479364167, 22.758306781975424], [0.008, 24.005486968449926, 23.08254200146092], [0.002, 17.419073885905068, 22.460034350640772], [0.017, 22.03856749311295, 25.61728395061728], [0.0, 20.478266613819528, 22.068809416025353], [0.0, 19.623233908948194, 22.877405702193368], [0.024, 20.303697560696612, 22.49963710262738], [0.004, 19.841269841269845, 20.43816558499767], [0.104, 21.773842357381334, 25.18107741059303], [0.001, 20.6758034026465, 23.889462809917354], [0.005, 25.61728395061728, 22.587833094227893], [0.002, 22.786458333333336, 22.783308885490467], [0.001, 23.91327452439154, 20.45288531775018], [0.0, 19.883853048857468, 22.587833094227893], [0.003, 25.46401086464464, 20.281233098972418], [0.016, 20.07960127648894, 24.755464315903875], [0.002, 18.401342975206614, 20.345052083333332], [0.006, 21.469150482230148, 27.755102040816325], [0.0, 21.773842357381334, 22.786458333333336], [0.01, 24.691358024691358, 20.478266613819528], [0.002, 20.085066162570886, 23.668639053254438], [0.0, 17.72211720226843, 21.913805697589478], [0.0, 21.22000905387053, 20.403232301538296], [0.001, 18.818924310286427, 19.32133800265668], [0.0, 26.672763298277697, 18.015956990477278], [0.001, 24.772096710265558, 22.096807907073963], [0.008, 20.897959183673468, 19.883853048857468], [0.003, 25.013520822065985, 24.543462381300216], [0.003, 23.620287912158062, 20.07960127648894], [0.019, 21.604938271604937, 20.380434782608695], [0.02, 23.515579071134628, 20.887586805555557], [0.002, 25.013520822065985, 24.78425751739377], [0.001, 26.173832551310287, 22.67573696145125], [0.006, 18.645344042454013, 24.194608809993426], [0.001, 22.152646502835537, 21.75546853368142], [0.002, 19.390581717451525, 24.736530186296992], [0.001, 18.93877551020408, 21.447567845806283], [0.001, 18.41565028378215, 20.244897959183675], [0.005, 20.281233098972418, 19.925129815239703], [0.001, 30.668904958677686, 23.306680053067517], [0.199, 22.857142857142858, 24.755464315903875], [0.001, 23.449340844748203, 23.323418063818284], [0.001, 21.604938271604937, 23.323418063818284], [0.37, 22.59814049586777, 20.077334919690664], [0.0, 19.841269841269845, 19.15158479364167], [0.0, 23.38868655818771, 21.604938271604937], [0.0, 20.25, 22.77318640955005], [0.017, 29.04865649963689, 17.506389832288786], [0.006, 21.678806798473808, 18.93877551020408], [0.001, 26.589183410542475, 23.26869806094183], [0.003, 24.167162403331353, 17.846519928613922], [0.0, 23.306680053067517, 23.75], [0.005, 22.67573696145125, 21.05263157894737], [0.514, 17.419073885905068, 18.069727891156464], [0.001, 23.26869806094183, 21.798202394816204], [0.005, 22.839506172839506, 23.38868655818771], [0.002, 20.303697560696612, 22.15910864205237], [0.055, 21.05263157894737, 23.875114784205696], [0.001, 20.528921627822726, 28.40054796351365], [0.0, 24.307243558580453, 22.724403484408533], [0.0, 21.50294250792214, 35.98030551698018], [0.001, 25.963047941069917, 21.447567845806283], [0.06, 17.5, 21.967857555786793], [0.006, 20.478266613819528, 22.24392361111111], [0.001, 27.46481071127618, 21.49959688255845], [0.0, 19.390581717451525, 23.668639053254438], [0.005, 21.678806798473808, 22.91303307000445], [0.006, 25.990903183885642, 27.458654210326976], [0.0, 18.36547291092746, 21.266540642722116], [0.002, 22.395789591556788, 23.04002019946976], [0.003, 24.163265306122447, 21.777553339224845], [0.064, 23.98687034465345, 22.052190183434128], [0.011, 24.307243558580453, 19.198960302457465], [0.005, 22.877405702193368, 15.949905482041586], [0.003, 23.37472607742878, 23.323418063818284], [0.003, 19.369834710743802, 22.03856749311295], [0.004, 17.82322863403944, 18.818924310286427], [0.0, 22.395789591556788, 25.420014609203797], [0.0, 25.4364666435426, 23.449340844748203], [0.001, 22.24392361111111, 15.949905482041586], [0.015, 24.801587301587304, 17.632096196092032], [0.001, 23.836734693877553, 21.798202394816204], [0.0, 18.74219075385256, 25.0], [0.035, 22.59814049586777, 29.04865649963689], [0.001, 21.672110130948383, 24.65590961580475], [0.003, 21.146319909102385, 21.434609346697258], [0.0, 21.146319909102385, 21.798202394816204], [0.004, 22.20333872426743, 22.877405702193368], [0.021, 22.24392361111111, 32.770512780499985], [0.001, 20.244897959183675, 20.23355301190889], [0.012, 22.54595907041276, 20.07960127648894], [0.016, 22.15910864205237, 21.007667798746546], [0.003, 27.471688898385274, 21.62162162162162], [0.02, 24.194608809993426, 20.98765432098765], [0.002, 20.109164033323754, 22.582709172343712], [0.09, 21.32943754565376, 18.98871527777778], [0.005, 21.380992845590857, 21.604938271604937], [0.002, 27.755102040816325, 21.380992845590857], [0.001, 24.163265306122447, 15.949905482041586], [0.005, 24.049343594386603, 24.857954545454547], [0.0, 20.380434782608695, 20.478266613819528], [0.002, 25.0, 22.0], [0.0, 20.281233098972418, 22.647376960519203], [0.011, 21.564544913741823, 22.582709172343712], [0.012, 23.04002019946976, 26.448979591836736], [0.058, 21.798202394816204, 23.243801652892564], [0.019, 21.798202394816204, 21.604938271604937], [0.03, 24.677021338365513, 21.447567845806283], [0.0, 25.0, 23.413111342351716], [0.001, 24.898143956541425, 26.672763298277697], [0.0, 26.589183410542475, 23.37472607742878], [0.022, 20.303697560696612, 24.736530186296992], [0.002, 24.989587671803417, 19.667590027700832], [0.001, 23.148148148148145, 22.20333872426743], [0.051, 20.305174833527424, 30.189590629151066], [0.686, 21.971335857220122, 21.913805697589478], [0.003, 25.351541373715524, 24.772096710265558], [0.006, 23.79552644102909, 20.558646966914285], [0.033, 21.604938271604937, 22.877405702193368], [0.008, 30.73941661933242, 21.380992845590857], [0.005, 20.381569714992146, 21.773842357381334], [0.003, 24.049343594386603, 20.06920415224914], [0.002, 23.291229956104985, 21.469150482230148], [0.0, 24.074074074074073, 18.47652641303435], [0.029, 23.588329220496444, 22.758306781975424], [0.01, 21.75546853368142, 22.019502988361115], [0.014, 18.210197710718, 22.282592106468055], [0.002, 19.390581717451525, 22.839506172839506], [0.004, 18.599213518971197, 18.742791234140714], [0.026, 23.484255448094743, 24.801587301587304], [0.16, 25.61728395061728, 23.37472607742878], [0.001, 22.724403484408533, 21.04981790236894], [0.356, 25.737081414967538, 19.003908350962746], [0.0, 21.64446391300987, 20.478266613819528], [0.002, 22.460034350640772, 19.369834710743802], [0.0, 22.587833094227893, 19.15158479364167], [0.0, 21.604938271604937, 21.798202394816204], [0.001, 18.015956990477278, 18.513198633853616], [0.076, 18.069727891156464, 17.165506694547613], [0.0, 24.577867151840145, 20.15621063240111], [0.0, 21.27600011197895, 22.25690831309978], [0.001, 22.647376960519203, 24.78425751739377], [0.002, 18.107741059302853, 22.839506172839506], [0.0, 19.623233908948194, 22.1606648199446], [0.005, 20.07960127648894, 24.021275987303035], [0.001, 26.502116213757365, 21.967857555786793], [0.001, 23.26869806094183, 21.007667798746546], [0.013, 21.604938271604937, 22.24392361111111], [0.135, 19.623233908948194, 19.667590027700832], [0.097, 21.266540642722116, 18.599213518971197], [0.0, 26.589183410542475, 20.221606648199447], [0.006, 23.37472607742878, 17.632096196092032], [0.002, 23.46699316396286, 19.918367346938776], [0.0, 19.66230766829999, 22.1606648199446], [0.033, 21.798202394816204, 24.049343594386603], [0.001, 19.2628071636818, 22.985397512168742], [0.007, 19.2628071636818, 21.383941996057334], [0.0, 22.395789591556788, 21.146319909102385], [0.006, 21.0372534696859, 27.29322416043669], [0.001, 22.395789591556788, 26.589183410542475], [0.0, 18.93877551020408, 30.08382909680909], [0.003, 24.494330951238602, 20.983987603305785], [0.001, 20.43816558499767, 21.604938271604937], [0.002, 21.13885585942661, 20.25], [0.005, 21.50294250792214, 21.038790269559502], [0.001, 23.510204081632654, 20.381569714992146], [0.016, 21.913805697589478, 24.494330951238602], [0.001, 23.08254200146092, 24.494330951238602], [0.002, 21.038790269559502, 20.902385858042937], [0.007, 24.577867151840145, 26.122448979591837], [0.0, 24.835646457268076, 21.7816390683399], [0.0, 22.877405702193368, 23.836734693877553], [0.0, 20.381569714992146, 23.889462809917354], [0.001, 19.37919743392696, 23.148148148148145], [0.0, 19.37919743392696, 23.46699316396286], [0.002, 19.333729922665082, 25.30864197530864], [0.001, 21.453287197231838, 30.08382909680909], [0.071, 30.778701138811947, 26.041666666666668], [0.012, 30.15915673803338, 19.918367346938776], [0.002, 21.146319909102385, 17.99307958477509], [0.0, 26.672763298277697, 24.167162403331353], [0.018, 21.551020408163264, 23.545706371191137], [0.064, 24.677021338365513, 18.93877551020408], [0.002, 19.925129815239703, 21.678806798473808], [0.0, 22.582709172343712, 23.722810651876106], [0.0, 18.107741059302853, 20.6758034026465], [0.0, 20.381569714992146, 22.321428571428577], [0.005, 20.403232301538296, 20.23355301190889], [0.068, 23.849776597029344, 21.05263157894737], [0.002, 21.887076365377382, 24.65590961580475], [0.001, 21.678806798473808, 24.78425751739377], [0.002, 26.775510204081634, 20.07960127648894], [0.007, 18.98871527777778, 22.20408163265306], [0.324, 18.645344042454013, 20.98765432098765], [0.022, 20.381569714992146, 19.94805976890361], [0.004, 21.62162162162162, 30.367346938775512], [0.007, 23.38868655818771, 26.672763298277697], [0.006, 21.258503401360546, 24.494330951238602], [0.002, 23.051754907792983, 30.367346938775512], [0.0, 20.221606648199447, 24.835646457268076], [0.001, 22.877405702193368, 27.755102040816325], [0.0, 19.925129815239703, 27.166919271354622], [0.0, 23.030045351473927, 22.647376960519203], [0.001, 21.146319909102385, 23.18339100346021], [0.001, 29.227335529811885, 23.291229956104985], [0.363, 20.109164033323754, 19.23947487550928], [0.0, 20.061728395061728, 23.225431847873423], [0.001, 23.243801652892564, 23.573915188728378], [0.012, 21.75546853368142, 15.949905482041586], [0.008, 20.25, 22.460034350640772], [0.002, 24.355421180818006, 30.00414951003862], [0.054, 22.03856749311295, 23.233456176894723], [0.002, 21.93653708805224, 22.20408163265306], [0.001, 25.2465483234714, 21.604938271604937], [0.002, 19.13265306122449, 25.4364666435426], [0.059, 30.778701138811947, 22.15910864205237], [0.022, 21.461936624163616, 21.883656509695292], [0.084, 17.99307958477509, 20.43816558499767], [0.02, 22.20333872426743, 23.03875236294896], [0.074, 19.23947487550928, 23.095409007209515], [0.001, 22.877405702193368, 23.148148148148145], [0.002, 25.712198685171657, 24.898143956541425], [0.007, 26.589183410542475, 23.38868655818771], [0.002, 21.266540642722116, 27.29322416043669], [0.01, 24.801587301587304, 24.307243558580453], [0.008, 20.598608033457133, 21.266540642722116], [0.005, 23.183673469387756, 23.620287912158062], [0.005, 18.645344042454013, 23.03875236294896], [0.001, 18.74219075385256, 21.146319909102385], [0.002, 21.13885585942661, 21.887076365377382], [0.187, 21.551020408163264, 26.173832551310287], [0.002, 35.43083900226758, 19.003908350962746], [0.0, 21.70138888888889, 21.296296296296294], [0.004, 21.969142193378953, 21.736505252988767], [0.058, 17.632096196092032, 19.918367346938776], [0.133, 24.005486968449926, 24.074074074074073], [0.006, 20.281233098972418, 22.8625344752504], [0.01, 24.021275987303035, 22.758306781975424], [0.011, 24.187046492878256, 22.985397512168742], [0.055, 22.10028959000152, 30.73941661933242], [0.144, 20.109164033323754, 19.591836734693878], [0.0, 29.320987654320987, 23.25], [0.001, 23.629489603024574, 24.343809494085704], [0.001, 24.677021338365513, 20.07960127648894], [0.003, 28.73469387755102, 21.146319909102385], [0.0, 30.08382909680909, 19.390581717451525], [0.002, 30.15915673803338, 18.401342975206614], [0.018, 20.109164033323754, 21.678806798473808], [0.041, 18.401342975206614, 21.672110130948383], [0.001, 29.320987654320987, 23.46699316396286], [0.001, 23.26869806094183, 24.049343594386603], [0.002, 20.281233098972418, 23.183673469387756], [0.002, 23.661438615467823, 23.588329220496444], [0.0, 20.756387167668876, 19.390581717451525], [0.0, 19.66230766829999, 23.37472607742878], [0.009, 18.93877551020408, 21.678806798473808], [0.016, 25.61728395061728, 23.449340844748203], [0.015, 21.007667798746546, 23.423557406305775], [0.003, 23.291229956104985, 30.367346938775512], [0.001, 30.08382909680909, 15.949905482041586], [0.007, 22.395789591556788, 20.244897959183675], [0.099, 30.367346938775512, 21.469150482230148], [0.001, 23.291229956104985, 27.755102040816325], [0.001, 18.93877551020408, 24.021275987303035], [0.005, 21.7816390683399, 25.46401086464464], [0.002, 25.61728395061728, 24.307243558580453], [0.004, 26.589183410542475, 26.775510204081634], [0.006, 26.874496103198062, 25.2465483234714], [0.0, 21.551020408163264, 20.17325264032277], [0.001, 26.448979591836736, 20.19557823129252], [0.021, 19.198960302457465, 19.918367346938776], [0.113, 23.051754907792983, 24.801587301587304], [0.0, 29.320987654320987, 22.03856749311295], [0.008, 17.82322863403944, 18.98871527777778], [0.003, 22.920971074380166, 32.770512780499985], [0.005, 23.588329220496444, 26.555965935105768], [0.001, 20.07960127648894, 21.672110130948383], [0.003, 30.642535669826675, 21.146319909102385], [0.015, 19.918367346938776, 28.726787729557817], [0.001, 20.286507911738084, 22.839506172839506], [0.082, 32.871972318339104, 26.42356982428326], [0.002, 22.99262444384723, 20.43816558499767], [0.004, 26.448979591836736, 18.924941241109856], [0.0, 21.05263157894737, 23.18339100346021], [0.002, 18.599213518971197, 24.691358024691358], [0.003, 21.27600011197895, 20.616319444444446], [0.005, 23.893258879433006, 18.401342975206614], [0.001, 17.72211720226843, 22.49134948096886], [0.0, 20.897959183673468, 21.05263157894737], [0.002, 22.79035792549306, 24.577867151840145], [0.001, 21.877551020408163, 20.98765432098765], [0.002, 20.085066162570886, 27.471688898385274], [0.046, 23.98687034465345, 22.229061933586404], [0.093, 19.390581717451525, 16.107814974898655], [0.004, 23.08254200146092, 24.835646457268076], [0.0, 19.94459833795014, 23.26869806094183], [0.074, 24.494330951238602, 22.321428571428577], [0.006, 25.990903183885642, 21.936347412254616], [0.002, 21.62162162162162, 22.052190183434128], [0.001, 23.148148148148145, 18.401342975206614], [0.001, 21.04804761213529, 19.918367346938776], [0.036, 17.35673693345651, 20.177148524332274], [0.003, 22.79035792549306, 21.83589485176787], [0.021, 18.818924310286427, 22.839506172839506], [0.002, 22.1606648199446, 18.36547291092746], [0.02, 30.38710529792575, 18.742791234140714], [0.011, 19.918367346938776, 18.591130340724717], [0.002, 23.306680053067517, 20.897959183673468], [0.081, 23.766410140334994, 18.74219075385256], [0.002, 18.812147272238644, 20.428357113217785], [0.001, 21.604938271604937, 19.390581717451525], [0.001, 20.221606648199447, 22.77318640955005], [0.041, 21.798202394816204, 23.18339100346021], [0.001, 20.775623268698062, 21.79930795847751], [0.002, 19.369834710743802, 18.93877551020408], [0.003, 21.038790269559502, 21.672110130948383], [0.043, 23.08254200146092, 25.18107741059303], [0.001, 30.023243801652892, 22.052190183434128], [0.007, 21.380992845590857, 24.307243558580453], [0.003, 24.355421180818006, 23.323418063818284], [0.008, 30.023243801652892, 28.060018903591683], [0.005, 22.634676324128566, 19.157088122605362], [0.024, 21.604938271604937, 22.8625344752504], [0.007, 21.266540642722116, 21.877551020408163], [0.0, 21.97735111870822, 23.26869806094183], [0.185, 24.37673130193906, 28.40550435551067], [0.003, 20.244897959183675, 24.099722991689752], [0.004, 32.871972318339104, 19.667590027700832], [0.001, 19.15158479364167, 24.801587301587304], [0.0, 24.835646457268076, 23.148148148148145], [0.019, 23.91327452439154, 20.281233098972418], [0.007, 21.877551020408163, 22.877405702193368], [0.005, 20.221606648199447, 23.722810651876106], [0.032, 20.381569714992146, 23.183673469387756], [0.02, 21.007667798746546, 21.604938271604937], [0.001, 23.661438615467823, 24.049343594386603], [0.015, 21.146319909102385, 29.227335529811885], [0.007, 22.877405702193368, 24.049343594386603], [0.003, 17.632096196092032, 23.529411764705884], [0.039, 21.32943754565376, 24.25], [0.079, 21.604938271604937, 24.835646457268076], [0.0, 21.678806798473808, 23.28203117341437], [0.005, 20.286507911738084, 23.456790123456788], [0.0, 23.18339100346021, 21.0372534696859], [0.001, 28.73469387755102, 24.099722991689752], [0.015, 23.18339100346021, 20.380434782608695], [0.002, 22.758306781975424, 25.30864197530864], [0.0, 18.93877551020408, 22.77318640955005], [0.025, 23.183673469387756, 19.333729922665082], [0.002, 23.323418063818284, 24.543462381300216], [0.002, 22.395789591556788, 21.22000905387053], [0.002, 24.494330951238602, 21.296296296296294], [0.001, 23.529411764705884, 22.03840115928028], [0.004, 25.18107741059303, 22.49134948096886], [0.006, 20.06920415224914, 32.407407407407405], [0.225, 22.77318640955005, 24.736530186296992], [0.009, 24.78425751739377, 21.383941996057334], [0.002, 23.38868655818771, 23.37472607742878], [0.0, 21.971335857220122, 19.925129815239703], [0.004, 21.007667798746546, 23.28203117341437], [0.003, 19.198960302457465, 22.24392361111111], [0.026, 21.146319909102385, 22.24392361111111], [0.005, 24.074074074074073, 21.49959688255845], [0.006, 24.163265306122447, 23.38868655818771], [0.0, 29.320987654320987, 19.94459833795014], [0.013, 25.46938775510204, 30.00414951003862], [0.002, 20.679012345679013, 22.20408163265306], [0.056, 23.057725694444446, 19.94459833795014], [0.031, 23.323418063818284, 20.775623268698062], [0.028, 23.46699316396286, 19.390581717451525], [0.0, 20.380434782608695, 22.15910864205237], [0.001, 24.772096710265558, 21.296296296296294], [0.141, 22.8625344752504, 20.32443825510934], [0.031, 21.877551020408163, 19.591836734693878], [0.001, 21.461936624163616, 26.27728507868255], [0.107, 24.163265306122447, 20.381569714992146], [0.009, 25.61728395061728, 24.543462381300216], [0.002, 22.877405702193368, 19.841269841269845], [0.015, 21.7816390683399, 29.227335529811885], [0.0, 21.93653708805224, 25.46401086464464], [0.02, 20.199469763918696, 19.925129815239703], [0.004, 19.390581717451525, 22.25690831309978], [0.0, 21.75546853368142, 19.841269841269845], [0.002, 26.448979591836736, 20.00656932126967], [0.003, 23.095409007209515, 26.448979591836736], [0.005, 22.395789591556788, 21.604938271604937], [0.029, 24.755464315903875, 23.095409007209515], [0.001, 26.880934989043094, 19.918367346938776], [0.002, 25.4364666435426, 22.985397512168742], [0.002, 25.2465483234714, 23.38868655818771], [0.236, 22.54595907041276, 23.875114784205696], [0.0, 19.918367346938776, 25.88057063502083], [0.007, 24.835646457268076, 25.18107741059303], [0.002, 17.99307958477509, 22.714681440443215], [0.002, 23.183673469387756, 26.173832551310287], [0.001, 32.846606348353184, 20.15621063240111], [0.015, 24.535123966942148, 22.944088878154812], [0.001, 23.306680053067517, 21.383941996057334], [0.0, 20.775623268698062, 20.281233098972418], [0.001, 22.582709172343712, 23.507805325987146], [0.027, 25.61728395061728, 24.65590961580475], [0.0, 21.967857555786793, 22.152646502835537], [0.017, 19.841269841269845, 23.148148148148145], [0.005, 18.77834467120182, 21.258503401360546], [0.008, 19.94459833795014, 20.16070124178232], [0.003, 27.885187388459254, 29.218407596785973], [0.0, 23.822714681440445, 23.423557406305775], [0.008, 20.616319444444446, 25.351541373715524], [0.001, 22.395789591556788, 19.66230766829999], [0.002, 20.281233098972418, 21.05263157894737], [0.063, 20.380434782608695, 24.857954545454547], [0.0, 19.230182228869694, 22.03856749311295], [0.004, 23.37472607742878, 23.661438615467823], [0.001, 25.013520822065985, 21.604938271604937], [0.003, 20.345052083333332, 20.19557823129252], [0.018, 25.46938775510204, 24.343809494085704], [0.001, 22.15910864205237, 21.22280827689523], [0.06, 21.461936624163616, 35.98030551698018], [0.005, 25.46401086464464, 32.871972318339104], [0.086, 19.667590027700832, 20.16070124178232], [0.001, 20.221606648199447, 21.383941996057334], [0.001, 19.390581717451525, 20.07960127648894], [0.008, 25.381468541909282, 20.286507911738084], [0.022, 24.755464315903875, 22.6421929718633], [0.001, 21.224489795918366, 24.710383675204593], [0.112, 24.099722991689752, 19.70796380901191], [0.01, 21.380992845590857, 19.591836734693878], [0.009, 22.783308885490467, 19.94459833795014], [0.0, 26.502116213757365, 18.93877551020408], [0.059, 21.13885585942661, 21.453287197231838], [0.023, 24.337479718766904, 30.00414951003862], [0.117, 24.194608809993426, 23.03875236294896], [0.001, 26.296566837107374, 32.871972318339104], [0.001, 24.163265306122447, 21.604938271604937], [0.092, 19.333729922665082, 19.13265306122449], [0.005, 24.355421180818006, 20.775623268698062], [0.001, 30.08382909680909, 21.50294250792214], [0.018, 19.94805976890361, 20.06920415224914], [0.011, 22.20333872426743, 24.049343594386603], [0.005, 23.893258879433006, 24.835646457268076], [0.141, 20.015495867768596, 21.32943754565376], [0.002, 21.777553339224845, 24.772096710265558], [0.017, 20.98765432098765, 24.857954545454547], [0.0, 25.4364666435426, 20.6758034026465], [0.001, 22.25690831309978, 24.772096710265558], [0.036, 19.13265306122449, 19.409358296754156], [0.02, 24.151672503320853, 23.08254200146092], [0.026, 24.049343594386603, 32.407407407407405], [0.001, 23.875114784205696, 20.281233098972418], [0.001, 22.720438370810918, 21.0372534696859], [0.0, 22.54595907041276, 23.849776597029344], [0.001, 25.46401086464464, 21.380992845590857], [0.01, 26.42356982428326, 21.79930795847751], [0.052, 19.366400739969936, 17.82322863403944], [0.057, 27.166919271354622, 21.971335857220122], [0.033, 19.15158479364167, 21.75546853368142], [0.018, 24.691358024691358, 18.005540166204987], [0.0, 23.25, 23.057725694444446], [0.002, 19.841269841269845, 22.8625344752504], [0.0, 21.32943754565376, 22.877405702193368], [0.0, 22.096807907073963, 20.98765432098765], [0.0, 20.281233098972418, 19.667590027700832], [0.046, 23.25, 23.98687034465345], [0.0, 21.266540642722116, 22.877405702193368], [0.0, 17.419073885905068, 20.19557823129252], [0.035, 19.925129815239703, 21.551020408163264], [0.039, 18.069727891156464, 21.883656509695292], [0.0, 23.822714681440445, 16.070124178232284], [0.095, 20.679012345679013, 21.27600011197895], [0.0, 22.582709172343712, 19.591836734693878], [0.006, 23.37472607742878, 24.515595463137995], [0.004, 24.163265306122447, 18.599213518971197], [0.001, 22.839506172839506, 19.66230766829999], [0.03, 21.469150482230148, 24.772096710265558], [0.001, 26.448979591836736, 19.23947487550928], [0.073, 24.151672503320853, 20.775623268698062], [0.002, 21.604938271604937, 23.836734693877553], [0.001, 22.91303307000445, 21.0372534696859], [0.004, 21.146319909102385, 21.296296296296294], [0.252, 21.83589485176787, 23.148148148148145], [0.006, 24.049343594386603, 15.949905482041586], [0.002, 29.303134824944294, 23.057725694444446], [0.004, 22.835009827725745, 21.678806798473808], [0.002, 21.32943754565376, 18.717546190073662], [0.0, 23.437499999999996, 24.801587301587304], [0.082, 32.846606348353184, 21.678806798473808], [0.014, 21.10070528384784, 19.230182228869694], [0.006, 21.877551020408163, 22.8625344752504], [0.001, 19.591836734693878, 21.564544913741823], [0.012, 21.146319909102385, 20.478266613819528], [0.001, 23.18339100346021, 22.20333872426743], [0.003, 21.383941996057334, 22.460034350640772], [0.009, 20.6758034026465, 21.380992845590857], [0.008, 19.37919743392696, 20.598608033457133], [0.018, 27.46481071127618, 16.070124178232284], [0.018, 28.457139788987625, 27.885187388459254], [0.019, 21.564544913741823, 20.0177299894192], [0.008, 19.918367346938776, 24.074074074074073], [0.0, 27.041644131963228, 22.6421929718633], [0.0, 22.152646502835537, 18.210197710718], [0.002, 23.306680053067517, 24.78425751739377], [0.0, 20.403232301538296, 19.198960302457465], [0.002, 24.65590961580475, 24.801587301587304], [0.001, 19.531249999999996, 18.818924310286427], [0.012, 21.604938271604937, 26.589183410542475], [0.001, 23.75, 20.775623268698062], [0.004, 23.629489603024574, 22.634676324128566], [0.003, 18.591130340724717, 18.47652641303435], [0.002, 21.672110130948383, 19.003908350962746], [0.001, 21.877551020408163, 24.78425751739377], [0.001, 25.18107741059303, 23.25], [0.001, 19.43301326017375, 24.005486968449926], [0.005, 20.109164033323754, 24.021275987303035], [0.041, 23.18339100346021, 24.049343594386603], [0.003, 29.320987654320987, 23.057725694444446], [0.005, 22.6421929718633, 23.095409007209515], [0.002, 27.755102040816325, 19.667590027700832], [0.003, 17.5, 21.146319909102385], [0.01, 20.403232301538296, 20.221606648199447], [0.04, 20.0177299894192, 22.714681440443215], [0.003, 19.918367346938776, 24.835646457268076], [0.013, 22.395789591556788, 23.057725694444446], [0.011, 26.672763298277697, 17.35673693345651], [0.0, 19.52240832956089, 22.152646502835537], [0.0, 22.724403484408533, 18.47652641303435], [0.002, 24.78425751739377, 26.502116213757365], [0.01, 23.18339100346021, 24.194608809993426], [0.0, 23.030045351473927, 23.529411764705884], [0.001, 23.323418063818284, 30.00414951003862], [0.001, 32.871972318339104, 23.148148148148145], [0.001, 22.03840115928028, 22.20408163265306], [0.004, 24.3910588392529, 24.021275987303035], [0.001, 25.351541373715524, 21.604938271604937], [0.001, 19.197896120973045, 21.604938271604937], [0.014, 25.4364666435426, 22.6421929718633], [0.0, 19.390581717451525, 24.930747922437675], [0.002, 19.2628071636818, 30.642535669826675], [0.014, 22.6421929718633, 23.75], [0.001, 23.04002019946976, 22.79035792549306], [0.021, 22.395413419331717, 21.224489795918366], [0.011, 24.677021338365513, 25.2465483234714], [0.001, 21.0372534696859, 24.049343594386603], [0.031, 25.4364666435426, 22.66270867247598], [0.001, 18.210197710718, 26.92743764172336], [0.015, 21.266540642722116, 22.20333872426743], [0.02, 23.661438615467823, 20.23355301190889], [0.0, 19.390581717451525, 20.177148524332274], [0.001, 20.281233098972418, 23.849776597029344], [0.0, 27.101711127643746, 19.94459833795014], [0.015, 20.221606648199447, 19.390581717451525], [0.007, 24.22022684310019, 22.786458333333336], [0.011, 21.551020408163264, 21.05263157894737], [0.0, 25.420014609203797, 24.677021338365513], [0.006, 19.37919743392696, 24.049343594386603], [0.003, 26.448979591836736, 24.3910588392529], [0.086, 20.381569714992146, 19.94805976890361], [0.005, 22.714681440443215, 23.98687034465345], [0.001, 24.005486968449926, 18.47652641303435], [0.0, 20.25, 23.38868655818771], [0.017, 24.65590961580475, 23.849776597029344], [0.002, 18.221574344023324, 19.883853048857468], [0.0, 23.095409007209515, 22.152646502835537], [0.001, 18.93877551020408, 27.101711127643746], [0.069, 22.91303307000445, 21.296296296296294], [0.001, 24.163265306122447, 19.390581717451525], [0.18, 24.677021338365513, 30.08382909680909], [0.001, 18.818924310286427, 21.49959688255845], [0.004, 23.183673469387756, 25.4364666435426], [0.001, 21.380992845590857, 18.73278236914601], [0.001, 21.296296296296294, 26.589183410542475], [0.001, 22.093170054286073, 21.736505252988767], [0.001, 18.47652641303435, 21.49959688255845], [0.003, 21.883656509695292, 21.146319909102385], [0.002, 18.98871527777778, 22.877405702193368], [0.007, 20.381569714992146, 20.381569714992146], [0.014, 21.296296296296294, 21.13885585942661], [0.0, 21.604938271604937, 19.925129815239703], [0.005, 24.67037636029714, 22.152646502835537], [0.0, 23.243801652892564, 20.286507911738084], [0.0, 21.7816390683399, 23.030045351473927], [0.001, 25.94548395958609, 21.32943754565376], [0.0, 19.32133800265668, 17.82322863403944], [0.032, 20.98765432098765, 30.08382909680909], [0.001, 20.43816558499767, 20.478266613819528], [0.001, 24.049343594386603, 24.194608809993426], [0.001, 23.722810651876106, 24.78425751739377], [0.006, 19.918367346938776, 20.99605274208449], [0.007, 25.737081414967538, 24.736530186296992], [0.004, 24.755464315903875, 21.967857555786793], [0.009, 19.623233908948194, 28.99406695481758], [0.0, 20.17325264032277, 18.93877551020408], [0.003, 25.46401086464464, 19.591836734693878], [0.001, 25.46401086464464, 30.73941661933242], [0.004, 23.91327452439154, 30.023243801652892], [0.001, 21.83589485176787, 22.24392361111111], [0.001, 22.25690831309978, 21.146319909102385], [0.011, 22.582709172343712, 19.66230766829999], [0.002, 23.484255448094743, 20.199469763918696], [0.006, 19.925129815239703, 21.604938271604937], [0.011, 24.691358024691358, 21.258503401360546], [0.099, 32.407407407407405, 23.449340844748203], [0.002, 26.502116213757365, 22.395413419331717], [0.002, 22.54595907041276, 23.722810651876106], [0.005, 22.839506172839506, 18.210197710718], [0.016, 24.092970521541954, 23.183673469387756], [0.003, 19.623233908948194, 20.244897959183675], [0.046, 17.35673693345651, 17.165506694547613], [0.0, 20.077334919690664, 22.720438370810918], [0.0, 20.109164033323754, 19.918367346938776], [0.021, 20.221606648199447, 16.107814974898655], [0.0, 23.529411764705884, 23.18339100346021], [0.021, 27.29322416043669, 19.531249999999996], [0.015, 23.051754907792983, 19.493177387914233], [0.001, 23.051754907792983, 22.395413419331717], [0.104, 20.6758034026465, 19.23947487550928], [0.001, 23.545706371191137, 25.14741588622962], [0.002, 15.949905482041586, 21.604938271604937], [0.001, 21.224489795918366, 32.846606348353184], [0.001, 21.75546853368142, 23.18339100346021], [0.001, 29.218407596785973, 21.672110130948383], [0.066, 29.75778546712803, 19.045073340238563], [0.001, 23.243801652892564, 17.165506694547613], [0.002, 22.920971074380166, 24.989587671803417], [0.084, 25.737081414967538, 22.75156931005181], [0.001, 24.355421180818006, 22.720438370810918], [0.0, 28.40550435551067, 25.057360222195385], [0.41, 21.604938271604937, 18.005540166204987], [0.03, 21.383941996057334, 23.722810651876106], [0.005, 22.714681440443215, 23.76543209876543], [0.001, 18.005540166204987, 23.04002019946976], [0.273, 20.598608033457133, 20.897959183673468], [0.003, 18.107741059302853, 24.151672503320853], [0.008, 23.54788069073783, 20.221606648199447], [0.006, 26.672763298277697, 25.351541373715524], [0.006, 26.555965935105768, 21.007667798746546], [0.0, 22.20333872426743, 25.351541373715524], [0.003, 21.13885585942661, 25.2465483234714], [0.014, 23.76543209876543, 23.057725694444446], [0.001, 19.390581717451525, 23.38868655818771], [0.0, 24.163265306122447, 20.478266613819528], [0.005, 20.345052083333332, 21.32943754565376], [0.007, 22.10028959000152, 23.37472607742878], [0.0, 26.672763298277697, 20.616319444444446], [0.055, 23.183673469387756, 22.59814049586777], [0.003, 23.449340844748203, 22.47745401715962], [0.001, 23.26869806094183, 23.661438615467823], [0.008, 24.736530186296992, 16.107814974898655], [0.001, 21.604938271604937, 23.198315069747565], [0.004, 26.775510204081634, 21.007667798746546], [0.006, 21.469150482230148, 23.37472607742878], [0.004, 18.599213518971197, 20.679012345679013], [0.001, 22.79035792549306, 24.049343594386603], [0.01, 21.604938271604937, 24.049343594386603], [0.001, 21.877551020408163, 26.775510204081634], [0.0, 22.59814049586777, 21.798202394816204], [0.02, 21.146319909102385, 21.967857555786793], [0.104, 25.507601265177023, 18.36547291092746], [0.005, 21.380992845590857, 19.667590027700832], [0.014, 19.369834710743802, 21.383941996057334], [0.062, 22.47745401715962, 20.085066162570886], [0.001, 26.448979591836736, 23.148148148148145], [0.002, 21.672110130948383, 23.849776597029344], [0.001, 21.224489795918366, 21.04804761213529], [0.021, 20.679012345679013, 24.691358024691358], [0.007, 20.345052083333332, 20.015495867768596], [0.004, 21.62162162162162, 24.801587301587304], [0.003, 24.801587301587304, 24.023808670084982], [0.0, 21.038790269559502, 19.918367346938776], [0.002, 21.469150482230148, 30.189590629151066], [0.0, 18.645344042454013, 20.381569714992146], [0.0, 19.883853048857468, 22.152646502835537], [0.01, 22.59814049586777, 19.925129815239703], [0.002, 24.755464315903875, 19.390581717451525], [0.0, 24.187046492878256, 22.152646502835537], [0.008, 20.23355301190889, 26.555965935105768], [0.03, 23.37472607742878, 20.983987603305785], [0.053, 20.98765432098765, 18.069727891156464], [0.045, 24.021275987303035, 21.453287197231838], [0.001, 17.50561500858766, 23.766410140334994], [0.015, 24.092970521541954, 27.755102040816325], [0.002, 25.420014609203797, 21.146319909102385], [0.001, 26.775510204081634, 21.887076365377382], [0.0, 20.244897959183675, 22.839506172839506], [0.001, 18.812147272238644, 23.38868655818771], [0.001, 20.6758034026465, 22.321428571428577], [0.0, 20.381569714992146, 22.321428571428577], [0.049, 20.380434782608695, 22.019502988361115], [0.0, 25.351541373715524, 21.83589485176787], [0.002, 20.07960127648894, 22.839506172839506], [0.0, 22.587833094227893, 20.897959183673468], [0.0, 25.990903183885642, 25.46401086464464], [0.004, 23.08254200146092, 22.714681440443215], [0.016, 19.409358296754156, 24.494330951238602], [0.016, 24.736530186296992, 20.221606648199447], [0.024, 17.50561500858766, 18.74219075385256], [0.08, 25.990903183885642, 24.187046492878256], [0.026, 21.146319909102385, 24.167162403331353], [0.02, 19.918367346938776, 17.05399468146606], [0.0, 21.266540642722116, 17.50561500858766], [0.005, 20.528921627822726, 25.252525252525253], [0.008, 22.714681440443215, 22.321428571428577], [0.002, 22.89307408198773, 21.20099137030069], [0.065, 21.266540642722116, 18.742791234140714], [0.002, 23.668639053254438, 21.967857555786793], [0.006, 20.478266613819528, 17.165506694547613], [0.006, 22.49134948096886, 19.43301326017375], [0.384, 19.493177387914233, 24.835646457268076], [0.004, 21.93653708805224, 18.93877551020408], [0.002, 23.37472607742878, 22.1606648199446], [0.0, 21.534908398614277, 23.661438615467823], [0.003, 23.849776597029344, 25.4364666435426], [0.007, 21.383941996057334, 26.589183410542475], [0.001, 21.296296296296294, 19.390581717451525], [0.003, 22.877405702193368, 25.351541373715524], [0.0, 24.835646457268076, 24.691358024691358], [0.011, 24.801587301587304, 21.887076365377382], [0.001, 21.05263157894737, 25.94548395958609], [0.006, 24.049343594386603, 23.148148148148145], [0.002, 18.36547291092746, 21.22280827689523], [0.001, 22.758306781975424, 23.822714681440445], [0.001, 19.2628071636818, 19.369834710743802], [0.265, 19.591836734693878, 23.04002019946976], [0.068, 23.38868655818771, 24.78425751739377], [0.001, 21.62162162162162, 21.0372534696859], [0.006, 18.390674513354462, 21.877551020408163], [0.003, 24.163265306122447, 21.146319909102385], [0.001, 19.918367346938776, 20.6758034026465], [0.038, 19.198960302457465, 17.50561500858766], [0.021, 22.714681440443215, 23.889462809917354], [0.013, 22.152646502835537, 24.78425751739377], [0.003, 20.199469763918696, 21.551020408163264], [0.012, 24.801587301587304, 24.577867151840145], [0.024, 22.54595907041276, 24.78425751739377], [0.004, 22.24392361111111, 19.15158479364167], [0.013, 21.146319909102385, 17.846519928613922], [0.042, 20.303697560696612, 22.019502988361115], [0.008, 16.107814974898655, 26.502116213757365], [0.006, 19.78969754253308, 20.761245674740486], [0.002, 20.598608033457133, 24.65590961580475], [0.366, 23.183673469387756, 21.551020408163264], [0.0, 23.437499999999996, 23.051754907792983], [0.005, 18.818924310286427, 16.62049861495845], [0.002, 32.871972318339104, 24.343809494085704], [0.002, 24.772096710265558, 22.839506172839506], [0.001, 23.183673469387756, 22.49134948096886], [0.005, 18.717546190073662, 20.015495867768596], [0.025, 19.66230766829999, 19.840664204389366], [0.014, 23.38868655818771, 24.021275987303035], [0.056, 20.775623268698062, 24.343809494085704], [0.001, 21.22280827689523, 23.25], [0.023, 22.395789591556788, 19.94459833795014], [0.001, 26.61934338952972, 22.59814049586777], [0.0, 30.38710529792575, 23.661438615467823], [0.009, 24.835646457268076, 21.380992845590857], [0.011, 22.758306781975424, 19.333729922665082], [0.006, 22.49134948096886, 21.773842357381334], [0.0, 24.021275987303035, 21.13885585942661], [0.01, 19.230182228869694, 25.925925925925924], [0.0, 20.109164033323754, 21.146319909102385], [0.024, 21.266540642722116, 24.691358024691358], [0.0, 21.224489795918366, 24.355421180818006], [0.001, 23.18339100346021, 20.23355301190889], [0.001, 22.634676324128566, 19.197896120973045], [0.006, 22.758306781975424, 23.183673469387756], [0.001, 26.448979591836736, 19.230182228869694], [0.0, 23.04002019946976, 25.351541373715524], [0.049, 21.967857555786793, 24.005486968449926], [0.0, 26.775510204081634, 25.507601265177023], [0.054, 24.543462381300216, 23.449340844748203], [0.006, 19.925129815239703, 30.367346938775512], [0.012, 32.770512780499985, 24.989587671803417], [0.001, 21.913805697589478, 21.606648199445985], [0.0, 21.469150482230148, 21.22000905387053], [0.002, 21.604938271604937, 21.877551020408163], [0.001, 18.221574344023324, 25.737081414967538], [0.0, 24.801587301587304, 20.775623268698062], [0.197, 26.880934989043094, 16.070124178232284], [0.0, 23.26869806094183, 23.620287912158062], [0.0, 20.077334919690664, 21.877551020408163], [0.061, 22.229061933586404, 26.122448979591837], [0.001, 21.0372534696859, 22.8625344752504], [0.001, 22.839506172839506, 26.589183410542475], [0.118, 21.32943754565376, 25.420014609203797], [0.031, 26.122448979591837, 20.303697560696612], [0.002, 19.198960302457465, 22.839506172839506], [0.029, 20.91070815517618, 21.967857555786793], [0.024, 23.54788069073783, 24.736530186296992], [0.002, 24.37673130193906, 32.846606348353184], [0.003, 21.469150482230148, 21.777553339224845], [0.133, 23.588329220496444, 23.183673469387756], [0.033, 22.67573696145125, 20.281233098972418], [0.012, 25.18107741059303, 23.057725694444446], [0.063, 21.007667798746546, 19.925129815239703], [0.001, 22.839506172839506, 23.37472607742878], [0.0, 25.4364666435426, 30.367346938775512], [0.0, 21.971335857220122, 21.604938271604937], [0.013, 20.528921627822726, 21.22000905387053], [0.0, 21.70138888888889, 29.45465984157396], [0.014, 19.925129815239703, 19.591836734693878], [0.001, 20.381569714992146, 19.15158479364167], [0.003, 23.484255448094743, 21.007667798746546], [0.008, 20.0177299894192, 22.582709172343712], [0.017, 19.841269841269845, 20.380434782608695], [0.054, 19.925129815239703, 21.380992845590857], [0.001, 20.281233098972418, 22.54595907041276], [0.0, 30.367346938775512, 20.679012345679013], [0.009, 24.78425751739377, 24.021275987303035], [0.0, 20.06920415224914, 23.510204081632654], [0.0, 23.306680053067517, 18.47652641303435], [0.002, 22.839506172839506, 21.224489795918366], [0.0, 27.29322416043669, 18.924941241109856], [0.0, 24.307243558580453, 22.20408163265306], [0.0, 22.1606648199446, 23.243801652892564], [0.002, 21.604938271604937, 23.28203117341437], [0.026, 22.720438370810918, 21.534908398614277], [0.001, 22.77318640955005, 23.306680053067517], [0.001, 20.19557823129252, 21.678806798473808], [0.01, 24.049343594386603, 23.449340844748203], [0.009, 19.591836734693878, 30.73941661933242], [0.001, 24.65590961580475, 20.07960127648894], [0.012, 22.15910864205237, 26.589183410542475], [0.006, 21.678806798473808, 19.2628071636818], [0.003, 26.589183410542475, 23.722810651876106], [0.001, 22.877405702193368, 18.005540166204987], [0.093, 23.148148148148145, 19.918367346938776], [0.1, 20.015495867768596, 24.25], [0.0, 25.252525252525253, 19.32133800265668], [0.004, 19.333729922665082, 24.307243558580453], [0.001, 27.471688898385274, 26.298487836949377], [0.005, 20.345052083333332, 23.46699316396286], [0.006, 24.3910588392529, 20.109164033323754], [0.011, 23.822714681440445, 24.691358024691358], [0.0, 22.877405702193368, 22.15910864205237], [0.01, 23.37472607742878, 20.23355301190889], [0.001, 22.019502988361115, 19.369834710743802], [0.001, 24.78425751739377, 21.798202394816204], [0.0, 18.47652641303435, 22.839506172839506], [0.004, 22.835009827725745, 22.77318640955005], [0.002, 22.79035792549306, 23.18339100346021], [0.0, 20.23355301190889, 22.839506172839506], [0.023, 18.717546190073662, 24.25], [0.001, 23.849776597029344, 25.94548395958609], [0.0, 20.281233098972418, 25.0], [0.09, 15.949905482041586, 23.836734693877553], [0.0, 26.42356982428326, 18.73278236914601], [0.002, 21.224489795918366, 20.286507911738084], [0.001, 21.49959688255845, 22.839506172839506], [0.038, 16.107814974898655, 23.54788069073783], [0.0, 18.210197710718, 20.19557823129252], [0.001, 23.051754907792983, 23.291229956104985], [0.0, 21.447567845806283, 19.623233908948194], [0.004, 20.25, 19.2628071636818], [0.008, 19.918367346938776, 22.66270867247598], [0.003, 25.990903183885642, 19.198960302457465], [0.004, 24.167162403331353, 18.74219075385256], [0.017, 20.07960127648894, 18.93877551020408], [0.04, 19.43301326017375, 22.724403484408533], [0.0, 22.758306781975424, 20.6758034026465], [0.009, 24.755464315903875, 17.5], [0.001, 25.351541373715524, 18.956541421457676], [0.014, 23.588329220496444, 22.587833094227893], [0.006, 19.918367346938776, 24.005486968449926], [0.001, 26.589183410542475, 26.502116213757365], [0.002, 21.604938271604937, 23.18339100346021], [0.001, 18.36547291092746, 24.099722991689752], [0.001, 25.18107741059303, 22.03856749311295], [0.001, 22.152646502835537, 22.783308885490467], [0.019, 22.714681440443215, 24.772096710265558], [0.009, 25.420014609203797, 18.77834467120182], [0.001, 19.15158479364167, 24.021275987303035], [0.007, 17.855320885623918, 23.75], [0.0, 19.918367346938776, 20.23355301190889], [0.008, 23.18339100346021, 32.407407407407405], [0.001, 26.502116213757365, 19.13265306122449], [0.002, 22.877405702193368, 23.18339100346021], [0.004, 23.37472607742878, 19.66230766829999], [0.0, 18.812147272238644, 16.070124178232284], [0.001, 20.23355301190889, 23.225431847873423], [0.015, 21.469150482230148, 21.55594748187341], [0.001, 25.351541373715524, 24.801587301587304], [0.009, 27.885187388459254, 24.543462381300216], [0.001, 20.19557823129252, 22.152646502835537], [0.0, 22.91303307000445, 25.0], [0.012, 23.484255448094743, 25.46401086464464], [0.023, 21.798202394816204, 23.26869806094183], [0.0, 25.207756232686982, 22.839506172839506], [0.001, 28.08626033057851, 20.13476871862332], [0.103, 24.78425751739377, 26.589183410542475], [0.022, 25.88057063502083, 20.99605274208449], [0.008, 21.380992845590857, 19.2628071636818], [0.002, 16.62049861495845, 20.428357113217785], [0.003, 22.839506172839506, 21.469150482230148], [0.0, 22.91303307000445, 22.720438370810918], [0.0, 21.224489795918366, 23.668639053254438], [0.001, 20.07960127648894, 21.296296296296294], [0.011, 20.281233098972418, 23.484255448094743], [0.029, 19.918367346938776, 18.47652641303435], [0.005, 21.258503401360546, 25.420014609203797], [0.508, 23.030045351473927, 19.78969754253308], [0.003, 19.918367346938776, 21.969142193378953], [0.005, 21.038790269559502, 19.32133800265668], [0.003, 21.798202394816204, 20.199469763918696], [0.005, 22.152646502835537, 23.26869806094183], [0.002, 19.78969754253308, 24.494330951238602], [0.009, 19.918367346938776, 21.007667798746546], [0.001, 21.146319909102385, 22.152646502835537], [0.002, 26.502116213757365, 21.258503401360546], [0.0, 22.839506172839506, 22.093170054286073], [0.0, 24.835646457268076, 22.351742870076958], [0.01, 20.679012345679013, 20.616319444444446], [0.001, 24.857954545454547, 15.949905482041586], [0.002, 26.589183410542475, 21.798202394816204], [0.004, 20.07960127648894, 23.38868655818771], [0.073, 21.13885585942661, 22.460034350640772], [0.0, 23.46699316396286, 19.32133800265668], [0.001, 22.152646502835537, 21.604938271604937], [0.031, 22.395789591556788, 18.41565028378215], [0.015, 23.38868655818771, 23.26869806094183], [0.0, 22.79035792549306, 18.005540166204987], [0.001, 24.691358024691358, 25.53544639152223], [0.0, 24.835646457268076, 25.95155709342561], [0.004, 26.448979591836736, 22.79035792549306], [0.001, 26.589183410542475, 23.28203117341437], [0.0, 22.985397512168742, 22.152646502835537], [0.012, 21.13885585942661, 30.08382909680909], [0.01, 19.883853048857468, 18.401342975206614], [0.001, 22.944088878154812, 19.32133800265668], [0.002, 19.2628071636818, 22.99262444384723], [0.006, 18.98871527777778, 25.94548395958609], [0.001, 27.885187388459254, 26.555965935105768], [0.006, 29.218407596785973, 24.22022684310019], [0.001, 23.28203117341437, 18.93877551020408], [0.009, 21.604938271604937, 24.801587301587304], [0.008, 20.98765432098765, 22.20333872426743], [0.011, 21.93653708805224, 25.18107741059303], [0.0, 21.883656509695292, 22.24392361111111], [0.002, 22.152646502835537, 24.755464315903875], [0.003, 22.20333872426743, 21.877551020408163], [0.0, 24.074074074074073, 18.107741059302853], [0.003, 22.24392361111111, 20.380434782608695], [0.0, 21.773842357381334, 19.198960302457465], [0.001, 21.469150482230148, 23.051754907792983], [0.009, 22.91303307000445, 22.839506172839506], [0.002, 23.148148148148145, 22.395789591556788], [0.0, 17.82322863403944, 16.62049861495845], [0.037, 23.54788069073783, 19.390581717451525], [0.001, 18.36547291092746, 24.691358024691358], [0.035, 22.587833094227893, 22.758306781975424], [0.006, 21.604938271604937, 19.390581717451525], [0.012, 20.598608033457133, 24.049343594386603], [0.009, 19.840664204389366, 26.775510204081634], [0.0, 22.24392361111111, 21.64446391300987], [0.001, 24.835646457268076, 15.949905482041586], [0.028, 25.737081414967538, 19.883853048857468], [0.001, 24.167162403331353, 25.2465483234714], [0.002, 19.23947487550928, 23.836734693877553], [0.038, 22.351742870076958, 20.286507911738084], [0.003, 30.642535669826675, 25.507601265177023], [0.006, 21.461936624163616, 22.835009827725745], [0.001, 24.307243558580453, 25.351541373715524], [0.006, 22.052190183434128, 21.85727788279773], [0.001, 21.604938271604937, 23.148148148148145], [0.001, 22.985397512168742, 21.967857555786793], [0.004, 20.98765432098765, 20.19557823129252], [0.001, 18.401342975206614, 25.737081414967538], [0.002, 19.230182228869694, 22.582709172343712], [0.003, 19.918367346938776, 24.187046492878256], [0.0, 21.71806608974573, 19.390581717451525], [0.002, 22.20333872426743, 20.598608033457133], [0.0, 25.351541373715524, 29.45465984157396], [0.0, 22.79035792549306, 19.841269841269845], [0.032, 21.007667798746546, 30.778701138811947], [0.027, 24.163265306122447, 28.680111097693512], [0.0, 22.205989773557338, 20.43816558499767], [0.003, 25.195263290501387, 19.26530612244898], [0.076, 21.146319909102385, 20.679012345679013], [0.002, 22.839506172839506, 19.623233908948194], [0.0, 19.918367346938776, 23.243801652892564], [0.001, 21.604938271604937, 19.667590027700832], [0.003, 23.18339100346021, 23.148148148148145], [0.025, 23.243801652892564, 20.983987603305785], [0.035, 24.835646457268076, 22.24392361111111], [0.001, 22.877405702193368, 24.857954545454547], [0.051, 21.383941996057334, 20.19557823129252], [0.027, 23.507805325987146, 25.351541373715524], [0.043, 19.841269841269845, 23.18339100346021], [0.004, 21.469150482230148, 20.085066162570886], [0.002, 22.694018931589476, 22.6421929718633], [0.005, 21.266540642722116, 31.12267994567678], [0.004, 20.381569714992146, 20.06920415224914], [0.019, 20.19557823129252, 23.722810651876106], [0.013, 22.839506172839506, 19.918367346938776], [0.005, 21.50294250792214, 21.22000905387053], [0.012, 19.918367346938776, 19.32133800265668], [0.012, 21.266540642722116, 20.679012345679013], [0.002, 32.871972318339104, 18.73278236914601], [0.007, 22.24392361111111, 21.296296296296294], [0.108, 19.667590027700832, 18.73278236914601], [0.021, 23.291229956104985, 20.775623268698062], [0.001, 24.163265306122447, 24.772096710265558], [0.001, 22.877405702193368, 21.007667798746546], [0.002, 20.07960127648894, 21.678806798473808], [0.001, 22.20333872426743, 21.604938271604937], [0.044, 30.367346938775512, 21.55594748187341], [0.002, 20.756387167668876, 24.736530186296992], [0.004, 18.77834467120182, 20.19557823129252], [0.001, 19.918367346938776, 20.983987603305785], [0.006, 23.822714681440445, 23.148148148148145], [0.001, 23.423557406305775, 20.00656932126967], [0.028, 23.889462809917354, 20.0177299894192], [0.072, 23.588329220496444, 24.307243558580453], [0.001, 27.885187388459254, 23.668639053254438], [0.008, 18.93877551020408, 24.78425751739377], [0.0, 22.15910864205237, 25.925925925925924], [0.002, 24.074074074074073, 24.151672503320853], [0.034, 22.395413419331717, 23.836734693877553], [0.002, 19.333729922665082, 20.897959183673468], [0.0, 23.889462809917354, 18.98871527777778], [0.114, 17.632096196092032, 23.437499999999996], [0.001, 21.22000905387053, 19.32133800265668], [0.025, 22.66270867247598, 22.839506172839506], [0.047, 18.513198633853616, 22.20408163265306], [0.0, 26.775510204081634, 26.555965935105768], [0.002, 27.101711127643746, 24.543462381300216], [0.004, 19.43301326017375, 24.023808670084982], [0.004, 20.381569714992146, 23.510204081632654], [0.15, 24.755464315903875, 19.723865877712033], [0.001, 23.04002019946976, 19.925129815239703], [0.001, 24.163265306122447, 20.00656932126967], [0.0, 22.839506172839506, 21.380992845590857], [0.0, 22.587833094227893, 30.668904958677686], [0.0, 23.38868655818771, 22.15910864205237], [0.0, 20.345052083333332, 24.163265306122447], [0.002, 21.75546853368142, 24.049343594386603], [0.021, 23.306680053067517, 19.32133800265668], [0.002, 24.021275987303035, 25.2465483234714], [0.006, 20.16070124178232, 23.620287912158062], [0.403, 21.05263157894737, 23.306680053067517], [0.008, 23.620287912158062, 19.883853048857468], [0.047, 21.672110130948383, 22.75156931005181], [0.001, 18.812147272238644, 22.877405702193368], [0.0, 25.737081414967538, 30.0], [0.005, 22.877405702193368, 21.798202394816204], [0.002, 18.599213518971197, 22.03840115928028], [0.015, 26.19618735008206, 32.407407407407405], [0.002, 17.35673693345651, 19.918367346938776], [0.196, 20.19557823129252, 18.401342975206614], [0.0, 21.10070528384784, 22.634676324128566], [0.043, 30.15915673803338, 19.713321527615356], [0.001, 22.877405702193368, 30.15915673803338], [0.011, 21.62162162162162, 22.877405702193368], [0.079, 20.98765432098765, 23.03875236294896], [0.0, 20.381569714992146, 19.15158479364167], [0.021, 22.714681440443215, 21.296296296296294], [0.0, 22.91303307000445, 21.13885585942661], [0.013, 22.839506172839506, 23.456790123456788], [0.026, 27.755102040816325, 30.367346938775512], [0.029, 20.897959183673468, 24.494330951238602], [0.003, 24.163265306122447, 25.351541373715524], [0.154, 30.642535669826675, 30.08382909680909], [0.0, 23.661438615467823, 18.41565028378215], [0.005, 22.91303307000445, 21.70138888888889], [0.002, 18.98871527777778, 22.839506172839506], [0.001, 24.023808670084982, 21.62162162162162], [0.005, 18.107741059302853, 24.835646457268076], [0.013, 23.37472607742878, 20.403232301538296], [0.001, 21.13885585942661, 24.677021338365513], [0.001, 21.887076365377382, 26.555965935105768], [0.001, 23.849776597029344, 23.875114784205696], [0.015, 19.918367346938776, 21.936347412254616], [0.026, 21.604938271604937, 24.691358024691358], [0.001, 24.577867151840145, 18.77834467120182], [0.017, 23.889462809917354, 22.839506172839506], [0.004, 26.555965935105768, 22.758306781975424], [0.001, 22.10028959000152, 21.380992845590857], [0.001, 23.26869806094183, 22.920971074380166], [0.039, 18.699780861943022, 32.846606348353184], [0.004, 18.924941241109856, 19.531249999999996], [0.003, 21.146319909102385, 24.049343594386603], [0.004, 22.019502988361115, 24.049343594386603], [0.0, 22.758306781975424, 30.668904958677686], [0.002, 23.668639053254438, 18.93877551020408], [0.0, 20.07960127648894, 19.841269841269845], [0.001, 25.057360222195385, 25.241789775746625], [0.001, 17.506389832288786, 20.98765432098765], [0.013, 21.798202394816204, 22.395413419331717], [0.005, 26.672763298277697, 18.924941241109856], [0.003, 22.093170054286073, 22.395413419331717], [0.0, 18.699780861943022, 22.20408163265306], [0.018, 20.077334919690664, 18.390674513354462], [0.025, 20.345052083333332, 18.210197710718], [0.0, 21.146319909102385, 21.266540642722116], [0.001, 22.877405702193368, 24.163265306122447], [0.01, 20.598608033457133, 26.555965935105768], [0.002, 22.1606648199446, 20.983987603305785], [0.0, 27.885187388459254, 30.00414951003862], [0.02, 24.967113211092915, 19.003908350962746], [0.031, 22.786458333333336, 20.109164033323754], [0.001, 27.471688898385274, 30.189590629151066], [0.048, 25.737081414967538, 21.672110130948383], [0.0, 21.05263157894737, 24.021275987303035], [0.002, 23.507805325987146, 22.8625344752504], [0.004, 22.229061933586404, 25.46401086464464], [0.004, 22.395789591556788, 21.007667798746546], [0.027, 25.4364666435426, 23.75], [0.001, 31.12267994567678, 30.38710529792575], [0.002, 20.00656932126967, 20.109164033323754], [0.003, 22.839506172839506, 22.10028959000152], [0.004, 20.6758034026465, 29.320987654320987], [0.039, 21.785875961973744, 21.913805697589478], [0.002, 21.83589485176787, 19.918367346938776], [0.0, 21.604938271604937, 25.94548395958609], [0.001, 21.20862305028323, 26.122448979591837], [0.002, 19.925129815239703, 23.183673469387756], [0.0, 22.6421929718633, 22.152646502835537], [0.005, 20.303697560696612, 21.22280827689523], [0.023, 24.163265306122447, 24.857954545454547], [0.0, 26.502116213757365, 23.28203117341437], [0.005, 24.163265306122447, 23.46699316396286], [0.589, 23.59700420642249, 22.634676324128566], [0.004, 23.04002019946976, 21.146319909102385], [0.032, 25.925925925925924, 21.10070528384784], [0.009, 21.22000905387053, 25.252525252525253], [0.002, 30.38710529792575, 18.599213518971197], [0.006, 32.846606348353184, 18.93877551020408], [0.011, 25.94548395958609, 23.437499999999996], [0.002, 22.877405702193368, 21.380992845590857], [0.123, 21.971335857220122, 22.20408163265306], [0.001, 23.889462809917354, 20.381569714992146], [0.019, 22.49134948096886, 22.839506172839506], [0.001, 20.19557823129252, 20.221606648199447], [0.005, 22.152646502835537, 23.46699316396286], [0.011, 22.66270867247598, 23.808797045267237], [0.008, 21.038790269559502, 21.22000905387053], [0.008, 24.801587301587304, 20.598608033457133], [0.022, 18.401342975206614, 30.0], [0.001, 20.775623268698062, 23.449340844748203], [0.006, 19.32133800265668, 16.62049861495845], [0.034, 20.221606648199447, 20.756387167668876], [0.001, 18.599213518971197, 22.877405702193368], [0.003, 20.06920415224914, 20.381569714992146], [0.005, 22.877405702193368, 23.46699316396286], [0.001, 21.70138888888889, 20.6758034026465], [0.01, 20.07960127648894, 24.78425751739377], [0.002, 18.47652641303435, 20.6758034026465], [0.0, 24.074074074074073, 22.839506172839506], [0.04, 23.456790123456788, 26.173832551310287], [0.019, 27.46481071127618, 26.880934989043094], [0.061, 17.632096196092032, 19.197896120973045], [0.0, 22.79035792549306, 21.604938271604937], [0.005, 21.146319909102385, 18.599213518971197], [0.002, 22.99262444384723, 19.94459833795014], [0.013, 21.97735111870822, 20.6758034026465], [0.002, 22.014013799028163, 20.6758034026465], [0.0, 23.095409007209515, 23.243801652892564], [0.008, 22.6421929718633, 19.390581717451525], [0.0, 21.22280827689523, 20.015495867768596], [0.002, 25.013520822065985, 26.589183410542475], [0.027, 26.589183410542475, 19.230182228869694], [0.001, 22.205989773557338, 22.877405702193368], [0.002, 20.286507911738084, 19.918367346938776], [0.004, 22.714681440443215, 32.846606348353184], [0.005, 24.049343594386603, 21.266540642722116], [0.002, 27.885187388459254, 22.877405702193368], [0.005, 21.604938271604937, 17.99307958477509], [0.0, 21.22000905387053, 22.647376960519203], [0.014, 22.395789591556788, 20.23355301190889], [0.0, 23.148148148148145, 20.598608033457133], [0.083, 24.3910588392529, 22.634676324128566], [0.034, 20.06920415224914, 23.18339100346021], [0.0, 26.92743764172336, 20.345052083333332], [0.009, 24.857954545454547, 18.599213518971197], [0.003, 22.03840115928028, 24.163265306122447], [0.001, 23.46699316396286, 18.210197710718], [0.014, 20.598608033457133, 21.887076365377382], [0.0, 19.15158479364167, 19.333729922665082], [0.025, 22.20408163265306, 24.898143956541425], [0.001, 19.918367346938776, 18.36547291092746], [0.0, 22.395789591556788, 29.303134824944294], [0.013, 26.448979591836736, 21.83589485176787], [0.003, 22.229061933586404, 30.73941661933242], [0.003, 17.165506694547613, 19.925129815239703], [0.0, 25.381468541909282, 23.456790123456788], [0.002, 25.381468541909282, 25.082863029651524], [0.001, 23.08254200146092, 19.78969754253308], [0.04, 30.73941661933242, 22.634676324128566], [0.001, 20.281233098972418, 21.551020408163264], [0.001, 22.66270867247598, 21.04804761213529], [0.001, 22.15910864205237, 21.296296296296294], [0.001, 23.849776597029344, 20.07960127648894], [0.073, 24.163265306122447, 22.24392361111111], [0.024, 19.32133800265668, 22.152646502835537], [0.022, 22.66270867247598, 21.224489795918366], [0.0, 30.00414951003862, 20.45288531775018], [0.0, 16.070124178232284, 25.195263290501387], [0.0, 21.383941996057334, 22.54595907041276], [0.002, 23.18339100346021, 22.758306781975424], [0.024, 22.582709172343712, 25.351541373715524], [0.009, 22.714681440443215, 22.20408163265306], [0.0, 19.32133800265668, 23.449340844748203], [0.022, 19.333729922665082, 23.588329220496444], [0.001, 22.837370242214536, 23.12406058503873], [0.096, 25.46401086464464, 19.925129815239703], [0.022, 24.049343594386603, 18.599213518971197], [0.012, 20.380434782608695, 24.049343594386603], [0.028, 16.107814974898655, 26.234567901234566], [0.011, 24.049343594386603, 21.146319909102385], [0.029, 22.783308885490467, 21.672110130948383], [0.182, 23.76543209876543, 21.296296296296294], [0.047, 25.0, 22.053353172494422], [0.0, 21.469150482230148, 21.296296296296294], [0.025, 20.244897959183675, 19.883853048857468], [0.016, 25.46938775510204, 20.45288531775018], [0.061, 16.62049861495845, 20.281233098972418], [0.001, 22.758306781975424, 19.883853048857468], [0.0, 22.66270867247598, 24.710383675204593], [0.021, 24.337479718766904, 21.62162162162162], [0.002, 24.161722462347985, 22.395789591556788], [0.153, 23.095409007209515, 23.836734693877553], [0.001, 26.555965935105768, 30.668904958677686], [0.005, 22.714681440443215, 22.096807907073963], [0.004, 23.28203117341437, 23.26869806094183]], "Sex": [[0.001, 1.0, 0.0], [0.0, 0.0, 1.0], [0.004, 0.0, 0.0], [0.009, 0.0, 0.0], [0.001, 1.0, 0.0], [0.071, 0.0, 0.0], [0.005, 0.0, 0.0], [0.065, 0.0, 0.0], [0.003, 1.0, 0.0], [0.011, 0.0, 0.0], [0.003, 0.0, 1.0], [0.003, 0.0, 0.0], [0.017, 0.0, 0.0], [0.003, 0.0, 0.0], [0.005, 0.0, 0.0], [0.007, 0.0, 1.0], [0.001, 0.0, 0.0], [0.003, 0.0, 1.0], [0.008, 0.0, 0.0], [0.001, 0.0, 0.0], [0.009, 0.0, 0.0], [0.033, 1.0, 1.0], [0.033, 0.0, 0.0], [0.001, 1.0, 1.0], [0.001, 0.0, 0.0], [0.023, 0.0, 1.0], [0.009, 1.0, 0.0], [0.02, 0.0, 0.0], [0.001, 1.0, 0.0], [0.036, 0.0, 0.0], [0.096, 0.0, 0.0], [0.001, 0.0, 1.0], [0.004, 0.0, 1.0], [0.003, 0.0, 0.0], [0.001, 0.0, 0.0], [0.182, 0.0, 1.0], [0.006, 0.0, 0.0], [0.008, 0.0, 0.0], [0.001, 0.0, 0.0], [0.109, 0.0, 1.0], [0.001, 0.0, 0.0], [0.025, 0.0, 0.0], [0.017, 0.0, 0.0], [0.005, 1.0, 0.0], [0.0, 1.0, 0.0], [0.014, 0.0, 0.0], [0.002, 0.0, 0.0], [0.021, 1.0, 0.0], [0.042, 0.0, 0.0], [0.001, 1.0, 0.0], [0.121, 0.0, 1.0], [0.452, 0.0, 1.0], [0.0, 1.0, 1.0], [0.002, 1.0, 0.0], [0.0, 1.0, 0.0], [0.011, 1.0, 0.0], [0.0, 1.0, 0.0], [0.003, 0.0, 1.0], [0.0, 0.0, 1.0], [0.001, 0.0, 0.0], [0.001, 0.0, 0.0], [0.007, 0.0, 0.0], [0.017, 0.0, 0.0], [0.13, 0.0, 0.0], [0.0, 0.0, 0.0], [0.009, 0.0, 1.0], [0.003, 0.0, 0.0], [0.032, 0.0, 0.0], [0.017, 0.0, 0.0], [0.0, 1.0, 1.0], [0.019, 1.0, 0.0], [0.001, 1.0, 0.0], [0.001, 0.0, 0.0], [0.004, 0.0, 0.0], [0.005, 0.0, 1.0], [0.001, 1.0, 1.0], [0.01, 1.0, 1.0], [0.0, 0.0, 0.0], [0.0, 1.0, 0.0], [0.003, 0.0, 1.0], [0.004, 0.0, 0.0], [0.036, 0.0, 0.0], [0.089, 0.0, 0.0], [0.002, 0.0, 0.0], [0.003, 1.0, 0.0], [0.013, 0.0, 0.0], [0.089, 0.0, 0.0], [0.0, 0.0, 0.0], [0.002, 0.0, 0.0], [0.002, 0.0, 0.0], [0.006, 0.0, 0.0], [0.015, 0.0, 1.0], [0.055, 0.0, 0.0], [0.004, 0.0, 0.0], [0.001, 0.0, 1.0], [0.002, 1.0, 0.0], [0.001, 0.0, 0.0], [0.081, 0.0, 1.0], [0.004, 0.0, 0.0], [0.001, 0.0, 1.0], [0.002, 0.0, 0.0], [0.0, 1.0, 0.0], [0.002, 1.0, 0.0], [0.021, 1.0, 0.0], [0.0, 1.0, 1.0], [0.003, 1.0, 0.0], [0.001, 0.0, 0.0], [0.001, 1.0, 1.0], [0.005, 1.0, 0.0], [0.03, 0.0, 0.0], [0.003, 0.0, 0.0], [0.007, 1.0, 0.0], [0.0, 0.0, 0.0], [0.002, 0.0, 0.0], [0.001, 1.0, 0.0], [0.006, 0.0, 0.0], [0.0, 0.0, 0.0], [0.002, 0.0, 1.0], [0.041, 1.0, 0.0], [0.0, 0.0, 0.0], [0.002, 0.0, 0.0], [0.005, 0.0, 0.0], [0.003, 0.0, 0.0], [0.003, 0.0, 1.0], [0.018, 0.0, 1.0], [0.001, 1.0, 1.0], [0.027, 1.0, 1.0], [0.01, 0.0, 0.0], [0.033, 0.0, 0.0], [0.0, 0.0, 0.0], [0.0, 1.0, 0.0], [0.004, 0.0, 0.0], [0.001, 0.0, 0.0], [0.003, 1.0, 0.0], [0.007, 0.0, 0.0], [0.011, 0.0, 0.0], [0.001, 0.0, 0.0], [0.001, 1.0, 1.0], [0.163, 1.0, 0.0], [0.001, 0.0, 1.0], [0.001, 1.0, 1.0], [0.004, 1.0, 0.0], [0.043, 0.0, 0.0], [0.197, 1.0, 0.0], [0.004, 0.0, 0.0], [0.001, 0.0, 0.0], [0.001, 0.0, 0.0], [0.005, 0.0, 0.0], [0.118, 1.0, 0.0], [0.049, 0.0, 0.0], [0.023, 0.0, 0.0], [0.001, 1.0, 0.0], [0.039, 0.0, 0.0], [0.009, 0.0, 0.0], [0.002, 0.0, 0.0], [0.0, 0.0, 0.0], [0.003, 0.0, 0.0], [0.0, 0.0, 1.0], [0.0, 0.0, 0.0], [0.0, 1.0, 1.0], [0.027, 0.0, 0.0], [0.0, 0.0, 0.0], [0.002, 0.0, 0.0], [0.0, 1.0, 1.0], [0.008, 0.0, 0.0], [0.005, 1.0, 0.0], [0.002, 1.0, 0.0], [0.001, 0.0, 0.0], [0.007, 0.0, 1.0], [0.024, 0.0, 0.0], [0.015, 0.0, 1.0], [0.065, 0.0, 0.0], [0.012, 0.0, 1.0], [0.002, 0.0, 0.0], [0.001, 0.0, 0.0], [0.007, 0.0, 1.0], [0.0, 0.0, 1.0], [0.008, 1.0, 0.0], [0.007, 0.0, 0.0], [0.0, 0.0, 0.0], [0.034, 1.0, 1.0], [0.0, 1.0, 1.0], [0.007, 0.0, 0.0], [0.008, 0.0, 0.0], [0.0, 0.0, 0.0], [0.011, 0.0, 1.0], [0.0, 0.0, 1.0], [0.001, 1.0, 1.0], [0.003, 0.0, 0.0], [0.0, 1.0, 0.0], [0.0, 1.0, 0.0], [0.0, 0.0, 0.0], [0.01, 0.0, 0.0], [0.002, 1.0, 0.0], [0.0, 0.0, 1.0], [0.009, 0.0, 0.0], [0.0, 0.0, 0.0], [0.004, 1.0, 0.0], [0.007, 1.0, 0.0], [0.008, 0.0, 0.0], [0.021, 1.0, 1.0], [0.005, 0.0, 1.0], [0.0, 0.0, 0.0], [0.005, 0.0, 0.0], [0.0, 1.0, 0.0], [0.004, 0.0, 0.0], [0.07, 0.0, 0.0], [0.0, 1.0, 1.0], [0.001, 0.0, 0.0], [0.0, 0.0, 0.0], [0.002, 0.0, 0.0], [0.006, 0.0, 0.0], [0.008, 0.0, 1.0], [0.0, 0.0, 0.0], [0.002, 0.0, 0.0], [0.035, 0.0, 0.0], [0.002, 0.0, 0.0], [0.012, 0.0, 0.0], [0.001, 0.0, 0.0], [0.004, 0.0, 0.0], [0.004, 1.0, 1.0], [0.021, 0.0, 0.0], [0.142, 0.0, 0.0], [0.191, 1.0, 1.0], [0.001, 0.0, 0.0], [0.001, 0.0, 1.0], [0.005, 1.0, 1.0], [0.002, 1.0, 1.0], [0.002, 0.0, 0.0], [0.001, 1.0, 0.0], [0.037, 0.0, 0.0], [0.0, 1.0, 0.0], [0.002, 0.0, 0.0], [0.001, 0.0, 0.0], [0.004, 0.0, 0.0], [0.004, 1.0, 0.0], [0.001, 0.0, 1.0], [0.002, 0.0, 0.0], [0.019, 0.0, 1.0], [0.001, 1.0, 1.0], [0.016, 0.0, 0.0], [0.0, 0.0, 0.0], [0.005, 0.0, 0.0], [0.004, 0.0, 0.0], [0.004, 0.0, 0.0], [0.005, 0.0, 1.0], [0.0, 1.0, 0.0], [0.016, 0.0, 0.0], [0.005, 0.0, 0.0], [0.0, 0.0, 0.0], [0.001, 0.0, 0.0], [0.003, 0.0, 0.0], [0.0, 0.0, 1.0], [0.09, 0.0, 1.0], [0.0, 0.0, 0.0], [0.002, 1.0, 1.0], [0.005, 0.0, 1.0], [0.004, 1.0, 1.0], [0.002, 0.0, 0.0], [0.003, 0.0, 0.0], [0.006, 0.0, 0.0], [0.004, 1.0, 0.0], [0.0, 0.0, 0.0], [0.0, 0.0, 0.0], [0.005, 0.0, 1.0], [0.001, 1.0, 0.0], [0.001, 0.0, 1.0], [0.011, 0.0, 0.0], [0.003, 0.0, 0.0], [0.003, 0.0, 1.0], [0.001, 0.0, 0.0], [0.028, 0.0, 0.0], [0.003, 0.0, 0.0], [0.004, 0.0, 0.0], [0.009, 0.0, 0.0], [0.0, 1.0, 1.0], [0.003, 0.0, 0.0], [0.0, 1.0, 0.0], [0.017, 0.0, 0.0], [0.004, 1.0, 1.0], [0.0, 1.0, 1.0], [0.006, 0.0, 0.0], [0.012, 0.0, 0.0], [0.001, 1.0, 0.0], [0.001, 1.0, 1.0], [0.003, 0.0, 0.0], [0.006, 0.0, 0.0], [0.003, 0.0, 0.0], [0.001, 0.0, 0.0], [0.002, 1.0, 1.0], [0.001, 0.0, 0.0], [0.003, 0.0, 0.0], [0.003, 0.0, 1.0], [0.002, 0.0, 1.0], [0.0, 0.0, 0.0], [0.003, 1.0, 0.0], [0.0, 0.0, 0.0], [0.319, 1.0, 0.0], [0.002, 1.0, 1.0], [0.002, 0.0, 0.0], [0.011, 0.0, 1.0], [0.008, 0.0, 1.0], [0.002, 1.0, 0.0], [0.017, 0.0, 1.0], [0.0, 0.0, 1.0], [0.0, 0.0, 0.0], [0.024, 1.0, 0.0], [0.004, 1.0, 1.0], [0.104, 0.0, 1.0], [0.001, 0.0, 0.0], [0.005, 0.0, 1.0], [0.002, 0.0, 0.0], [0.001, 0.0, 0.0], [0.0, 1.0, 0.0], [0.003, 0.0, 1.0], [0.016, 0.0, 1.0], [0.002, 0.0, 0.0], [0.006, 0.0, 1.0], [0.0, 0.0, 1.0], [0.01, 0.0, 1.0], [0.002, 0.0, 0.0], [0.0, 1.0, 0.0], [0.0, 0.0, 0.0], [0.001, 1.0, 0.0], [0.0, 1.0, 0.0], [0.001, 0.0, 0.0], [0.008, 1.0, 0.0], [0.003, 1.0, 0.0], [0.003, 1.0, 0.0], [0.019, 0.0, 0.0], [0.02, 0.0, 0.0], [0.002, 0.0, 1.0], [0.001, 1.0, 0.0], [0.006, 0.0, 1.0], [0.001, 0.0, 1.0], [0.002, 0.0, 0.0], [0.001, 1.0, 0.0], [0.001, 0.0, 0.0], [0.005, 1.0, 0.0], [0.001, 0.0, 1.0], [0.199, 0.0, 0.0], [0.001, 1.0, 0.0], [0.001, 1.0, 1.0], [0.37, 1.0, 0.0], [0.0, 1.0, 0.0], [0.0, 1.0, 0.0], [0.0, 0.0, 1.0], [0.017, 1.0, 1.0], [0.006, 1.0, 0.0], [0.001, 0.0, 0.0], [0.003, 1.0, 1.0], [0.0, 1.0, 0.0], [0.005, 0.0, 1.0], [0.514, 1.0, 1.0], [0.001, 0.0, 0.0], [0.005, 0.0, 1.0], [0.002, 0.0, 1.0], [0.055, 1.0, 0.0], [0.001, 0.0, 0.0], [0.0, 1.0, 0.0], [0.0, 0.0, 0.0], [0.001, 0.0, 0.0], [0.06, 0.0, 0.0], [0.006, 1.0, 0.0], [0.001, 0.0, 0.0], [0.0, 0.0, 0.0], [0.005, 0.0, 1.0], [0.006, 0.0, 0.0], [0.0, 0.0, 0.0], [0.002, 0.0, 0.0], [0.003, 0.0, 0.0], [0.064, 0.0, 0.0], [0.011, 0.0, 0.0], [0.005, 0.0, 0.0], [0.003, 0.0, 1.0], [0.003, 1.0, 0.0], [0.004, 0.0, 1.0], [0.0, 0.0, 0.0], [0.0, 0.0, 0.0], [0.001, 0.0, 0.0], [0.015, 1.0, 0.0], [0.001, 0.0, 0.0], [0.0, 0.0, 0.0], [0.035, 0.0, 1.0], [0.001, 0.0, 0.0], [0.003, 0.0, 0.0], [0.0, 0.0, 0.0], [0.004, 0.0, 0.0], [0.021, 0.0, 0.0], [0.001, 0.0, 0.0], [0.012, 1.0, 0.0], [0.016, 1.0, 1.0], [0.003, 0.0, 0.0], [0.02, 0.0, 0.0], [0.002, 1.0, 1.0], [0.029, 1.0, 0.0], [0.09, 0.0, 0.0], [0.005, 0.0, 1.0], [0.002, 0.0, 0.0], [0.001, 0.0, 0.0], [0.005, 0.0, 0.0], [0.0, 0.0, 1.0], [0.002, 0.0, 0.0], [0.0, 0.0, 1.0], [0.011, 1.0, 1.0], [0.012, 0.0, 0.0], [0.058, 0.0, 0.0], [0.019, 0.0, 0.0], [0.03, 0.0, 1.0], [0.0, 0.0, 0.0], [0.001, 1.0, 0.0], [0.0, 0.0, 0.0], [0.022, 0.0, 0.0], [0.002, 0.0, 0.0], [0.001, 0.0, 1.0], [0.051, 0.0, 0.0], [0.686, 0.0, 1.0], [0.003, 0.0, 1.0], [0.006, 0.0, 0.0], [0.033, 0.0, 0.0], [0.008, 0.0, 1.0], [0.005, 1.0, 1.0], [0.003, 0.0, 1.0], [0.002, 0.0, 1.0], [0.0, 0.0, 0.0], [0.029, 1.0, 1.0], [0.01, 1.0, 0.0], [0.014, 0.0, 0.0], [0.002, 0.0, 0.0], [0.004, 0.0, 0.0], [0.026, 0.0, 1.0], [0.16, 0.0, 0.0], [0.001, 0.0, 0.0], [0.356, 0.0, 1.0], [0.0, 1.0, 0.0], [0.002, 0.0, 0.0], [0.0, 0.0, 1.0], [0.0, 1.0, 0.0], [0.001, 0.0, 0.0], [0.076, 1.0, 0.0], [0.0, 0.0, 0.0], [0.0, 0.0, 0.0], [0.001, 0.0, 0.0], [0.002, 0.0, 0.0], [0.0, 0.0, 0.0], [0.005, 0.0, 1.0], [0.001, 0.0, 1.0], [0.001, 0.0, 1.0], [0.013, 0.0, 0.0], [0.135, 0.0, 0.0], [0.097, 0.0, 0.0], [0.0, 0.0, 0.0], [0.006, 0.0, 0.0], [0.002, 0.0, 1.0], [0.0, 0.0, 0.0], [0.033, 0.0, 0.0], [0.001, 0.0, 0.0], [0.007, 1.0, 0.0], [0.0, 0.0, 0.0], [0.006, 1.0, 0.0], [0.001, 0.0, 0.0], [0.0, 1.0, 1.0], [0.003, 0.0, 0.0], [0.001, 1.0, 0.0], [0.002, 0.0, 1.0], [0.005, 0.0, 0.0], [0.001, 1.0, 1.0], [0.016, 0.0, 0.0], [0.001, 0.0, 0.0], [0.002, 0.0, 0.0], [0.007, 0.0, 0.0], [0.0, 0.0, 0.0], [0.0, 0.0, 0.0], [0.0, 1.0, 0.0], [0.001, 1.0, 0.0], [0.0, 0.0, 0.0], [0.002, 1.0, 0.0], [0.001, 0.0, 1.0], [0.071, 0.0, 1.0], [0.012, 1.0, 0.0], [0.002, 1.0, 1.0], [0.0, 1.0, 1.0], [0.018, 0.0, 0.0], [0.064, 1.0, 1.0], [0.002, 0.0, 0.0], [0.0, 1.0, 1.0], [0.0, 0.0, 0.0], [0.0, 1.0, 1.0], [0.005, 0.0, 0.0], [0.068, 0.0, 0.0], [0.002, 1.0, 0.0], [0.001, 0.0, 0.0], [0.002, 1.0, 0.0], [0.007, 0.0, 1.0], [0.324, 1.0, 0.0], [0.022, 1.0, 1.0], [0.004, 0.0, 1.0], [0.007, 1.0, 1.0], [0.006, 0.0, 1.0], [0.002, 1.0, 1.0], [0.0, 0.0, 0.0], [0.001, 0.0, 0.0], [0.0, 0.0, 0.0], [0.0, 1.0, 0.0], [0.001, 0.0, 1.0], [0.001, 0.0, 0.0], [0.363, 1.0, 0.0], [0.0, 0.0, 0.0], [0.001, 0.0, 0.0], [0.012, 0.0, 1.0], [0.008, 0.0, 0.0], [0.002, 0.0, 0.0], [0.054, 1.0, 1.0], [0.002, 0.0, 0.0], [0.001, 1.0, 0.0], [0.002, 0.0, 0.0], [0.059, 1.0, 1.0], [0.022, 0.0, 0.0], [0.084, 1.0, 1.0], [0.02, 0.0, 0.0], [0.074, 0.0, 0.0], [0.001, 1.0, 0.0], [0.002, 0.0, 0.0], [0.007, 1.0, 0.0], [0.002, 1.0, 0.0], [0.01, 0.0, 1.0], [0.008, 0.0, 0.0], [0.005, 1.0, 0.0], [0.005, 1.0, 0.0], [0.001, 0.0, 1.0], [0.002, 1.0, 1.0], [0.187, 0.0, 0.0], [0.002, 1.0, 1.0], [0.0, 1.0, 0.0], [0.004, 0.0, 0.0], [0.058, 1.0, 0.0], [0.133, 1.0, 0.0], [0.006, 1.0, 0.0], [0.01, 0.0, 1.0], [0.011, 0.0, 0.0], [0.055, 1.0, 1.0], [0.144, 1.0, 1.0], [0.0, 0.0, 0.0], [0.001, 0.0, 0.0], [0.001, 1.0, 1.0], [0.003, 0.0, 0.0], [0.0, 0.0, 1.0], [0.002, 0.0, 0.0], [0.018, 0.0, 1.0], [0.041, 0.0, 0.0], [0.001, 0.0, 0.0], [0.001, 0.0, 0.0], [0.002, 1.0, 1.0], [0.002, 1.0, 1.0], [0.0, 0.0, 0.0], [0.0, 0.0, 0.0], [0.009, 1.0, 0.0], [0.016, 0.0, 0.0], [0.015, 1.0, 1.0], [0.003, 0.0, 1.0], [0.001, 0.0, 1.0], [0.007, 0.0, 0.0], [0.099, 1.0, 1.0], [0.001, 0.0, 0.0], [0.001, 1.0, 0.0], [0.005, 0.0, 0.0], [0.002, 0.0, 1.0], [0.004, 0.0, 0.0], [0.006, 0.0, 0.0], [0.0, 0.0, 1.0], [0.001, 1.0, 0.0], [0.021, 0.0, 0.0], [0.113, 1.0, 1.0], [0.0, 0.0, 1.0], [0.008, 0.0, 0.0], [0.003, 1.0, 0.0], [0.005, 1.0, 0.0], [0.001, 1.0, 0.0], [0.003, 0.0, 0.0], [0.015, 0.0, 0.0], [0.001, 0.0, 0.0], [0.082, 1.0, 1.0], [0.002, 0.0, 1.0], [0.004, 0.0, 1.0], [0.0, 1.0, 0.0], [0.002, 0.0, 0.0], [0.003, 0.0, 0.0], [0.005, 0.0, 0.0], [0.001, 1.0, 1.0], [0.0, 0.0, 1.0], [0.002, 0.0, 0.0], [0.001, 1.0, 0.0], [0.002, 0.0, 0.0], [0.046, 0.0, 0.0], [0.093, 0.0, 0.0], [0.004, 0.0, 0.0], [0.0, 0.0, 0.0], [0.074, 0.0, 1.0], [0.006, 0.0, 0.0], [0.002, 0.0, 0.0], [0.001, 0.0, 1.0], [0.001, 1.0, 1.0], [0.036, 0.0, 0.0], [0.003, 0.0, 0.0], [0.021, 1.0, 0.0], [0.002, 0.0, 0.0], [0.02, 0.0, 0.0], [0.011, 0.0, 0.0], [0.002, 1.0, 1.0], [0.081, 0.0, 0.0], [0.002, 0.0, 0.0], [0.001, 1.0, 0.0], [0.001, 1.0, 0.0], [0.041, 0.0, 1.0], [0.001, 1.0, 0.0], [0.002, 0.0, 1.0], [0.003, 0.0, 0.0], [0.043, 0.0, 0.0], [0.002, 0.0, 1.0], [0.001, 0.0, 0.0], [0.007, 0.0, 1.0], [0.003, 1.0, 0.0], [0.008, 0.0, 0.0], [0.005, 0.0, 0.0], [0.024, 1.0, 1.0], [0.007, 1.0, 0.0], [0.0, 0.0, 0.0], [0.185, 0.0, 0.0], [0.003, 0.0, 0.0], [0.004, 1.0, 0.0], [0.001, 0.0, 0.0], [0.0, 1.0, 0.0], [0.019, 0.0, 0.0], [0.007, 0.0, 1.0], [0.005, 1.0, 0.0], [0.032, 1.0, 1.0], [0.02, 0.0, 1.0], [0.001, 1.0, 0.0], [0.015, 0.0, 0.0], [0.007, 0.0, 0.0], [0.003, 1.0, 0.0], [0.039, 0.0, 0.0], [0.079, 0.0, 0.0], [0.0, 0.0, 0.0], [0.005, 0.0, 0.0], [0.0, 0.0, 1.0], [0.001, 0.0, 0.0], [0.015, 0.0, 1.0], [0.002, 0.0, 1.0], [0.0, 1.0, 1.0], [0.025, 1.0, 1.0], [0.002, 0.0, 1.0], [0.002, 0.0, 0.0], [0.002, 0.0, 1.0], [0.001, 1.0, 0.0], [0.004, 1.0, 0.0], [0.006, 0.0, 1.0], [0.225, 1.0, 0.0], [0.009, 1.0, 0.0], [0.002, 1.0, 0.0], [0.0, 0.0, 0.0], [0.004, 1.0, 0.0], [0.003, 0.0, 0.0], [0.026, 0.0, 0.0], [0.005, 0.0, 0.0], [0.006, 0.0, 1.0], [0.0, 0.0, 0.0], [0.013, 0.0, 0.0], [0.002, 0.0, 0.0], [0.056, 0.0, 0.0], [0.031, 0.0, 1.0], [0.028, 0.0, 0.0], [0.0, 0.0, 1.0], [0.001, 1.0, 0.0], [0.141, 1.0, 1.0], [0.031, 1.0, 1.0], [0.001, 0.0, 0.0], [0.107, 1.0, 0.0], [0.009, 0.0, 0.0], [0.002, 0.0, 1.0], [0.015, 0.0, 0.0], [0.0, 0.0, 0.0], [0.02, 0.0, 0.0], [0.004, 0.0, 0.0], [0.0, 1.0, 1.0], [0.002, 0.0, 0.0], [0.003, 0.0, 0.0], [0.005, 0.0, 0.0], [0.029, 0.0, 0.0], [0.001, 0.0, 1.0], [0.002, 0.0, 0.0], [0.002, 0.0, 1.0], [0.236, 0.0, 1.0], [0.0, 0.0, 1.0], [0.007, 0.0, 0.0], [0.002, 0.0, 0.0], [0.002, 1.0, 0.0], [0.001, 0.0, 0.0], [0.015, 0.0, 0.0], [0.001, 1.0, 1.0], [0.0, 0.0, 0.0], [0.001, 1.0, 1.0], [0.027, 0.0, 0.0], [0.0, 0.0, 0.0], [0.017, 1.0, 1.0], [0.005, 1.0, 1.0], [0.008, 0.0, 0.0], [0.003, 1.0, 0.0], [0.0, 1.0, 0.0], [0.008, 0.0, 1.0], [0.001, 0.0, 0.0], [0.002, 0.0, 1.0], [0.063, 0.0, 0.0], [0.0, 1.0, 1.0], [0.004, 1.0, 0.0], [0.001, 1.0, 0.0], [0.003, 0.0, 0.0], [0.018, 0.0, 0.0], [0.001, 1.0, 0.0], [0.06, 0.0, 0.0], [0.005, 0.0, 1.0], [0.086, 0.0, 0.0], [0.001, 0.0, 1.0], [0.001, 1.0, 0.0], [0.008, 0.0, 0.0], [0.022, 0.0, 0.0], [0.001, 0.0, 0.0], [0.112, 0.0, 0.0], [0.01, 0.0, 1.0], [0.009, 0.0, 0.0], [0.0, 1.0, 1.0], [0.059, 0.0, 1.0], [0.023, 0.0, 0.0], [0.117, 0.0, 0.0], [0.001, 0.0, 1.0], [0.001, 0.0, 0.0], [0.092, 1.0, 0.0], [0.005, 0.0, 0.0], [0.001, 0.0, 1.0], [0.018, 1.0, 1.0], [0.011, 0.0, 0.0], [0.005, 0.0, 0.0], [0.141, 0.0, 0.0], [0.002, 0.0, 0.0], [0.017, 0.0, 0.0], [0.0, 0.0, 0.0], [0.001, 0.0, 0.0], [0.036, 0.0, 0.0], [0.02, 0.0, 0.0], [0.026, 0.0, 0.0], [0.001, 1.0, 1.0], [0.001, 0.0, 0.0], [0.0, 0.0, 0.0], [0.001, 0.0, 0.0], [0.01, 1.0, 1.0], [0.052, 0.0, 0.0], [0.057, 0.0, 0.0], [0.033, 0.0, 1.0], [0.018, 0.0, 0.0], [0.0, 0.0, 0.0], [0.002, 1.0, 1.0], [0.0, 0.0, 0.0], [0.0, 0.0, 0.0], [0.0, 0.0, 1.0], [0.046, 0.0, 0.0], [0.0, 0.0, 0.0], [0.0, 1.0, 1.0], [0.035, 0.0, 0.0], [0.039, 0.0, 1.0], [0.0, 0.0, 0.0], [0.095, 0.0, 0.0], [0.0, 1.0, 1.0], [0.006, 0.0, 0.0], [0.004, 0.0, 0.0], [0.001, 0.0, 0.0], [0.03, 0.0, 0.0], [0.001, 0.0, 0.0], [0.073, 0.0, 0.0], [0.002, 0.0, 0.0], [0.001, 0.0, 1.0], [0.004, 1.0, 0.0], [0.252, 1.0, 0.0], [0.006, 0.0, 0.0], [0.002, 0.0, 0.0], [0.004, 0.0, 0.0], [0.002, 0.0, 0.0], [0.0, 1.0, 1.0], [0.082, 0.0, 0.0], [0.014, 0.0, 1.0], [0.006, 1.0, 1.0], [0.001, 1.0, 1.0], [0.012, 1.0, 0.0], [0.001, 1.0, 0.0], [0.003, 0.0, 1.0], [0.009, 0.0, 0.0], [0.008, 0.0, 0.0], [0.018, 0.0, 0.0], [0.018, 1.0, 0.0], [0.019, 0.0, 1.0], [0.008, 0.0, 0.0], [0.0, 0.0, 0.0], [0.0, 0.0, 0.0], [0.002, 0.0, 1.0], [0.0, 0.0, 0.0], [0.002, 1.0, 0.0], [0.001, 1.0, 1.0], [0.012, 0.0, 0.0], [0.001, 0.0, 0.0], [0.004, 0.0, 0.0], [0.003, 0.0, 0.0], [0.002, 0.0, 1.0], [0.001, 1.0, 0.0], [0.001, 0.0, 0.0], [0.001, 1.0, 1.0], [0.005, 0.0, 1.0], [0.041, 0.0, 1.0], [0.003, 0.0, 0.0], [0.005, 0.0, 0.0], [0.002, 0.0, 0.0], [0.003, 0.0, 0.0], [0.01, 0.0, 0.0], [0.04, 0.0, 0.0], [0.003, 0.0, 1.0], [0.013, 0.0, 0.0], [0.011, 1.0, 0.0], [0.0, 0.0, 0.0], [0.0, 0.0, 1.0], [0.002, 1.0, 0.0], [0.01, 1.0, 0.0], [0.0, 1.0, 1.0], [0.001, 1.0, 0.0], [0.001, 1.0, 1.0], [0.001, 0.0, 0.0], [0.004, 0.0, 0.0], [0.001, 0.0, 1.0], [0.001, 0.0, 1.0], [0.014, 0.0, 0.0], [0.0, 0.0, 0.0], [0.002, 0.0, 0.0], [0.014, 0.0, 0.0], [0.001, 0.0, 0.0], [0.021, 0.0, 0.0], [0.011, 0.0, 1.0], [0.001, 0.0, 0.0], [0.031, 0.0, 0.0], [0.001, 0.0, 0.0], [0.015, 0.0, 0.0], [0.02, 0.0, 1.0], [0.0, 0.0, 0.0], [0.001, 0.0, 1.0], [0.0, 0.0, 0.0], [0.015, 0.0, 0.0], [0.007, 0.0, 0.0], [0.011, 0.0, 0.0], [0.0, 1.0, 0.0], [0.006, 0.0, 0.0], [0.003, 0.0, 0.0], [0.086, 1.0, 1.0], [0.005, 0.0, 0.0], [0.001, 1.0, 0.0], [0.0, 0.0, 1.0], [0.017, 0.0, 0.0], [0.002, 0.0, 0.0], [0.0, 0.0, 0.0], [0.001, 0.0, 1.0], [0.069, 1.0, 1.0], [0.001, 0.0, 0.0], [0.18, 1.0, 1.0], [0.001, 0.0, 1.0], [0.004, 1.0, 0.0], [0.001, 1.0, 0.0], [0.001, 0.0, 1.0], [0.001, 0.0, 0.0], [0.001, 0.0, 0.0], [0.003, 0.0, 0.0], [0.002, 0.0, 0.0], [0.007, 1.0, 1.0], [0.014, 0.0, 1.0], [0.0, 0.0, 0.0], [0.005, 0.0, 0.0], [0.0, 0.0, 0.0], [0.0, 0.0, 1.0], [0.001, 0.0, 0.0], [0.0, 0.0, 0.0], [0.032, 0.0, 1.0], [0.001, 1.0, 1.0], [0.001, 0.0, 0.0], [0.001, 0.0, 1.0], [0.006, 0.0, 1.0], [0.007, 0.0, 0.0], [0.004, 0.0, 0.0], [0.009, 0.0, 0.0], [0.0, 1.0, 1.0], [0.003, 1.0, 0.0], [0.001, 0.0, 1.0], [0.004, 0.0, 0.0], [0.001, 0.0, 0.0], [0.001, 0.0, 0.0], [0.011, 0.0, 1.0], [0.002, 0.0, 0.0], [0.006, 0.0, 1.0], [0.011, 0.0, 1.0], [0.099, 0.0, 0.0], [0.002, 0.0, 1.0], [0.002, 0.0, 1.0], [0.005, 0.0, 0.0], [0.016, 1.0, 1.0], [0.003, 0.0, 0.0], [0.046, 0.0, 0.0], [0.0, 1.0, 0.0], [0.0, 1.0, 1.0], [0.021, 0.0, 0.0], [0.0, 1.0, 1.0], [0.021, 1.0, 1.0], [0.015, 1.0, 1.0], [0.001, 0.0, 1.0], [0.104, 0.0, 0.0], [0.001, 0.0, 0.0], [0.002, 0.0, 0.0], [0.001, 0.0, 0.0], [0.001, 1.0, 1.0], [0.001, 0.0, 0.0], [0.066, 0.0, 0.0], [0.001, 0.0, 0.0], [0.002, 0.0, 1.0], [0.084, 0.0, 0.0], [0.001, 0.0, 0.0], [0.0, 0.0, 0.0], [0.41, 0.0, 1.0], [0.03, 1.0, 1.0], [0.005, 0.0, 0.0], [0.001, 0.0, 0.0], [0.273, 1.0, 0.0], [0.003, 0.0, 0.0], [0.008, 0.0, 0.0], [0.006, 1.0, 1.0], [0.006, 0.0, 1.0], [0.0, 1.0, 0.0], [0.003, 1.0, 0.0], [0.014, 0.0, 0.0], [0.001, 1.0, 0.0], [0.0, 1.0, 0.0], [0.005, 0.0, 0.0], [0.007, 0.0, 1.0], [0.0, 0.0, 1.0], [0.055, 0.0, 1.0], [0.003, 0.0, 0.0], [0.001, 1.0, 0.0], [0.008, 0.0, 0.0], [0.001, 1.0, 0.0], [0.004, 1.0, 0.0], [0.006, 0.0, 0.0], [0.004, 0.0, 0.0], [0.001, 0.0, 0.0], [0.01, 0.0, 0.0], [0.001, 0.0, 1.0], [0.0, 0.0, 0.0], [0.02, 0.0, 0.0], [0.104, 0.0, 0.0], [0.005, 0.0, 0.0], [0.014, 1.0, 0.0], [0.062, 0.0, 0.0], [0.001, 1.0, 0.0], [0.002, 0.0, 0.0], [0.001, 0.0, 1.0], [0.021, 0.0, 0.0], [0.007, 0.0, 0.0], [0.004, 0.0, 1.0], [0.003, 1.0, 0.0], [0.0, 0.0, 1.0], [0.002, 1.0, 0.0], [0.0, 1.0, 1.0], [0.0, 0.0, 0.0], [0.01, 0.0, 0.0], [0.002, 0.0, 0.0], [0.0, 0.0, 0.0], [0.008, 0.0, 0.0], [0.03, 0.0, 0.0], [0.053, 0.0, 1.0], [0.045, 0.0, 0.0], [0.001, 0.0, 0.0], [0.015, 1.0, 0.0], [0.002, 0.0, 1.0], [0.001, 0.0, 1.0], [0.0, 0.0, 0.0], [0.001, 1.0, 0.0], [0.001, 0.0, 1.0], [0.0, 1.0, 1.0], [0.049, 0.0, 0.0], [0.0, 1.0, 0.0], [0.002, 0.0, 1.0], [0.0, 1.0, 1.0], [0.0, 0.0, 0.0], [0.004, 0.0, 0.0], [0.016, 0.0, 0.0], [0.016, 0.0, 0.0], [0.024, 0.0, 0.0], [0.08, 0.0, 0.0], [0.026, 1.0, 1.0], [0.02, 1.0, 0.0], [0.0, 0.0, 0.0], [0.005, 0.0, 0.0], [0.008, 1.0, 0.0], [0.002, 0.0, 0.0], [0.065, 0.0, 0.0], [0.002, 0.0, 0.0], [0.006, 0.0, 1.0], [0.006, 1.0, 1.0], [0.384, 1.0, 0.0], [0.004, 1.0, 0.0], [0.002, 0.0, 0.0], [0.0, 1.0, 0.0], [0.003, 0.0, 0.0], [0.007, 1.0, 0.0], [0.001, 1.0, 0.0], [0.003, 0.0, 1.0], [0.0, 0.0, 0.0], [0.011, 1.0, 1.0], [0.001, 0.0, 0.0], [0.006, 0.0, 1.0], [0.002, 0.0, 1.0], [0.001, 1.0, 0.0], [0.001, 0.0, 0.0], [0.265, 0.0, 1.0], [0.068, 1.0, 0.0], [0.001, 0.0, 0.0], [0.006, 0.0, 0.0], [0.003, 0.0, 0.0], [0.001, 0.0, 0.0], [0.038, 0.0, 0.0], [0.021, 0.0, 0.0], [0.013, 0.0, 0.0], [0.003, 0.0, 0.0], [0.012, 1.0, 0.0], [0.024, 0.0, 0.0], [0.004, 0.0, 0.0], [0.013, 1.0, 1.0], [0.042, 0.0, 0.0], [0.008, 1.0, 0.0], [0.006, 0.0, 0.0], [0.002, 1.0, 0.0], [0.366, 1.0, 0.0], [0.0, 1.0, 1.0], [0.005, 1.0, 1.0], [0.002, 1.0, 0.0], [0.002, 0.0, 0.0], [0.001, 1.0, 1.0], [0.005, 0.0, 0.0], [0.025, 0.0, 0.0], [0.014, 1.0, 0.0], [0.056, 0.0, 0.0], [0.001, 0.0, 0.0], [0.023, 0.0, 0.0], [0.001, 0.0, 1.0], [0.0, 0.0, 1.0], [0.009, 0.0, 0.0], [0.011, 1.0, 1.0], [0.006, 1.0, 1.0], [0.0, 0.0, 1.0], [0.01, 0.0, 1.0], [0.0, 0.0, 1.0], [0.024, 0.0, 0.0], [0.0, 0.0, 0.0], [0.001, 1.0, 0.0], [0.001, 0.0, 0.0], [0.006, 1.0, 1.0], [0.001, 0.0, 1.0], [0.0, 0.0, 1.0], [0.049, 0.0, 1.0], [0.0, 0.0, 0.0], [0.054, 0.0, 0.0], [0.006, 0.0, 1.0], [0.012, 0.0, 0.0], [0.001, 0.0, 0.0], [0.0, 0.0, 0.0], [0.002, 1.0, 0.0], [0.001, 0.0, 0.0], [0.0, 1.0, 0.0], [0.197, 0.0, 0.0], [0.0, 0.0, 0.0], [0.0, 0.0, 1.0], [0.061, 0.0, 0.0], [0.001, 0.0, 1.0], [0.001, 0.0, 0.0], [0.118, 0.0, 0.0], [0.031, 0.0, 0.0], [0.002, 0.0, 0.0], [0.029, 0.0, 0.0], [0.024, 0.0, 0.0], [0.002, 0.0, 0.0], [0.003, 0.0, 0.0], [0.133, 1.0, 1.0], [0.033, 1.0, 1.0], [0.012, 0.0, 0.0], [0.063, 1.0, 0.0], [0.001, 0.0, 0.0], [0.0, 0.0, 1.0], [0.0, 0.0, 1.0], [0.013, 0.0, 0.0], [0.0, 0.0, 0.0], [0.014, 0.0, 1.0], [0.001, 1.0, 0.0], [0.003, 1.0, 0.0], [0.008, 1.0, 0.0], [0.017, 0.0, 1.0], [0.054, 0.0, 0.0], [0.001, 1.0, 0.0], [0.0, 0.0, 1.0], [0.009, 0.0, 0.0], [0.0, 1.0, 1.0], [0.0, 0.0, 0.0], [0.002, 0.0, 0.0], [0.0, 1.0, 1.0], [0.0, 0.0, 1.0], [0.0, 0.0, 0.0], [0.002, 0.0, 0.0], [0.026, 0.0, 0.0], [0.001, 1.0, 1.0], [0.001, 1.0, 0.0], [0.01, 0.0, 0.0], [0.009, 1.0, 1.0], [0.001, 0.0, 1.0], [0.012, 0.0, 1.0], [0.006, 0.0, 0.0], [0.003, 1.0, 0.0], [0.001, 0.0, 0.0], [0.093, 1.0, 1.0], [0.1, 0.0, 0.0], [0.0, 0.0, 0.0], [0.004, 1.0, 1.0], [0.001, 0.0, 0.0], [0.005, 0.0, 0.0], [0.006, 0.0, 1.0], [0.011, 0.0, 0.0], [0.0, 0.0, 1.0], [0.01, 0.0, 0.0], [0.001, 0.0, 0.0], [0.001, 0.0, 0.0], [0.0, 0.0, 0.0], [0.004, 0.0, 1.0], [0.002, 1.0, 0.0], [0.0, 0.0, 0.0], [0.023, 0.0, 0.0], [0.001, 0.0, 0.0], [0.0, 1.0, 0.0], [0.09, 0.0, 0.0], [0.0, 1.0, 1.0], [0.002, 0.0, 0.0], [0.001, 0.0, 0.0], [0.038, 0.0, 0.0], [0.0, 0.0, 1.0], [0.001, 1.0, 0.0], [0.0, 0.0, 0.0], [0.004, 0.0, 0.0], [0.008, 0.0, 1.0], [0.003, 0.0, 0.0], [0.004, 1.0, 0.0], [0.017, 1.0, 1.0], [0.04, 1.0, 1.0], [0.0, 0.0, 1.0], [0.009, 0.0, 0.0], [0.001, 0.0, 1.0], [0.014, 1.0, 1.0], [0.006, 0.0, 1.0], [0.001, 1.0, 0.0], [0.002, 0.0, 1.0], [0.001, 0.0, 0.0], [0.001, 0.0, 1.0], [0.001, 0.0, 0.0], [0.019, 0.0, 0.0], [0.009, 1.0, 0.0], [0.001, 0.0, 0.0], [0.007, 0.0, 0.0], [0.0, 0.0, 1.0], [0.008, 0.0, 1.0], [0.001, 0.0, 1.0], [0.002, 1.0, 0.0], [0.004, 0.0, 0.0], [0.0, 0.0, 0.0], [0.001, 0.0, 0.0], [0.015, 1.0, 0.0], [0.001, 1.0, 1.0], [0.009, 1.0, 0.0], [0.001, 0.0, 0.0], [0.0, 1.0, 0.0], [0.012, 0.0, 0.0], [0.023, 0.0, 0.0], [0.0, 0.0, 0.0], [0.001, 0.0, 0.0], [0.103, 0.0, 0.0], [0.022, 0.0, 0.0], [0.008, 0.0, 0.0], [0.002, 1.0, 0.0], [0.003, 0.0, 0.0], [0.0, 1.0, 0.0], [0.0, 0.0, 0.0], [0.001, 1.0, 1.0], [0.011, 1.0, 0.0], [0.029, 0.0, 0.0], [0.005, 0.0, 1.0], [0.508, 0.0, 1.0], [0.003, 0.0, 0.0], [0.005, 0.0, 0.0], [0.003, 0.0, 0.0], [0.005, 0.0, 0.0], [0.002, 0.0, 0.0], [0.009, 1.0, 1.0], [0.001, 0.0, 0.0], [0.002, 1.0, 1.0], [0.0, 0.0, 0.0], [0.0, 0.0, 0.0], [0.01, 0.0, 0.0], [0.001, 0.0, 0.0], [0.002, 0.0, 0.0], [0.004, 1.0, 1.0], [0.073, 0.0, 0.0], [0.0, 0.0, 0.0], [0.001, 0.0, 0.0], [0.031, 0.0, 0.0], [0.015, 1.0, 0.0], [0.0, 0.0, 0.0], [0.001, 0.0, 0.0], [0.0, 0.0, 0.0], [0.004, 0.0, 0.0], [0.001, 0.0, 0.0], [0.0, 0.0, 0.0], [0.012, 1.0, 1.0], [0.01, 0.0, 0.0], [0.001, 0.0, 0.0], [0.002, 0.0, 0.0], [0.006, 0.0, 0.0], [0.001, 0.0, 1.0], [0.006, 0.0, 0.0], [0.001, 1.0, 0.0], [0.009, 1.0, 1.0], [0.008, 0.0, 0.0], [0.011, 0.0, 0.0], [0.0, 0.0, 0.0], [0.002, 0.0, 0.0], [0.003, 0.0, 1.0], [0.0, 0.0, 0.0], [0.003, 0.0, 0.0], [0.0, 0.0, 1.0], [0.001, 1.0, 1.0], [0.009, 0.0, 1.0], [0.002, 0.0, 1.0], [0.0, 1.0, 0.0], [0.037, 0.0, 0.0], [0.001, 0.0, 0.0], [0.035, 1.0, 1.0], [0.006, 0.0, 0.0], [0.012, 0.0, 0.0], [0.009, 0.0, 0.0], [0.0, 0.0, 0.0], [0.001, 0.0, 0.0], [0.028, 0.0, 0.0], [0.001, 1.0, 0.0], [0.002, 0.0, 0.0], [0.038, 0.0, 0.0], [0.003, 0.0, 0.0], [0.006, 0.0, 0.0], [0.001, 1.0, 1.0], [0.006, 0.0, 0.0], [0.001, 1.0, 0.0], [0.001, 0.0, 0.0], [0.004, 0.0, 0.0], [0.001, 0.0, 0.0], [0.002, 1.0, 1.0], [0.003, 0.0, 1.0], [0.0, 0.0, 0.0], [0.002, 0.0, 0.0], [0.0, 1.0, 0.0], [0.0, 0.0, 1.0], [0.032, 1.0, 1.0], [0.027, 0.0, 0.0], [0.0, 0.0, 1.0], [0.003, 0.0, 0.0], [0.076, 0.0, 0.0], [0.002, 0.0, 0.0], [0.0, 1.0, 0.0], [0.001, 1.0, 0.0], [0.003, 1.0, 1.0], [0.025, 0.0, 0.0], [0.035, 0.0, 0.0], [0.001, 0.0, 0.0], [0.051, 1.0, 1.0], [0.027, 1.0, 1.0], [0.043, 1.0, 1.0], [0.004, 1.0, 0.0], [0.002, 0.0, 0.0], [0.005, 0.0, 0.0], [0.004, 1.0, 1.0], [0.019, 1.0, 1.0], [0.013, 1.0, 0.0], [0.005, 0.0, 0.0], [0.012, 0.0, 1.0], [0.012, 0.0, 0.0], [0.002, 1.0, 1.0], [0.007, 0.0, 1.0], [0.108, 1.0, 0.0], [0.021, 0.0, 0.0], [0.001, 0.0, 0.0], [0.001, 1.0, 0.0], [0.002, 0.0, 1.0], [0.001, 0.0, 0.0], [0.044, 0.0, 1.0], [0.002, 0.0, 0.0], [0.004, 1.0, 1.0], [0.001, 0.0, 1.0], [0.006, 1.0, 0.0], [0.001, 0.0, 1.0], [0.028, 0.0, 0.0], [0.072, 1.0, 1.0], [0.001, 1.0, 0.0], [0.008, 1.0, 0.0], [0.0, 0.0, 1.0], [0.002, 0.0, 0.0], [0.034, 0.0, 0.0], [0.002, 1.0, 1.0], [0.0, 0.0, 0.0], [0.114, 0.0, 1.0], [0.001, 0.0, 0.0], [0.025, 0.0, 0.0], [0.047, 0.0, 0.0], [0.0, 0.0, 0.0], [0.002, 0.0, 0.0], [0.004, 0.0, 1.0], [0.004, 1.0, 1.0], [0.15, 0.0, 0.0], [0.001, 0.0, 0.0], [0.001, 0.0, 0.0], [0.0, 0.0, 0.0], [0.0, 1.0, 0.0], [0.0, 1.0, 1.0], [0.0, 0.0, 0.0], [0.002, 0.0, 1.0], [0.021, 0.0, 0.0], [0.002, 0.0, 0.0], [0.006, 0.0, 0.0], [0.403, 1.0, 0.0], [0.008, 0.0, 0.0], [0.047, 0.0, 0.0], [0.001, 0.0, 0.0], [0.0, 0.0, 0.0], [0.005, 0.0, 0.0], [0.002, 0.0, 0.0], [0.015, 0.0, 0.0], [0.002, 1.0, 0.0], [0.196, 0.0, 0.0], [0.0, 0.0, 0.0], [0.043, 0.0, 1.0], [0.001, 0.0, 0.0], [0.011, 0.0, 0.0], [0.079, 0.0, 0.0], [0.0, 1.0, 1.0], [0.021, 1.0, 0.0], [0.0, 1.0, 1.0], [0.013, 0.0, 0.0], [0.026, 1.0, 0.0], [0.029, 1.0, 0.0], [0.003, 0.0, 1.0], [0.154, 1.0, 0.0], [0.0, 0.0, 1.0], [0.005, 1.0, 0.0], [0.002, 0.0, 0.0], [0.001, 0.0, 0.0], [0.005, 0.0, 0.0], [0.013, 0.0, 0.0], [0.001, 1.0, 1.0], [0.001, 0.0, 1.0], [0.001, 1.0, 0.0], [0.015, 0.0, 0.0], [0.026, 1.0, 0.0], [0.001, 1.0, 0.0], [0.017, 0.0, 0.0], [0.004, 1.0, 0.0], [0.001, 0.0, 1.0], [0.001, 0.0, 1.0], [0.039, 0.0, 0.0], [0.004, 1.0, 1.0], [0.003, 0.0, 0.0], [0.004, 0.0, 0.0], [0.0, 0.0, 1.0], [0.002, 0.0, 1.0], [0.0, 1.0, 1.0], [0.001, 0.0, 0.0], [0.001, 0.0, 1.0], [0.013, 0.0, 0.0], [0.005, 1.0, 1.0], [0.003, 0.0, 0.0], [0.0, 0.0, 0.0], [0.018, 0.0, 1.0], [0.025, 0.0, 0.0], [0.0, 0.0, 0.0], [0.001, 0.0, 0.0], [0.01, 0.0, 1.0], [0.002, 0.0, 0.0], [0.0, 0.0, 1.0], [0.02, 0.0, 1.0], [0.031, 0.0, 1.0], [0.001, 0.0, 0.0], [0.048, 0.0, 0.0], [0.0, 0.0, 0.0], [0.002, 1.0, 1.0], [0.004, 0.0, 0.0], [0.004, 0.0, 1.0], [0.027, 0.0, 0.0], [0.001, 0.0, 0.0], [0.002, 1.0, 0.0], [0.003, 1.0, 0.0], [0.004, 0.0, 0.0], [0.039, 0.0, 0.0], [0.002, 1.0, 0.0], [0.0, 0.0, 1.0], [0.001, 0.0, 0.0], [0.002, 0.0, 1.0], [0.0, 0.0, 0.0], [0.005, 0.0, 0.0], [0.023, 0.0, 0.0], [0.0, 1.0, 0.0], [0.005, 0.0, 0.0], [0.589, 0.0, 1.0], [0.004, 0.0, 0.0], [0.032, 0.0, 0.0], [0.009, 0.0, 0.0], [0.002, 0.0, 0.0], [0.006, 0.0, 1.0], [0.011, 1.0, 0.0], [0.002, 0.0, 0.0], [0.123, 1.0, 1.0], [0.001, 0.0, 1.0], [0.019, 1.0, 0.0], [0.001, 1.0, 0.0], [0.005, 0.0, 0.0], [0.011, 0.0, 0.0], [0.008, 0.0, 0.0], [0.008, 1.0, 1.0], [0.022, 0.0, 0.0], [0.001, 0.0, 0.0], [0.006, 0.0, 1.0], [0.034, 0.0, 0.0], [0.001, 0.0, 0.0], [0.003, 1.0, 1.0], [0.005, 0.0, 0.0], [0.001, 0.0, 0.0], [0.01, 1.0, 0.0], [0.002, 0.0, 0.0], [0.0, 0.0, 0.0], [0.04, 0.0, 0.0], [0.019, 0.0, 0.0], [0.061, 0.0, 0.0], [0.0, 0.0, 0.0], [0.005, 0.0, 0.0], [0.002, 0.0, 0.0], [0.013, 0.0, 0.0], [0.002, 0.0, 0.0], [0.0, 0.0, 0.0], [0.008, 0.0, 0.0], [0.0, 0.0, 0.0], [0.002, 0.0, 1.0], [0.027, 1.0, 0.0], [0.001, 0.0, 0.0], [0.002, 1.0, 0.0], [0.004, 0.0, 0.0], [0.005, 0.0, 0.0], [0.002, 0.0, 1.0], [0.005, 1.0, 0.0], [0.0, 0.0, 0.0], [0.014, 0.0, 0.0], [0.0, 0.0, 1.0], [0.083, 0.0, 0.0], [0.034, 1.0, 1.0], [0.0, 0.0, 0.0], [0.009, 0.0, 0.0], [0.003, 0.0, 0.0], [0.001, 0.0, 0.0], [0.014, 1.0, 1.0], [0.0, 0.0, 1.0], [0.025, 0.0, 0.0], [0.001, 0.0, 0.0], [0.0, 0.0, 0.0], [0.013, 0.0, 0.0], [0.003, 1.0, 0.0], [0.003, 0.0, 0.0], [0.0, 0.0, 0.0], [0.002, 0.0, 0.0], [0.001, 0.0, 0.0], [0.04, 1.0, 0.0], [0.001, 0.0, 1.0], [0.001, 0.0, 1.0], [0.001, 1.0, 1.0], [0.001, 1.0, 0.0], [0.073, 0.0, 0.0], [0.024, 0.0, 0.0], [0.022, 0.0, 0.0], [0.0, 0.0, 0.0], [0.0, 0.0, 0.0], [0.0, 1.0, 0.0], [0.002, 1.0, 1.0], [0.024, 1.0, 1.0], [0.009, 0.0, 1.0], [0.0, 0.0, 0.0], [0.022, 1.0, 1.0], [0.001, 0.0, 0.0], [0.096, 0.0, 0.0], [0.022, 0.0, 0.0], [0.012, 0.0, 0.0], [0.028, 0.0, 0.0], [0.011, 0.0, 0.0], [0.029, 0.0, 0.0], [0.182, 0.0, 1.0], [0.047, 0.0, 0.0], [0.0, 0.0, 1.0], [0.025, 0.0, 0.0], [0.016, 0.0, 0.0], [0.061, 0.0, 1.0], [0.001, 1.0, 0.0], [0.0, 0.0, 0.0], [0.021, 0.0, 0.0], [0.002, 0.0, 0.0], [0.153, 0.0, 0.0], [0.001, 0.0, 0.0], [0.005, 0.0, 0.0], [0.004, 0.0, 0.0]], "Birth year": [[0.001, 87.0, 92.0], [0.0, 92.0, 93.0], [0.004, 93.0, 94.0], [0.009, 88.0, 92.0], [0.001, 91.0, 94.0], [0.071, 91.0, 92.0], [0.005, 93.0, 94.0], [0.065, 93.0, 83.0], [0.003, 93.0, 92.0], [0.011, 93.0, 92.0], [0.003, 93.0, 92.0], [0.003, 91.0, 89.0], [0.017, 85.0, 89.0], [0.003, 93.0, 92.0], [0.005, 93.0, 92.0], [0.007, 93.0, 92.0], [0.001, 94.0, 92.0], [0.003, 92.0, 92.0], [0.008, 92.0, 90.0], [0.001, 91.0, 92.0], [0.009, 93.0, 93.0], [0.033, 92.0, 92.0], [0.033, 94.0, 93.0], [0.001, 94.0, 93.0], [0.001, 89.0, 92.0], [0.023, 92.0, 94.0], [0.009, 91.0, 93.0], [0.02, 93.0, 92.0], [0.001, 90.0, 94.0], [0.036, 92.0, 91.0], [0.096, 93.0, 93.0], [0.001, 93.0, 93.0], [0.004, 90.0, 92.0], [0.003, 92.0, 93.0], [0.001, 92.0, 93.0], [0.182, 93.0, 91.0], [0.006, 94.0, 93.0], [0.008, 91.0, 92.0], [0.001, 92.0, 93.0], [0.109, 92.0, 92.0], [0.001, 93.0, 92.0], [0.025, 92.0, 89.0], [0.017, 93.0, 93.0], [0.005, 92.0, 92.0], [0.0, 92.0, 92.0], [0.014, 92.0, 93.0], [0.002, 92.0, 91.0], [0.021, 92.0, 92.0], [0.042, 94.0, 92.0], [0.001, 92.0, 94.0], [0.121, 91.0, 92.0], [0.452, 93.0, 94.0], [0.0, 92.0, 93.0], [0.002, 92.0, 92.0], [0.0, 92.0, 91.0], [0.011, 93.0, 93.0], [0.0, 91.0, 94.0], [0.003, 93.0, 91.0], [0.0, 93.0, 92.0], [0.001, 91.0, 89.0], [0.001, 93.0, 93.0], [0.007, 93.0, 94.0], [0.017, 92.0, 93.0], [0.13, 93.0, 93.0], [0.0, 91.0, 93.0], [0.009, 87.0, 91.0], [0.003, 92.0, 92.0], [0.032, 94.0, 94.0], [0.017, 93.0, 92.0], [0.0, 91.0, 92.0], [0.019, 90.0, 90.0], [0.001, 91.0, 92.0], [0.001, 92.0, 93.0], [0.004, 92.0, 92.0], [0.005, 93.0, 94.0], [0.001, 90.0, 94.0], [0.01, 93.0, 92.0], [0.0, 93.0, 91.0], [0.0, 92.0, 93.0], [0.003, 92.0, 93.0], [0.004, 92.0, 93.0], [0.036, 93.0, 94.0], [0.089, 92.0, 92.0], [0.002, 93.0, 93.0], [0.003, 94.0, 93.0], [0.013, 93.0, 93.0], [0.089, 94.0, 94.0], [0.0, 92.0, 92.0], [0.002, 91.0, 91.0], [0.002, 94.0, 92.0], [0.006, 90.0, 92.0], [0.015, 92.0, 92.0], [0.055, 93.0, 93.0], [0.004, 89.0, 94.0], [0.001, 93.0, 92.0], [0.002, 90.0, 93.0], [0.001, 92.0, 92.0], [0.081, 93.0, 94.0], [0.004, 92.0, 93.0], [0.001, 93.0, 93.0], [0.002, 93.0, 93.0], [0.0, 93.0, 92.0], [0.002, 94.0, 93.0], [0.021, 93.0, 92.0], [0.0, 92.0, 93.0], [0.003, 87.0, 88.0], [0.001, 92.0, 91.0], [0.001, 94.0, 94.0], [0.005, 90.0, 93.0], [0.03, 93.0, 93.0], [0.003, 92.0, 86.0], [0.007, 93.0, 93.0], [0.0, 92.0, 93.0], [0.002, 92.0, 93.0], [0.001, 92.0, 93.0], [0.006, 92.0, 93.0], [0.0, 93.0, 91.0], [0.002, 91.0, 91.0], [0.041, 92.0, 92.0], [0.0, 91.0, 92.0], [0.002, 91.0, 93.0], [0.005, 93.0, 93.0], [0.003, 92.0, 93.0], [0.003, 93.0, 92.0], [0.018, 93.0, 94.0], [0.001, 92.0, 95.0], [0.027, 89.0, 92.0], [0.01, 91.0, 92.0], [0.033, 93.0, 92.0], [0.0, 93.0, 92.0], [0.0, 93.0, 93.0], [0.004, 93.0, 93.0], [0.001, 93.0, 92.0], [0.003, 91.0, 91.0], [0.007, 94.0, 93.0], [0.011, 88.0, 94.0], [0.001, 93.0, 89.0], [0.001, 92.0, 93.0], [0.163, 91.0, 92.0], [0.001, 93.0, 89.0], [0.001, 90.0, 93.0], [0.004, 93.0, 92.0], [0.043, 92.0, 92.0], [0.197, 91.0, 92.0], [0.004, 93.0, 93.0], [0.001, 88.0, 94.0], [0.001, 91.0, 92.0], [0.005, 93.0, 92.0], [0.118, 92.0, 90.0], [0.049, 89.0, 92.0], [0.023, 91.0, 93.0], [0.001, 92.0, 91.0], [0.039, 93.0, 94.0], [0.009, 89.0, 93.0], [0.002, 92.0, 87.0], [0.0, 92.0, 93.0], [0.003, 93.0, 90.0], [0.0, 94.0, 90.0], [0.0, 93.0, 94.0], [0.0, 92.0, 92.0], [0.027, 91.0, 92.0], [0.0, 90.0, 93.0], [0.002, 84.0, 90.0], [0.0, 92.0, 90.0], [0.008, 92.0, 93.0], [0.005, 91.0, 90.0], [0.002, 92.0, 93.0], [0.001, 90.0, 91.0], [0.007, 94.0, 93.0], [0.024, 93.0, 94.0], [0.015, 90.0, 92.0], [0.065, 93.0, 93.0], [0.012, 93.0, 91.0], [0.002, 91.0, 92.0], [0.001, 92.0, 93.0], [0.007, 91.0, 92.0], [0.0, 92.0, 92.0], [0.008, 92.0, 92.0], [0.007, 86.0, 94.0], [0.0, 93.0, 91.0], [0.034, 92.0, 92.0], [0.0, 93.0, 94.0], [0.007, 94.0, 92.0], [0.008, 93.0, 92.0], [0.0, 92.0, 92.0], [0.011, 92.0, 92.0], [0.0, 94.0, 94.0], [0.001, 92.0, 93.0], [0.003, 94.0, 84.0], [0.0, 94.0, 94.0], [0.0, 93.0, 91.0], [0.0, 94.0, 94.0], [0.01, 93.0, 93.0], [0.002, 94.0, 92.0], [0.0, 93.0, 93.0], [0.009, 93.0, 91.0], [0.0, 92.0, 93.0], [0.004, 88.0, 91.0], [0.007, 93.0, 93.0], [0.008, 91.0, 84.0], [0.021, 93.0, 92.0], [0.005, 92.0, 92.0], [0.0, 93.0, 93.0], [0.005, 91.0, 92.0], [0.0, 93.0, 93.0], [0.004, 92.0, 93.0], [0.07, 93.0, 93.0], [0.0, 92.0, 92.0], [0.001, 92.0, 91.0], [0.0, 91.0, 93.0], [0.002, 92.0, 88.0], [0.006, 89.0, 88.0], [0.008, 94.0, 92.0], [0.0, 93.0, 93.0], [0.002, 93.0, 93.0], [0.035, 92.0, 93.0], [0.002, 91.0, 93.0], [0.012, 93.0, 92.0], [0.001, 92.0, 92.0], [0.004, 92.0, 92.0], [0.004, 87.0, 93.0], [0.021, 93.0, 93.0], [0.142, 92.0, 91.0], [0.191, 92.0, 90.0], [0.001, 90.0, 86.0], [0.001, 92.0, 91.0], [0.005, 93.0, 94.0], [0.002, 92.0, 93.0], [0.002, 92.0, 94.0], [0.001, 93.0, 93.0], [0.037, 84.0, 88.0], [0.0, 90.0, 93.0], [0.002, 92.0, 92.0], [0.001, 93.0, 92.0], [0.004, 94.0, 92.0], [0.004, 92.0, 93.0], [0.001, 90.0, 93.0], [0.002, 93.0, 94.0], [0.019, 91.0, 94.0], [0.001, 94.0, 90.0], [0.016, 92.0, 91.0], [0.0, 92.0, 92.0], [0.005, 91.0, 94.0], [0.004, 92.0, 93.0], [0.004, 92.0, 91.0], [0.005, 90.0, 90.0], [0.0, 95.0, 94.0], [0.016, 92.0, 91.0], [0.005, 93.0, 93.0], [0.0, 92.0, 90.0], [0.001, 92.0, 91.0], [0.003, 92.0, 94.0], [0.0, 93.0, 93.0], [0.09, 87.0, 92.0], [0.0, 92.0, 92.0], [0.002, 94.0, 93.0], [0.005, 93.0, 91.0], [0.004, 94.0, 91.0], [0.002, 92.0, 93.0], [0.003, 94.0, 93.0], [0.006, 92.0, 94.0], [0.004, 93.0, 94.0], [0.0, 90.0, 92.0], [0.0, 92.0, 92.0], [0.005, 93.0, 93.0], [0.001, 91.0, 85.0], [0.001, 92.0, 93.0], [0.011, 93.0, 90.0], [0.003, 92.0, 91.0], [0.003, 77.0, 91.0], [0.001, 93.0, 92.0], [0.028, 91.0, 91.0], [0.003, 93.0, 92.0], [0.004, 93.0, 93.0], [0.009, 92.0, 92.0], [0.0, 91.0, 92.0], [0.003, 93.0, 92.0], [0.0, 94.0, 93.0], [0.017, 93.0, 92.0], [0.004, 92.0, 92.0], [0.0, 93.0, 92.0], [0.006, 93.0, 93.0], [0.012, 93.0, 93.0], [0.001, 94.0, 92.0], [0.001, 91.0, 92.0], [0.003, 91.0, 93.0], [0.006, 92.0, 93.0], [0.003, 92.0, 94.0], [0.001, 93.0, 92.0], [0.002, 91.0, 92.0], [0.001, 67.0, 81.0], [0.003, 91.0, 91.0], [0.003, 91.0, 90.0], [0.002, 93.0, 93.0], [0.0, 93.0, 92.0], [0.003, 91.0, 92.0], [0.0, 92.0, 92.0], [0.319, 90.0, 92.0], [0.002, 92.0, 94.0], [0.002, 93.0, 93.0], [0.011, 92.0, 93.0], [0.008, 91.0, 92.0], [0.002, 93.0, 93.0], [0.017, 90.0, 87.0], [0.0, 92.0, 84.0], [0.0, 92.0, 91.0], [0.024, 92.0, 93.0], [0.004, 93.0, 94.0], [0.104, 92.0, 93.0], [0.001, 93.0, 91.0], [0.005, 87.0, 92.0], [0.002, 92.0, 93.0], [0.001, 91.0, 93.0], [0.0, 93.0, 92.0], [0.003, 91.0, 92.0], [0.016, 92.0, 91.0], [0.002, 93.0, 92.0], [0.006, 89.0, 91.0], [0.0, 93.0, 93.0], [0.01, 91.0, 92.0], [0.002, 91.0, 87.0], [0.0, 93.0, 93.0], [0.0, 92.0, 92.0], [0.001, 93.0, 91.0], [0.0, 93.0, 94.0], [0.001, 94.0, 93.0], [0.008, 93.0, 93.0], [0.003, 87.0, 89.0], [0.003, 93.0, 92.0], [0.019, 93.0, 94.0], [0.02, 80.0, 92.0], [0.002, 87.0, 91.0], [0.001, 92.0, 81.0], [0.006, 91.0, 92.0], [0.001, 90.0, 91.0], [0.002, 92.0, 93.0], [0.001, 94.0, 92.0], [0.001, 94.0, 94.0], [0.005, 91.0, 92.0], [0.001, 92.0, 92.0], [0.199, 94.0, 91.0], [0.001, 93.0, 93.0], [0.001, 93.0, 94.0], [0.37, 93.0, 91.0], [0.0, 93.0, 93.0], [0.0, 93.0, 91.0], [0.0, 94.0, 92.0], [0.017, 77.0, 91.0], [0.006, 94.0, 94.0], [0.001, 92.0, 91.0], [0.003, 93.0, 92.0], [0.0, 92.0, 93.0], [0.005, 92.0, 92.0], [0.514, 93.0, 92.0], [0.001, 92.0, 91.0], [0.005, 91.0, 93.0], [0.002, 92.0, 91.0], [0.055, 92.0, 92.0], [0.001, 67.0, 91.0], [0.0, 93.0, 93.0], [0.0, 91.0, 90.0], [0.001, 92.0, 91.0], [0.06, 92.0, 94.0], [0.006, 93.0, 92.0], [0.001, 93.0, 93.0], [0.0, 91.0, 90.0], [0.005, 93.0, 94.0], [0.006, 93.0, 89.0], [0.0, 93.0, 86.0], [0.002, 92.0, 92.0], [0.003, 93.0, 92.0], [0.064, 93.0, 93.0], [0.011, 93.0, 94.0], [0.005, 94.0, 91.0], [0.003, 92.0, 93.0], [0.003, 90.0, 94.0], [0.004, 92.0, 93.0], [0.0, 92.0, 92.0], [0.0, 93.0, 93.0], [0.001, 93.0, 94.0], [0.015, 93.0, 92.0], [0.001, 92.0, 92.0], [0.0, 92.0, 94.0], [0.035, 93.0, 91.0], [0.001, 92.0, 82.0], [0.003, 94.0, 92.0], [0.0, 91.0, 93.0], [0.004, 91.0, 92.0], [0.021, 85.0, 92.0], [0.001, 94.0, 93.0], [0.012, 93.0, 93.0], [0.016, 91.0, 93.0], [0.003, 93.0, 91.0], [0.02, 92.0, 90.0], [0.002, 93.0, 94.0], [0.029, 93.0, 92.0], [0.09, 92.0, 92.0], [0.005, 92.0, 94.0], [0.002, 91.0, 92.0], [0.001, 93.0, 94.0], [0.005, 94.0, 92.0], [0.0, 94.0, 92.0], [0.002, 92.0, 93.0], [0.0, 91.0, 93.0], [0.011, 94.0, 93.0], [0.012, 92.0, 92.0], [0.058, 92.0, 93.0], [0.019, 91.0, 90.0], [0.03, 92.0, 91.0], [0.0, 93.0, 92.0], [0.001, 94.0, 93.0], [0.0, 91.0, 91.0], [0.022, 92.0, 93.0], [0.002, 93.0, 92.0], [0.001, 92.0, 92.0], [0.051, 92.0, 92.0], [0.686, 92.0, 93.0], [0.003, 91.0, 93.0], [0.006, 89.0, 87.0], [0.033, 93.0, 91.0], [0.008, 92.0, 94.0], [0.005, 93.0, 93.0], [0.003, 94.0, 94.0], [0.002, 93.0, 89.0], [0.0, 91.0, 91.0], [0.029, 91.0, 92.0], [0.01, 91.0, 93.0], [0.014, 91.0, 92.0], [0.002, 93.0, 92.0], [0.004, 92.0, 92.0], [0.026, 93.0, 92.0], [0.16, 92.0, 92.0], [0.001, 87.0, 91.0], [0.356, 90.0, 92.0], [0.0, 93.0, 92.0], [0.002, 94.0, 93.0], [0.0, 93.0, 92.0], [0.0, 94.0, 91.0], [0.001, 94.0, 93.0], [0.076, 92.0, 93.0], [0.0, 90.0, 92.0], [0.0, 94.0, 94.0], [0.001, 91.0, 93.0], [0.002, 91.0, 93.0], [0.0, 92.0, 94.0], [0.005, 93.0, 93.0], [0.001, 92.0, 93.0], [0.001, 93.0, 92.0], [0.013, 93.0, 93.0], [0.135, 92.0, 93.0], [0.097, 93.0, 92.0], [0.0, 91.0, 92.0], [0.006, 93.0, 93.0], [0.002, 92.0, 94.0], [0.0, 94.0, 92.0], [0.033, 93.0, 94.0], [0.001, 92.0, 94.0], [0.007, 94.0, 92.0], [0.0, 92.0, 91.0], [0.006, 94.0, 94.0], [0.001, 91.0, 92.0], [0.0, 94.0, 93.0], [0.003, 92.0, 93.0], [0.001, 93.0, 94.0], [0.002, 92.0, 95.0], [0.005, 93.0, 90.0], [0.001, 92.0, 93.0], [0.016, 93.0, 93.0], [0.001, 92.0, 93.0], [0.002, 92.0, 92.0], [0.007, 90.0, 90.0], [0.0, 93.0, 92.0], [0.0, 91.0, 92.0], [0.0, 93.0, 93.0], [0.001, 94.0, 92.0], [0.0, 94.0, 94.0], [0.002, 89.0, 91.0], [0.001, 92.0, 93.0], [0.071, 92.0, 90.0], [0.012, 86.0, 92.0], [0.002, 92.0, 94.0], [0.0, 94.0, 92.0], [0.018, 93.0, 85.0], [0.064, 94.0, 91.0], [0.002, 94.0, 92.0], [0.0, 93.0, 92.0], [0.0, 91.0, 93.0], [0.0, 94.0, 92.0], [0.005, 92.0, 93.0], [0.068, 92.0, 92.0], [0.002, 93.0, 82.0], [0.001, 91.0, 94.0], [0.002, 92.0, 89.0], [0.007, 90.0, 92.0], [0.324, 91.0, 90.0], [0.022, 93.0, 92.0], [0.004, 93.0, 93.0], [0.007, 94.0, 91.0], [0.006, 93.0, 93.0], [0.002, 92.0, 93.0], [0.0, 92.0, 92.0], [0.001, 91.0, 93.0], [0.0, 94.0, 92.0], [0.0, 93.0, 93.0], [0.001, 91.0, 93.0], [0.001, 90.0, 90.0], [0.363, 94.0, 92.0], [0.0, 93.0, 92.0], [0.001, 93.0, 93.0], [0.012, 94.0, 91.0], [0.008, 92.0, 93.0], [0.002, 94.0, 87.0], [0.054, 90.0, 90.0], [0.002, 91.0, 94.0], [0.001, 91.0, 94.0], [0.002, 93.0, 93.0], [0.059, 91.0, 90.0], [0.022, 93.0, 93.0], [0.084, 94.0, 94.0], [0.02, 92.0, 91.0], [0.074, 92.0, 93.0], [0.001, 92.0, 91.0], [0.002, 92.0, 93.0], [0.007, 91.0, 91.0], [0.002, 94.0, 93.0], [0.01, 92.0, 93.0], [0.008, 93.0, 93.0], [0.005, 92.0, 92.0], [0.005, 91.0, 91.0], [0.001, 92.0, 94.0], [0.002, 95.0, 93.0], [0.187, 92.0, 81.0], [0.002, 91.0, 82.0], [0.0, 93.0, 92.0], [0.004, 91.0, 91.0], [0.058, 93.0, 92.0], [0.133, 91.0, 91.0], [0.006, 91.0, 94.0], [0.01, 93.0, 92.0], [0.011, 92.0, 93.0], [0.055, 94.0, 91.0], [0.144, 92.0, 94.0], [0.0, 92.0, 92.0], [0.001, 93.0, 92.0], [0.001, 93.0, 91.0], [0.003, 91.0, 91.0], [0.0, 92.0, 93.0], [0.002, 92.0, 86.0], [0.018, 94.0, 94.0], [0.041, 92.0, 92.0], [0.001, 92.0, 94.0], [0.001, 92.0, 94.0], [0.002, 91.0, 92.0], [0.002, 91.0, 93.0], [0.0, 93.0, 92.0], [0.0, 94.0, 92.0], [0.009, 94.0, 94.0], [0.016, 93.0, 92.0], [0.015, 93.0, 93.0], [0.003, 93.0, 93.0], [0.001, 94.0, 93.0], [0.007, 92.0, 94.0], [0.099, 89.0, 93.0], [0.001, 93.0, 91.0], [0.001, 94.0, 93.0], [0.005, 93.0, 92.0], [0.002, 90.0, 87.0], [0.004, 89.0, 91.0], [0.006, 91.0, 90.0], [0.0, 86.0, 92.0], [0.001, 92.0, 91.0], [0.021, 93.0, 88.0], [0.113, 92.0, 92.0], [0.0, 90.0, 92.0], [0.008, 92.0, 92.0], [0.003, 90.0, 92.0], [0.005, 91.0, 91.0], [0.001, 92.0, 92.0], [0.003, 92.0, 93.0], [0.015, 93.0, 91.0], [0.001, 92.0, 92.0], [0.082, 93.0, 91.0], [0.002, 94.0, 91.0], [0.004, 92.0, 93.0], [0.0, 93.0, 92.0], [0.002, 92.0, 93.0], [0.003, 94.0, 94.0], [0.005, 92.0, 93.0], [0.001, 93.0, 93.0], [0.0, 92.0, 93.0], [0.002, 91.0, 90.0], [0.001, 91.0, 90.0], [0.002, 91.0, 87.0], [0.046, 92.0, 92.0], [0.093, 93.0, 92.0], [0.004, 92.0, 92.0], [0.0, 92.0, 92.0], [0.074, 94.0, 93.0], [0.006, 84.0, 87.0], [0.002, 93.0, 93.0], [0.001, 92.0, 92.0], [0.001, 91.0, 91.0], [0.036, 94.0, 94.0], [0.003, 91.0, 91.0], [0.021, 93.0, 91.0], [0.002, 86.0, 94.0], [0.02, 93.0, 92.0], [0.011, 89.0, 94.0], [0.002, 93.0, 92.0], [0.081, 91.0, 94.0], [0.002, 93.0, 92.0], [0.001, 92.0, 94.0], [0.001, 92.0, 92.0], [0.041, 93.0, 93.0], [0.001, 93.0, 91.0], [0.002, 94.0, 94.0], [0.003, 92.0, 93.0], [0.043, 92.0, 92.0], [0.002, 93.0, 93.0], [0.001, 94.0, 93.0], [0.007, 92.0, 90.0], [0.003, 87.0, 93.0], [0.008, 93.0, 94.0], [0.005, 91.0, 93.0], [0.024, 94.0, 94.0], [0.007, 91.0, 93.0], [0.0, 94.0, 92.0], [0.185, 93.0, 92.0], [0.003, 91.0, 91.0], [0.004, 94.0, 93.0], [0.001, 81.0, 93.0], [0.0, 92.0, 92.0], [0.019, 91.0, 91.0], [0.007, 91.0, 91.0], [0.005, 92.0, 92.0], [0.032, 90.0, 92.0], [0.02, 93.0, 93.0], [0.001, 93.0, 94.0], [0.015, 91.0, 90.0], [0.007, 94.0, 91.0], [0.003, 91.0, 93.0], [0.039, 94.0, 94.0], [0.079, 93.0, 92.0], [0.0, 92.0, 94.0], [0.005, 92.0, 83.0], [0.0, 94.0, 93.0], [0.001, 91.0, 91.0], [0.015, 93.0, 94.0], [0.002, 91.0, 92.0], [0.0, 94.0, 94.0], [0.025, 89.0, 90.0], [0.002, 89.0, 93.0], [0.002, 92.0, 92.0], [0.002, 92.0, 93.0], [0.001, 92.0, 91.0], [0.004, 92.0, 92.0], [0.006, 94.0, 92.0], [0.225, 92.0, 92.0], [0.009, 91.0, 92.0], [0.002, 92.0, 91.0], [0.0, 92.0, 92.0], [0.004, 93.0, 92.0], [0.003, 93.0, 88.0], [0.026, 91.0, 93.0], [0.005, 92.0, 91.0], [0.006, 92.0, 91.0], [0.0, 92.0, 92.0], [0.013, 94.0, 94.0], [0.002, 94.0, 94.0], [0.056, 92.0, 93.0], [0.031, 93.0, 93.0], [0.028, 92.0, 94.0], [0.0, 91.0, 94.0], [0.001, 92.0, 93.0], [0.141, 92.0, 94.0], [0.031, 92.0, 91.0], [0.001, 93.0, 93.0], [0.107, 92.0, 92.0], [0.009, 92.0, 89.0], [0.002, 93.0, 91.0], [0.015, 93.0, 90.0], [0.0, 88.0, 94.0], [0.02, 92.0, 93.0], [0.004, 94.0, 92.0], [0.0, 91.0, 93.0], [0.002, 89.0, 92.0], [0.003, 93.0, 92.0], [0.005, 93.0, 92.0], [0.029, 94.0, 91.0], [0.001, 94.0, 91.0], [0.002, 92.0, 93.0], [0.002, 91.0, 91.0], [0.236, 92.0, 93.0], [0.0, 91.0, 89.0], [0.007, 92.0, 92.0], [0.002, 93.0, 92.0], [0.002, 81.0, 92.0], [0.001, 94.0, 92.0], [0.015, 80.0, 91.0], [0.001, 92.0, 92.0], [0.0, 93.0, 91.0], [0.001, 89.0, 93.0], [0.027, 82.0, 87.0], [0.0, 92.0, 92.0], [0.017, 93.0, 92.0], [0.005, 90.0, 94.0], [0.008, 92.0, 94.0], [0.003, 91.0, 90.0], [0.0, 92.0, 93.0], [0.008, 92.0, 94.0], [0.001, 94.0, 92.0], [0.002, 91.0, 92.0], [0.063, 94.0, 92.0], [0.0, 90.0, 92.0], [0.004, 93.0, 92.0], [0.001, 87.0, 90.0], [0.003, 93.0, 93.0], [0.018, 94.0, 92.0], [0.001, 91.0, 93.0], [0.06, 92.0, 91.0], [0.005, 92.0, 93.0], [0.086, 93.0, 94.0], [0.001, 92.0, 92.0], [0.001, 92.0, 93.0], [0.008, 92.0, 91.0], [0.022, 91.0, 92.0], [0.001, 91.0, 92.0], [0.112, 92.0, 91.0], [0.01, 92.0, 92.0], [0.009, 89.0, 92.0], [0.0, 93.0, 94.0], [0.059, 92.0, 95.0], [0.023, 93.0, 94.0], [0.117, 92.0, 91.0], [0.001, 93.0, 93.0], [0.001, 93.0, 93.0], [0.092, 93.0, 89.0], [0.005, 93.0, 87.0], [0.001, 93.0, 90.0], [0.018, 93.0, 94.0], [0.011, 94.0, 92.0], [0.005, 92.0, 93.0], [0.141, 94.0, 94.0], [0.002, 93.0, 93.0], [0.017, 92.0, 92.0], [0.0, 93.0, 92.0], [0.001, 93.0, 93.0], [0.036, 93.0, 93.0], [0.02, 93.0, 92.0], [0.026, 94.0, 92.0], [0.001, 92.0, 91.0], [0.001, 94.0, 92.0], [0.0, 93.0, 92.0], [0.001, 92.0, 92.0], [0.01, 91.0, 91.0], [0.052, 92.0, 92.0], [0.057, 94.0, 92.0], [0.033, 93.0, 91.0], [0.018, 91.0, 92.0], [0.0, 93.0, 92.0], [0.002, 94.0, 93.0], [0.0, 92.0, 91.0], [0.0, 94.0, 90.0], [0.0, 93.0, 91.0], [0.046, 92.0, 92.0], [0.0, 91.0, 93.0], [0.0, 91.0, 93.0], [0.035, 92.0, 92.0], [0.039, 92.0, 93.0], [0.0, 93.0, 92.0], [0.095, 93.0, 94.0], [0.0, 92.0, 93.0], [0.006, 92.0, 92.0], [0.004, 93.0, 92.0], [0.001, 94.0, 93.0], [0.03, 93.0, 93.0], [0.001, 92.0, 92.0], [0.073, 93.0, 93.0], [0.002, 93.0, 92.0], [0.001, 93.0, 94.0], [0.004, 91.0, 92.0], [0.252, 91.0, 92.0], [0.006, 94.0, 94.0], [0.002, 93.0, 88.0], [0.004, 93.0, 94.0], [0.002, 94.0, 93.0], [0.0, 92.0, 93.0], [0.082, 94.0, 94.0], [0.014, 92.0, 92.0], [0.006, 91.0, 94.0], [0.001, 94.0, 92.0], [0.012, 91.0, 92.0], [0.001, 92.0, 93.0], [0.003, 92.0, 93.0], [0.009, 92.0, 94.0], [0.008, 93.0, 94.0], [0.018, 93.0, 93.0], [0.018, 90.0, 85.0], [0.019, 94.0, 93.0], [0.008, 89.0, 91.0], [0.0, 92.0, 89.0], [0.0, 92.0, 93.0], [0.002, 91.0, 92.0], [0.0, 92.0, 94.0], [0.002, 92.0, 82.0], [0.001, 93.0, 93.0], [0.012, 90.0, 91.0], [0.001, 93.0, 93.0], [0.004, 81.0, 93.0], [0.003, 91.0, 94.0], [0.002, 92.0, 90.0], [0.001, 91.0, 91.0], [0.001, 92.0, 92.0], [0.001, 90.0, 91.0], [0.005, 93.0, 94.0], [0.041, 94.0, 93.0], [0.003, 92.0, 93.0], [0.005, 92.0, 94.0], [0.002, 91.0, 93.0], [0.003, 92.0, 94.0], [0.01, 92.0, 92.0], [0.04, 91.0, 92.0], [0.003, 92.0, 92.0], [0.013, 93.0, 93.0], [0.011, 94.0, 94.0], [0.0, 92.0, 91.0], [0.0, 93.0, 91.0], [0.002, 91.0, 93.0], [0.01, 93.0, 92.0], [0.0, 91.0, 93.0], [0.001, 94.0, 93.0], [0.001, 93.0, 92.0], [0.001, 93.0, 92.0], [0.004, 92.0, 93.0], [0.001, 93.0, 92.0], [0.001, 94.0, 94.0], [0.014, 93.0, 92.0], [0.0, 90.0, 88.0], [0.002, 93.0, 94.0], [0.014, 93.0, 92.0], [0.001, 92.0, 91.0], [0.021, 91.0, 93.0], [0.011, 91.0, 91.0], [0.001, 94.0, 94.0], [0.031, 93.0, 93.0], [0.001, 93.0, 89.0], [0.015, 92.0, 93.0], [0.02, 93.0, 93.0], [0.0, 94.0, 93.0], [0.001, 91.0, 92.0], [0.0, 94.0, 92.0], [0.015, 92.0, 93.0], [0.007, 93.0, 90.0], [0.011, 92.0, 92.0], [0.0, 91.0, 92.0], [0.006, 94.0, 94.0], [0.003, 92.0, 92.0], [0.086, 93.0, 93.0], [0.005, 92.0, 93.0], [0.001, 91.0, 91.0], [0.0, 92.0, 91.0], [0.017, 92.0, 82.0], [0.002, 94.0, 92.0], [0.0, 94.0, 92.0], [0.001, 94.0, 94.0], [0.069, 93.0, 92.0], [0.001, 92.0, 92.0], [0.18, 91.0, 93.0], [0.001, 93.0, 93.0], [0.004, 92.0, 93.0], [0.001, 93.0, 92.0], [0.001, 91.0, 92.0], [0.001, 91.0, 91.0], [0.001, 92.0, 91.0], [0.003, 93.0, 91.0], [0.002, 92.0, 91.0], [0.007, 92.0, 93.0], [0.014, 92.0, 92.0], [0.0, 93.0, 92.0], [0.005, 92.0, 90.0], [0.0, 92.0, 93.0], [0.0, 93.0, 93.0], [0.001, 92.0, 91.0], [0.0, 91.0, 92.0], [0.032, 92.0, 93.0], [0.001, 92.0, 94.0], [0.001, 94.0, 92.0], [0.001, 91.0, 92.0], [0.006, 91.0, 91.0], [0.007, 92.0, 92.0], [0.004, 91.0, 92.0], [0.009, 84.0, 92.0], [0.0, 86.0, 94.0], [0.003, 92.0, 92.0], [0.001, 92.0, 94.0], [0.004, 93.0, 94.0], [0.001, 91.0, 93.0], [0.001, 92.0, 94.0], [0.011, 94.0, 93.0], [0.002, 93.0, 93.0], [0.006, 94.0, 92.0], [0.011, 93.0, 93.0], [0.099, 92.0, 93.0], [0.002, 93.0, 93.0], [0.002, 93.0, 92.0], [0.005, 93.0, 92.0], [0.016, 93.0, 90.0], [0.003, 91.0, 92.0], [0.046, 94.0, 93.0], [0.0, 93.0, 92.0], [0.0, 92.0, 94.0], [0.021, 92.0, 92.0], [0.0, 93.0, 91.0], [0.021, 93.0, 94.0], [0.015, 91.0, 92.0], [0.001, 93.0, 92.0], [0.104, 93.0, 92.0], [0.001, 87.0, 85.0], [0.002, 94.0, 93.0], [0.001, 94.0, 93.0], [0.001, 91.0, 93.0], [0.001, 91.0, 92.0], [0.066, 89.0, 91.0], [0.001, 93.0, 93.0], [0.002, 92.0, 90.0], [0.084, 92.0, 92.0], [0.001, 87.0, 92.0], [0.0, 92.0, 93.0], [0.41, 92.0, 93.0], [0.03, 92.0, 92.0], [0.005, 92.0, 92.0], [0.001, 92.0, 92.0], [0.273, 93.0, 93.0], [0.003, 93.0, 93.0], [0.008, 92.0, 91.0], [0.006, 92.0, 94.0], [0.006, 93.0, 91.0], [0.0, 92.0, 92.0], [0.003, 91.0, 95.0], [0.014, 93.0, 92.0], [0.001, 92.0, 91.0], [0.0, 92.0, 93.0], [0.005, 94.0, 93.0], [0.007, 93.0, 91.0], [0.0, 94.0, 94.0], [0.055, 92.0, 91.0], [0.003, 93.0, 85.0], [0.001, 92.0, 93.0], [0.008, 92.0, 92.0], [0.001, 93.0, 92.0], [0.004, 93.0, 89.0], [0.006, 91.0, 93.0], [0.004, 94.0, 92.0], [0.001, 91.0, 94.0], [0.01, 93.0, 94.0], [0.001, 91.0, 89.0], [0.0, 93.0, 92.0], [0.02, 92.0, 92.0], [0.104, 86.0, 89.0], [0.005, 94.0, 92.0], [0.014, 92.0, 94.0], [0.062, 87.0, 85.0], [0.001, 92.0, 92.0], [0.002, 92.0, 92.0], [0.001, 91.0, 91.0], [0.021, 94.0, 93.0], [0.007, 93.0, 94.0], [0.004, 92.0, 94.0], [0.003, 92.0, 84.0], [0.0, 92.0, 92.0], [0.002, 89.0, 92.0], [0.0, 90.0, 91.0], [0.0, 92.0, 92.0], [0.01, 92.0, 91.0], [0.002, 92.0, 92.0], [0.0, 93.0, 92.0], [0.008, 91.0, 93.0], [0.03, 92.0, 92.0], [0.053, 92.0, 92.0], [0.045, 93.0, 92.0], [0.001, 94.0, 91.0], [0.015, 93.0, 91.0], [0.002, 92.0, 92.0], [0.001, 89.0, 93.0], [0.0, 93.0, 94.0], [0.001, 91.0, 93.0], [0.001, 91.0, 94.0], [0.0, 94.0, 93.0], [0.049, 93.0, 94.0], [0.0, 92.0, 91.0], [0.002, 93.0, 92.0], [0.0, 92.0, 93.0], [0.0, 92.0, 93.0], [0.004, 92.0, 92.0], [0.016, 93.0, 93.0], [0.016, 92.0, 92.0], [0.024, 94.0, 94.0], [0.08, 93.0, 93.0], [0.026, 92.0, 92.0], [0.02, 92.0, 93.0], [0.0, 93.0, 94.0], [0.005, 84.0, 91.0], [0.008, 94.0, 92.0], [0.002, 92.0, 86.0], [0.065, 92.0, 92.0], [0.002, 91.0, 92.0], [0.006, 93.0, 92.0], [0.006, 90.0, 92.0], [0.384, 92.0, 91.0], [0.004, 94.0, 94.0], [0.002, 92.0, 92.0], [0.0, 87.0, 93.0], [0.003, 93.0, 92.0], [0.007, 92.0, 91.0], [0.001, 92.0, 92.0], [0.003, 91.0, 92.0], [0.0, 91.0, 92.0], [0.011, 93.0, 92.0], [0.001, 91.0, 92.0], [0.006, 94.0, 92.0], [0.002, 93.0, 87.0], [0.001, 92.0, 92.0], [0.001, 94.0, 94.0], [0.265, 92.0, 92.0], [0.068, 91.0, 91.0], [0.001, 94.0, 94.0], [0.006, 87.0, 91.0], [0.003, 92.0, 92.0], [0.001, 89.0, 91.0], [0.038, 94.0, 94.0], [0.021, 90.0, 92.0], [0.013, 92.0, 91.0], [0.003, 93.0, 92.0], [0.012, 91.0, 92.0], [0.024, 93.0, 91.0], [0.004, 93.0, 93.0], [0.013, 93.0, 92.0], [0.042, 93.0, 92.0], [0.008, 93.0, 92.0], [0.006, 92.0, 93.0], [0.002, 82.0, 92.0], [0.366, 92.0, 92.0], [0.0, 92.0, 93.0], [0.005, 93.0, 94.0], [0.002, 92.0, 93.0], [0.002, 93.0, 93.0], [0.001, 92.0, 93.0], [0.005, 93.0, 94.0], [0.025, 93.0, 94.0], [0.014, 91.0, 93.0], [0.056, 92.0, 93.0], [0.001, 93.0, 92.0], [0.023, 93.0, 92.0], [0.001, 92.0, 93.0], [0.0, 93.0, 93.0], [0.009, 92.0, 92.0], [0.011, 89.0, 92.0], [0.006, 92.0, 93.0], [0.0, 95.0, 93.0], [0.01, 92.0, 92.0], [0.0, 94.0, 91.0], [0.024, 93.0, 93.0], [0.0, 91.0, 87.0], [0.001, 93.0, 93.0], [0.001, 91.0, 94.0], [0.006, 90.0, 92.0], [0.001, 92.0, 92.0], [0.0, 92.0, 92.0], [0.049, 92.0, 91.0], [0.0, 89.0, 89.0], [0.054, 89.0, 93.0], [0.006, 93.0, 92.0], [0.012, 92.0, 92.0], [0.001, 91.0, 90.0], [0.0, 92.0, 93.0], [0.002, 91.0, 93.0], [0.001, 87.0, 94.0], [0.0, 93.0, 92.0], [0.197, 94.0, 93.0], [0.0, 92.0, 92.0], [0.0, 87.0, 93.0], [0.061, 92.0, 92.0], [0.001, 94.0, 94.0], [0.001, 93.0, 91.0], [0.118, 92.0, 92.0], [0.031, 93.0, 88.0], [0.002, 91.0, 94.0], [0.029, 93.0, 92.0], [0.024, 91.0, 92.0], [0.002, 94.0, 92.0], [0.003, 93.0, 93.0], [0.133, 90.0, 91.0], [0.033, 92.0, 91.0], [0.012, 93.0, 92.0], [0.063, 93.0, 92.0], [0.001, 93.0, 91.0], [0.0, 93.0, 93.0], [0.0, 92.0, 94.0], [0.013, 93.0, 91.0], [0.0, 93.0, 92.0], [0.014, 92.0, 92.0], [0.001, 93.0, 93.0], [0.003, 93.0, 93.0], [0.008, 93.0, 93.0], [0.017, 93.0, 94.0], [0.054, 92.0, 92.0], [0.001, 91.0, 93.0], [0.0, 94.0, 93.0], [0.009, 93.0, 91.0], [0.0, 92.0, 94.0], [0.0, 91.0, 92.0], [0.002, 92.0, 91.0], [0.0, 94.0, 93.0], [0.0, 93.0, 90.0], [0.0, 92.0, 93.0], [0.002, 90.0, 92.0], [0.026, 92.0, 92.0], [0.001, 94.0, 92.0], [0.001, 94.0, 91.0], [0.01, 94.0, 93.0], [0.009, 94.0, 92.0], [0.001, 92.0, 82.0], [0.012, 91.0, 91.0], [0.006, 94.0, 94.0], [0.003, 92.0, 91.0], [0.001, 92.0, 91.0], [0.093, 92.0, 92.0], [0.1, 94.0, 94.0], [0.0, 84.0, 91.0], [0.004, 90.0, 89.0], [0.001, 93.0, 91.0], [0.005, 94.0, 93.0], [0.006, 92.0, 94.0], [0.011, 91.0, 92.0], [0.0, 91.0, 91.0], [0.01, 93.0, 92.0], [0.001, 93.0, 94.0], [0.001, 91.0, 91.0], [0.0, 91.0, 91.0], [0.004, 93.0, 93.0], [0.002, 91.0, 93.0], [0.0, 93.0, 93.0], [0.023, 94.0, 93.0], [0.001, 91.0, 92.0], [0.0, 92.0, 91.0], [0.09, 92.0, 94.0], [0.0, 93.0, 91.0], [0.002, 92.0, 91.0], [0.001, 91.0, 92.0], [0.038, 91.0, 92.0], [0.0, 93.0, 91.0], [0.001, 93.0, 92.0], [0.0, 92.0, 92.0], [0.004, 94.0, 92.0], [0.008, 91.0, 93.0], [0.003, 87.0, 88.0], [0.004, 94.0, 92.0], [0.017, 93.0, 94.0], [0.04, 90.0, 93.0], [0.0, 93.0, 92.0], [0.009, 91.0, 94.0], [0.001, 93.0, 91.0], [0.014, 92.0, 91.0], [0.006, 89.0, 91.0], [0.001, 93.0, 91.0], [0.002, 93.0, 93.0], [0.001, 91.0, 86.0], [0.001, 92.0, 90.0], [0.001, 92.0, 92.0], [0.019, 92.0, 93.0], [0.009, 90.0, 92.0], [0.001, 93.0, 93.0], [0.007, 93.0, 94.0], [0.0, 93.0, 91.0], [0.008, 93.0, 92.0], [0.001, 93.0, 93.0], [0.002, 91.0, 93.0], [0.004, 91.0, 94.0], [0.0, 93.0, 93.0], [0.001, 93.0, 92.0], [0.015, 89.0, 90.0], [0.001, 92.0, 92.0], [0.009, 90.0, 89.0], [0.001, 92.0, 93.0], [0.0, 93.0, 92.0], [0.012, 92.0, 93.0], [0.023, 92.0, 92.0], [0.0, 93.0, 93.0], [0.001, 93.0, 93.0], [0.103, 91.0, 91.0], [0.022, 91.0, 89.0], [0.008, 92.0, 94.0], [0.002, 92.0, 94.0], [0.003, 93.0, 93.0], [0.0, 92.0, 93.0], [0.0, 93.0, 91.0], [0.001, 92.0, 93.0], [0.011, 91.0, 93.0], [0.029, 89.0, 91.0], [0.005, 94.0, 92.0], [0.508, 93.0, 93.0], [0.003, 91.0, 89.0], [0.005, 91.0, 93.0], [0.003, 93.0, 93.0], [0.005, 92.0, 92.0], [0.002, 93.0, 93.0], [0.009, 93.0, 91.0], [0.001, 92.0, 92.0], [0.002, 93.0, 93.0], [0.0, 93.0, 91.0], [0.0, 92.0, 92.0], [0.01, 93.0, 94.0], [0.001, 94.0, 92.0], [0.002, 91.0, 91.0], [0.004, 93.0, 91.0], [0.073, 92.0, 93.0], [0.0, 91.0, 94.0], [0.001, 90.0, 92.0], [0.031, 92.0, 94.0], [0.015, 91.0, 92.0], [0.0, 92.0, 91.0], [0.001, 88.0, 80.0], [0.0, 92.0, 91.0], [0.004, 91.0, 92.0], [0.001, 91.0, 92.0], [0.0, 92.0, 92.0], [0.012, 93.0, 95.0], [0.01, 92.0, 92.0], [0.001, 91.0, 91.0], [0.002, 91.0, 94.0], [0.006, 91.0, 92.0], [0.001, 91.0, 90.0], [0.006, 90.0, 91.0], [0.001, 94.0, 92.0], [0.009, 92.0, 94.0], [0.008, 90.0, 92.0], [0.011, 92.0, 94.0], [0.0, 93.0, 93.0], [0.002, 91.0, 92.0], [0.003, 91.0, 92.0], [0.0, 91.0, 93.0], [0.003, 94.0, 93.0], [0.0, 93.0, 94.0], [0.001, 92.0, 89.0], [0.009, 93.0, 93.0], [0.002, 92.0, 92.0], [0.0, 94.0, 92.0], [0.037, 91.0, 93.0], [0.001, 86.0, 93.0], [0.035, 92.0, 92.0], [0.006, 92.0, 93.0], [0.012, 94.0, 93.0], [0.009, 89.0, 93.0], [0.0, 93.0, 93.0], [0.001, 92.0, 94.0], [0.028, 92.0, 87.0], [0.001, 92.0, 91.0], [0.002, 92.0, 92.0], [0.038, 92.0, 92.0], [0.003, 89.0, 93.0], [0.006, 92.0, 93.0], [0.001, 90.0, 91.0], [0.006, 93.0, 94.0], [0.001, 92.0, 90.0], [0.001, 92.0, 92.0], [0.004, 93.0, 90.0], [0.001, 92.0, 87.0], [0.002, 92.0, 93.0], [0.003, 92.0, 93.0], [0.0, 90.0, 85.0], [0.002, 92.0, 93.0], [0.0, 92.0, 91.0], [0.0, 93.0, 91.0], [0.032, 90.0, 93.0], [0.027, 80.0, 93.0], [0.0, 93.0, 94.0], [0.003, 94.0, 94.0], [0.076, 94.0, 92.0], [0.002, 93.0, 92.0], [0.0, 93.0, 91.0], [0.001, 94.0, 94.0], [0.003, 93.0, 92.0], [0.025, 92.0, 93.0], [0.035, 92.0, 93.0], [0.001, 92.0, 91.0], [0.051, 92.0, 91.0], [0.027, 92.0, 93.0], [0.043, 93.0, 93.0], [0.004, 88.0, 89.0], [0.002, 90.0, 90.0], [0.005, 92.0, 93.0], [0.004, 94.0, 92.0], [0.019, 92.0, 91.0], [0.013, 92.0, 93.0], [0.005, 90.0, 93.0], [0.012, 91.0, 92.0], [0.012, 93.0, 94.0], [0.002, 93.0, 93.0], [0.007, 93.0, 92.0], [0.108, 93.0, 94.0], [0.021, 90.0, 91.0], [0.001, 92.0, 93.0], [0.001, 91.0, 93.0], [0.002, 94.0, 93.0], [0.001, 93.0, 92.0], [0.044, 93.0, 90.0], [0.002, 92.0, 92.0], [0.004, 91.0, 90.0], [0.001, 92.0, 91.0], [0.006, 92.0, 92.0], [0.001, 89.0, 93.0], [0.028, 91.0, 90.0], [0.072, 91.0, 90.0], [0.001, 90.0, 91.0], [0.008, 94.0, 91.0], [0.0, 92.0, 91.0], [0.002, 91.0, 93.0], [0.034, 92.0, 93.0], [0.002, 89.0, 93.0], [0.0, 94.0, 93.0], [0.114, 93.0, 93.0], [0.001, 91.0, 93.0], [0.025, 92.0, 93.0], [0.047, 94.0, 94.0], [0.0, 91.0, 89.0], [0.002, 89.0, 94.0], [0.004, 84.0, 90.0], [0.004, 94.0, 92.0], [0.15, 94.0, 92.0], [0.001, 92.0, 92.0], [0.001, 92.0, 89.0], [0.0, 91.0, 92.0], [0.0, 92.0, 92.0], [0.0, 91.0, 91.0], [0.0, 92.0, 93.0], [0.002, 94.0, 91.0], [0.021, 91.0, 92.0], [0.002, 93.0, 91.0], [0.006, 94.0, 92.0], [0.403, 92.0, 92.0], [0.008, 92.0, 93.0], [0.047, 92.0, 92.0], [0.001, 91.0, 93.0], [0.0, 87.0, 93.0], [0.005, 91.0, 93.0], [0.002, 92.0, 92.0], [0.015, 94.0, 92.0], [0.002, 92.0, 94.0], [0.196, 92.0, 93.0], [0.0, 92.0, 91.0], [0.043, 86.0, 91.0], [0.001, 86.0, 88.0], [0.011, 88.0, 85.0], [0.079, 91.0, 90.0], [0.0, 92.0, 93.0], [0.021, 92.0, 92.0], [0.0, 93.0, 95.0], [0.013, 92.0, 83.0], [0.026, 93.0, 91.0], [0.029, 93.0, 93.0], [0.003, 92.0, 92.0], [0.154, 93.0, 93.0], [0.0, 94.0, 93.0], [0.005, 93.0, 93.0], [0.002, 93.0, 94.0], [0.001, 94.0, 84.0], [0.005, 93.0, 92.0], [0.013, 92.0, 92.0], [0.001, 95.0, 91.0], [0.001, 91.0, 93.0], [0.001, 92.0, 92.0], [0.015, 93.0, 84.0], [0.026, 93.0, 91.0], [0.001, 90.0, 90.0], [0.017, 93.0, 93.0], [0.004, 92.0, 91.0], [0.001, 92.0, 91.0], [0.001, 92.0, 90.0], [0.039, 92.0, 94.0], [0.004, 93.0, 93.0], [0.003, 94.0, 91.0], [0.004, 93.0, 94.0], [0.0, 92.0, 92.0], [0.002, 91.0, 94.0], [0.0, 93.0, 93.0], [0.001, 92.0, 88.0], [0.001, 90.0, 77.0], [0.013, 92.0, 93.0], [0.005, 94.0, 93.0], [0.003, 91.0, 93.0], [0.0, 93.0, 92.0], [0.018, 91.0, 93.0], [0.025, 93.0, 93.0], [0.0, 93.0, 92.0], [0.001, 91.0, 93.0], [0.01, 91.0, 92.0], [0.002, 92.0, 92.0], [0.0, 90.0, 94.0], [0.02, 92.0, 90.0], [0.031, 93.0, 94.0], [0.001, 92.0, 91.0], [0.048, 92.0, 92.0], [0.0, 93.0, 92.0], [0.002, 94.0, 93.0], [0.004, 92.0, 92.0], [0.004, 92.0, 93.0], [0.027, 93.0, 93.0], [0.001, 93.0, 93.0], [0.002, 89.0, 94.0], [0.003, 91.0, 91.0], [0.004, 92.0, 93.0], [0.039, 92.0, 91.0], [0.002, 91.0, 92.0], [0.0, 93.0, 91.0], [0.001, 88.0, 90.0], [0.002, 92.0, 92.0], [0.0, 92.0, 92.0], [0.005, 92.0, 93.0], [0.023, 92.0, 93.0], [0.0, 93.0, 92.0], [0.005, 94.0, 92.0], [0.589, 81.0, 85.0], [0.004, 92.0, 91.0], [0.032, 92.0, 92.0], [0.009, 84.0, 93.0], [0.002, 93.0, 92.0], [0.006, 94.0, 94.0], [0.011, 93.0, 91.0], [0.002, 92.0, 91.0], [0.123, 90.0, 92.0], [0.001, 93.0, 92.0], [0.019, 92.0, 91.0], [0.001, 91.0, 92.0], [0.005, 94.0, 92.0], [0.011, 93.0, 91.0], [0.008, 93.0, 93.0], [0.008, 92.0, 92.0], [0.022, 92.0, 93.0], [0.001, 93.0, 93.0], [0.006, 94.0, 91.0], [0.034, 92.0, 92.0], [0.001, 91.0, 92.0], [0.003, 94.0, 93.0], [0.005, 91.0, 94.0], [0.001, 91.0, 90.0], [0.01, 91.0, 93.0], [0.002, 91.0, 91.0], [0.0, 91.0, 91.0], [0.04, 81.0, 83.0], [0.019, 93.0, 94.0], [0.061, 94.0, 93.0], [0.0, 91.0, 93.0], [0.005, 92.0, 92.0], [0.002, 92.0, 91.0], [0.013, 94.0, 94.0], [0.002, 91.0, 91.0], [0.0, 94.0, 93.0], [0.008, 90.0, 90.0], [0.0, 93.0, 94.0], [0.002, 87.0, 91.0], [0.027, 92.0, 91.0], [0.001, 93.0, 91.0], [0.002, 92.0, 92.0], [0.004, 92.0, 94.0], [0.005, 94.0, 93.0], [0.002, 90.0, 91.0], [0.005, 94.0, 93.0], [0.0, 92.0, 93.0], [0.014, 93.0, 92.0], [0.0, 92.0, 93.0], [0.083, 91.0, 91.0], [0.034, 93.0, 94.0], [0.0, 93.0, 89.0], [0.009, 92.0, 92.0], [0.003, 93.0, 92.0], [0.001, 93.0, 94.0], [0.014, 92.0, 93.0], [0.0, 89.0, 93.0], [0.025, 94.0, 93.0], [0.001, 86.0, 93.0], [0.0, 88.0, 93.0], [0.013, 92.0, 91.0], [0.003, 92.0, 94.0], [0.003, 94.0, 93.0], [0.0, 91.0, 83.0], [0.002, 93.0, 91.0], [0.001, 93.0, 92.0], [0.04, 91.0, 94.0], [0.001, 92.0, 91.0], [0.001, 93.0, 91.0], [0.001, 92.0, 91.0], [0.001, 92.0, 92.0], [0.073, 93.0, 93.0], [0.024, 92.0, 91.0], [0.022, 91.0, 93.0], [0.0, 93.0, 94.0], [0.0, 94.0, 93.0], [0.0, 92.0, 93.0], [0.002, 92.0, 93.0], [0.024, 89.0, 92.0], [0.009, 90.0, 92.0], [0.0, 93.0, 91.0], [0.022, 89.0, 91.0], [0.001, 92.0, 89.0], [0.096, 92.0, 92.0], [0.022, 92.0, 94.0], [0.012, 94.0, 94.0], [0.028, 92.0, 93.0], [0.011, 94.0, 92.0], [0.029, 92.0, 92.0], [0.182, 92.0, 92.0], [0.047, 92.0, 93.0], [0.0, 92.0, 93.0], [0.025, 93.0, 91.0], [0.016, 94.0, 93.0], [0.061, 94.0, 91.0], [0.001, 93.0, 92.0], [0.0, 92.0, 93.0], [0.021, 93.0, 94.0], [0.002, 93.0, 92.0], [0.153, 92.0, 93.0], [0.001, 92.0, 91.0], [0.005, 92.0, 94.0], [0.004, 92.0, 92.0]], "Religion": [[0.001, 1.0, 1.0], [0.0, 4.0, 1.0], [0.004, 3.0, 4.0], [0.009, 3.0, 1.0], [0.001, 3.0, 2.0], [0.071, 1.0, 4.0], [0.005, 4.0, 4.0], [0.065, 1.0, 2.0], [0.003, 1.0, 3.0], [0.011, 1.0, 2.0], [0.003, 4.0, 3.0], [0.003, 1.0, 1.0], [0.017, 5.0, 1.0], [0.003, 2.0, 1.0], [0.005, 2.0, 2.0], [0.007, 2.0, 1.0], [0.001, 1.0, 4.0], [0.003, 3.0, 2.0], [0.008, 1.0, 1.0], [0.001, 3.0, 1.0], [0.009, 1.0, 2.0], [0.033, 3.0, 1.0], [0.033, 3.0, 1.0], [0.001, 2.0, 1.0], [0.001, 2.0, 1.0], [0.023, 1.0, 1.0], [0.009, 2.0, 2.0], [0.02, 5.0, 2.0], [0.001, 1.0, 4.0], [0.036, 4.0, 1.0], [0.096, 2.0, 3.0], [0.001, 5.0, 4.0], [0.004, 1.0, 3.0], [0.003, 1.0, 1.0], [0.001, 2.0, 4.0], [0.182, 1.0, 1.0], [0.006, 1.0, 1.0], [0.008, 1.0, 2.0], [0.001, 3.0, 1.0], [0.109, 3.0, 1.0], [0.001, 2.0, 1.0], [0.025, 5.0, 1.0], [0.017, 5.0, 1.0], [0.005, 1.0, 3.0], [0.0, 1.0, 1.0], [0.014, 1.0, 1.0], [0.002, 1.0, 2.0], [0.021, 3.0, 1.0], [0.042, 1.0, 1.0], [0.001, 4.0, 1.0], [0.121, 1.0, 2.0], [0.452, 1.0, 2.0], [0.0, 1.0, 1.0], [0.002, 1.0, 4.0], [0.0, 2.0, 2.0], [0.011, 1.0, 1.0], [0.0, 4.0, 2.0], [0.003, 1.0, 3.0], [0.0, 2.0, 1.0], [0.001, 1.0, 1.0], [0.001, 1.0, 2.0], [0.007, 1.0, 3.0], [0.017, 3.0, 1.0], [0.13, 1.0, 1.0], [0.0, 1.0, 3.0], [0.009, 1.0, 1.0], [0.003, 3.0, 4.0], [0.032, 1.0, 1.0], [0.017, 1.0, 3.0], [0.0, 2.0, 4.0], [0.019, 2.0, 1.0], [0.001, 3.0, 2.0], [0.001, 1.0, 1.0], [0.004, 1.0, 1.0], [0.005, 3.0, 3.0], [0.001, 1.0, 3.0], [0.01, 3.0, 1.0], [0.0, 1.0, 1.0], [0.0, 4.0, 2.0], [0.003, 1.0, 2.0], [0.004, 1.0, 1.0], [0.036, 1.0, 3.0], [0.089, 1.0, 1.0], [0.002, 1.0, 1.0], [0.003, 4.0, 1.0], [0.013, 4.0, 1.0], [0.089, 1.0, 3.0], [0.0, 4.0, 3.0], [0.002, 3.0, 2.0], [0.002, 1.0, 1.0], [0.006, 1.0, 1.0], [0.015, 1.0, 2.0], [0.055, 4.0, 1.0], [0.004, 1.0, 3.0], [0.001, 3.0, 2.0], [0.002, 3.0, 4.0], [0.001, 1.0, 2.0], [0.081, 3.0, 2.0], [0.004, 1.0, 1.0], [0.001, 2.0, 3.0], [0.002, 5.0, 3.0], [0.0, 4.0, 2.0], [0.002, 1.0, 4.0], [0.021, 4.0, 3.0], [0.0, 2.0, 2.0], [0.003, 4.0, 1.0], [0.001, 1.0, 1.0], [0.001, 2.0, 2.0], [0.005, 1.0, 2.0], [0.03, 1.0, 2.0], [0.003, 2.0, 1.0], [0.007, 2.0, 1.0], [0.0, 1.0, 1.0], [0.002, 4.0, 2.0], [0.001, 1.0, 3.0], [0.006, 3.0, 4.0], [0.0, 4.0, 1.0], [0.002, 1.0, 1.0], [0.041, 4.0, 3.0], [0.0, 4.0, 5.0], [0.002, 1.0, 3.0], [0.005, 1.0, 1.0], [0.003, 3.0, 2.0], [0.003, 1.0, 4.0], [0.018, 4.0, 1.0], [0.001, 2.0, 1.0], [0.027, 1.0, 1.0], [0.01, 4.0, 1.0], [0.033, 1.0, 1.0], [0.0, 1.0, 1.0], [0.0, 1.0, 3.0], [0.004, 2.0, 1.0], [0.001, 1.0, 2.0], [0.003, 1.0, 1.0], [0.007, 1.0, 1.0], [0.011, 2.0, 1.0], [0.001, 5.0, 4.0], [0.001, 4.0, 2.0], [0.163, 1.0, 3.0], [0.001, 1.0, 1.0], [0.001, 1.0, 3.0], [0.004, 3.0, 4.0], [0.043, 1.0, 1.0], [0.197, 3.0, 1.0], [0.004, 1.0, 1.0], [0.001, 1.0, 1.0], [0.001, 1.0, 3.0], [0.005, 1.0, 4.0], [0.118, 1.0, 1.0], [0.049, 1.0, 2.0], [0.023, 1.0, 4.0], [0.001, 4.0, 1.0], [0.039, 1.0, 5.0], [0.009, 1.0, 1.0], [0.002, 3.0, 3.0], [0.0, 1.0, 4.0], [0.003, 1.0, 1.0], [0.0, 1.0, 3.0], [0.0, 1.0, 1.0], [0.0, 4.0, 3.0], [0.027, 1.0, 4.0], [0.0, 1.0, 1.0], [0.002, 3.0, 4.0], [0.0, 3.0, 1.0], [0.008, 2.0, 2.0], [0.005, 3.0, 1.0], [0.002, 3.0, 1.0], [0.001, 2.0, 3.0], [0.007, 1.0, 1.0], [0.024, 1.0, 1.0], [0.015, 1.0, 2.0], [0.065, 1.0, 1.0], [0.012, 2.0, 1.0], [0.002, 1.0, 2.0], [0.001, 4.0, 1.0], [0.007, 1.0, 1.0], [0.0, 1.0, 1.0], [0.008, 3.0, 4.0], [0.007, 2.0, 1.0], [0.0, 1.0, 1.0], [0.034, 1.0, 4.0], [0.0, 3.0, 1.0], [0.007, 4.0, 1.0], [0.008, 1.0, 1.0], [0.0, 1.0, 4.0], [0.011, 2.0, 1.0], [0.0, 1.0, 3.0], [0.001, 4.0, 4.0], [0.003, 1.0, 3.0], [0.0, 2.0, 3.0], [0.0, 1.0, 4.0], [0.0, 1.0, 4.0], [0.01, 1.0, 2.0], [0.002, 1.0, 1.0], [0.0, 1.0, 1.0], [0.009, 1.0, 4.0], [0.0, 1.0, 4.0], [0.004, 1.0, 1.0], [0.007, 2.0, 4.0], [0.008, 4.0, 2.0], [0.021, 1.0, 4.0], [0.005, 1.0, 1.0], [0.0, 3.0, 1.0], [0.005, 1.0, 2.0], [0.0, 3.0, 1.0], [0.004, 1.0, 2.0], [0.07, 2.0, 1.0], [0.0, 1.0, 1.0], [0.001, 2.0, 3.0], [0.0, 1.0, 2.0], [0.002, 3.0, 1.0], [0.006, 2.0, 1.0], [0.008, 2.0, 3.0], [0.0, 2.0, 1.0], [0.002, 1.0, 1.0], [0.035, 2.0, 1.0], [0.002, 1.0, 1.0], [0.012, 1.0, 2.0], [0.001, 3.0, 2.0], [0.004, 1.0, 5.0], [0.004, 1.0, 3.0], [0.021, 1.0, 4.0], [0.142, 4.0, 1.0], [0.191, 1.0, 1.0], [0.001, 1.0, 3.0], [0.001, 1.0, 1.0], [0.005, 2.0, 3.0], [0.002, 1.0, 1.0], [0.002, 1.0, 3.0], [0.001, 1.0, 1.0], [0.037, 4.0, 1.0], [0.0, 1.0, 1.0], [0.002, 1.0, 1.0], [0.001, 2.0, 1.0], [0.004, 2.0, 1.0], [0.004, 1.0, 1.0], [0.001, 2.0, 1.0], [0.002, 3.0, 2.0], [0.019, 4.0, 3.0], [0.001, 3.0, 4.0], [0.016, 1.0, 1.0], [0.0, 3.0, 2.0], [0.005, 1.0, 1.0], [0.004, 1.0, 4.0], [0.004, 2.0, 1.0], [0.005, 3.0, 3.0], [0.0, 1.0, 1.0], [0.016, 1.0, 5.0], [0.005, 3.0, 4.0], [0.0, 4.0, 4.0], [0.001, 1.0, 5.0], [0.003, 1.0, 1.0], [0.0, 2.0, 1.0], [0.09, 2.0, 1.0], [0.0, 4.0, 5.0], [0.002, 2.0, 1.0], [0.005, 2.0, 2.0], [0.004, 4.0, 2.0], [0.002, 2.0, 1.0], [0.003, 1.0, 1.0], [0.006, 2.0, 1.0], [0.004, 2.0, 2.0], [0.0, 1.0, 4.0], [0.0, 2.0, 4.0], [0.005, 2.0, 1.0], [0.001, 1.0, 1.0], [0.001, 1.0, 1.0], [0.011, 5.0, 1.0], [0.003, 1.0, 1.0], [0.003, 1.0, 5.0], [0.001, 5.0, 1.0], [0.028, 1.0, 1.0], [0.003, 1.0, 1.0], [0.004, 1.0, 1.0], [0.009, 2.0, 4.0], [0.0, 1.0, 3.0], [0.003, 2.0, 1.0], [0.0, 1.0, 1.0], [0.017, 2.0, 2.0], [0.004, 1.0, 4.0], [0.0, 1.0, 2.0], [0.006, 1.0, 1.0], [0.012, 4.0, 1.0], [0.001, 1.0, 1.0], [0.001, 4.0, 4.0], [0.003, 1.0, 1.0], [0.006, 1.0, 2.0], [0.003, 1.0, 3.0], [0.001, 1.0, 1.0], [0.002, 5.0, 4.0], [0.001, 1.0, 3.0], [0.003, 1.0, 1.0], [0.003, 1.0, 3.0], [0.002, 3.0, 1.0], [0.0, 5.0, 4.0], [0.003, 4.0, 3.0], [0.0, 3.0, 1.0], [0.319, 1.0, 3.0], [0.002, 2.0, 3.0], [0.002, 4.0, 1.0], [0.011, 1.0, 1.0], [0.008, 1.0, 1.0], [0.002, 5.0, 1.0], [0.017, 5.0, 2.0], [0.0, 2.0, 4.0], [0.0, 3.0, 1.0], [0.024, 5.0, 1.0], [0.004, 3.0, 4.0], [0.104, 1.0, 2.0], [0.001, 1.0, 1.0], [0.005, 1.0, 5.0], [0.002, 1.0, 1.0], [0.001, 1.0, 1.0], [0.0, 1.0, 1.0], [0.003, 1.0, 3.0], [0.016, 2.0, 4.0], [0.002, 1.0, 1.0], [0.006, 1.0, 4.0], [0.0, 1.0, 1.0], [0.01, 4.0, 4.0], [0.002, 1.0, 4.0], [0.0, 1.0, 1.0], [0.0, 1.0, 3.0], [0.001, 2.0, 2.0], [0.0, 4.0, 3.0], [0.001, 3.0, 1.0], [0.008, 4.0, 1.0], [0.003, 1.0, 1.0], [0.003, 4.0, 1.0], [0.019, 1.0, 1.0], [0.02, 1.0, 2.0], [0.002, 1.0, 1.0], [0.001, 2.0, 3.0], [0.006, 1.0, 1.0], [0.001, 1.0, 1.0], [0.002, 3.0, 3.0], [0.001, 1.0, 3.0], [0.001, 1.0, 1.0], [0.005, 3.0, 1.0], [0.001, 3.0, 4.0], [0.199, 2.0, 3.0], [0.001, 2.0, 1.0], [0.001, 1.0, 2.0], [0.37, 1.0, 4.0], [0.0, 3.0, 1.0], [0.0, 1.0, 2.0], [0.0, 1.0, 1.0], [0.017, 5.0, 5.0], [0.006, 2.0, 3.0], [0.001, 2.0, 1.0], [0.003, 1.0, 2.0], [0.0, 1.0, 4.0], [0.005, 2.0, 2.0], [0.514, 1.0, 3.0], [0.001, 1.0, 2.0], [0.005, 1.0, 2.0], [0.002, 5.0, 1.0], [0.055, 1.0, 2.0], [0.001, 3.0, 1.0], [0.0, 2.0, 4.0], [0.0, 2.0, 3.0], [0.001, 4.0, 1.0], [0.06, 1.0, 1.0], [0.006, 1.0, 4.0], [0.001, 1.0, 3.0], [0.0, 4.0, 1.0], [0.005, 2.0, 1.0], [0.006, 1.0, 3.0], [0.0, 1.0, 2.0], [0.002, 4.0, 4.0], [0.003, 2.0, 4.0], [0.064, 1.0, 1.0], [0.011, 4.0, 2.0], [0.005, 1.0, 2.0], [0.003, 1.0, 5.0], [0.003, 3.0, 2.0], [0.004, 2.0, 1.0], [0.0, 4.0, 1.0], [0.0, 1.0, 2.0], [0.001, 2.0, 1.0], [0.015, 1.0, 1.0], [0.001, 1.0, 1.0], [0.0, 2.0, 3.0], [0.035, 5.0, 5.0], [0.001, 1.0, 3.0], [0.003, 1.0, 4.0], [0.0, 3.0, 5.0], [0.004, 1.0, 1.0], [0.021, 1.0, 1.0], [0.001, 1.0, 2.0], [0.012, 1.0, 4.0], [0.016, 1.0, 4.0], [0.003, 1.0, 1.0], [0.02, 1.0, 1.0], [0.002, 1.0, 1.0], [0.029, 4.0, 3.0], [0.09, 2.0, 1.0], [0.005, 2.0, 2.0], [0.002, 4.0, 2.0], [0.001, 4.0, 2.0], [0.005, 1.0, 3.0], [0.0, 4.0, 1.0], [0.002, 1.0, 2.0], [0.0, 1.0, 1.0], [0.011, 1.0, 1.0], [0.012, 1.0, 4.0], [0.058, 2.0, 1.0], [0.019, 1.0, 1.0], [0.03, 3.0, 1.0], [0.0, 2.0, 1.0], [0.001, 1.0, 3.0], [0.0, 1.0, 2.0], [0.022, 3.0, 2.0], [0.002, 2.0, 2.0], [0.001, 1.0, 1.0], [0.051, 1.0, 1.0], [0.686, 3.0, 1.0], [0.003, 1.0, 2.0], [0.006, 1.0, 1.0], [0.033, 1.0, 1.0], [0.008, 2.0, 2.0], [0.005, 1.0, 2.0], [0.003, 3.0, 2.0], [0.002, 3.0, 1.0], [0.0, 1.0, 1.0], [0.029, 1.0, 3.0], [0.01, 1.0, 1.0], [0.014, 3.0, 4.0], [0.002, 4.0, 4.0], [0.004, 1.0, 1.0], [0.026, 1.0, 1.0], [0.16, 1.0, 5.0], [0.001, 2.0, 5.0], [0.356, 2.0, 1.0], [0.0, 4.0, 3.0], [0.002, 3.0, 5.0], [0.0, 1.0, 1.0], [0.0, 2.0, 1.0], [0.001, 4.0, 1.0], [0.076, 4.0, 3.0], [0.0, 3.0, 1.0], [0.0, 1.0, 1.0], [0.001, 1.0, 1.0], [0.002, 4.0, 1.0], [0.0, 3.0, 1.0], [0.005, 1.0, 4.0], [0.001, 3.0, 1.0], [0.001, 4.0, 2.0], [0.013, 1.0, 1.0], [0.135, 1.0, 3.0], [0.097, 1.0, 1.0], [0.0, 1.0, 4.0], [0.006, 3.0, 1.0], [0.002, 1.0, 3.0], [0.0, 2.0, 1.0], [0.033, 3.0, 5.0], [0.001, 1.0, 4.0], [0.007, 1.0, 1.0], [0.0, 4.0, 3.0], [0.006, 2.0, 1.0], [0.001, 4.0, 1.0], [0.0, 2.0, 3.0], [0.003, 1.0, 2.0], [0.001, 1.0, 4.0], [0.002, 1.0, 1.0], [0.005, 2.0, 3.0], [0.001, 2.0, 1.0], [0.016, 1.0, 1.0], [0.001, 1.0, 1.0], [0.002, 2.0, 3.0], [0.007, 1.0, 1.0], [0.0, 3.0, 1.0], [0.0, 1.0, 1.0], [0.0, 2.0, 1.0], [0.001, 1.0, 2.0], [0.0, 1.0, 2.0], [0.002, 1.0, 1.0], [0.001, 2.0, 5.0], [0.071, 4.0, 1.0], [0.012, 3.0, 2.0], [0.002, 1.0, 2.0], [0.0, 3.0, 2.0], [0.018, 4.0, 1.0], [0.064, 3.0, 3.0], [0.002, 1.0, 3.0], [0.0, 1.0, 2.0], [0.0, 3.0, 4.0], [0.0, 4.0, 4.0], [0.005, 2.0, 1.0], [0.068, 2.0, 2.0], [0.002, 1.0, 3.0], [0.001, 1.0, 2.0], [0.002, 1.0, 4.0], [0.007, 1.0, 3.0], [0.324, 1.0, 1.0], [0.022, 4.0, 3.0], [0.004, 3.0, 1.0], [0.007, 3.0, 2.0], [0.006, 1.0, 1.0], [0.002, 1.0, 3.0], [0.0, 1.0, 4.0], [0.001, 1.0, 2.0], [0.0, 3.0, 3.0], [0.0, 4.0, 1.0], [0.001, 3.0, 3.0], [0.001, 1.0, 4.0], [0.363, 2.0, 1.0], [0.0, 3.0, 3.0], [0.001, 1.0, 1.0], [0.012, 2.0, 1.0], [0.008, 1.0, 5.0], [0.002, 3.0, 2.0], [0.054, 2.0, 2.0], [0.002, 5.0, 1.0], [0.001, 4.0, 2.0], [0.002, 1.0, 1.0], [0.059, 4.0, 1.0], [0.022, 1.0, 2.0], [0.084, 4.0, 2.0], [0.02, 1.0, 1.0], [0.074, 2.0, 1.0], [0.001, 1.0, 1.0], [0.002, 1.0, 1.0], [0.007, 2.0, 1.0], [0.002, 1.0, 1.0], [0.01, 4.0, 1.0], [0.008, 2.0, 1.0], [0.005, 1.0, 1.0], [0.005, 1.0, 1.0], [0.001, 3.0, 1.0], [0.002, 1.0, 1.0], [0.187, 2.0, 3.0], [0.002, 4.0, 4.0], [0.0, 1.0, 2.0], [0.004, 1.0, 1.0], [0.058, 3.0, 1.0], [0.133, 1.0, 1.0], [0.006, 1.0, 4.0], [0.01, 1.0, 1.0], [0.011, 3.0, 4.0], [0.055, 2.0, 5.0], [0.144, 2.0, 1.0], [0.0, 1.0, 3.0], [0.001, 3.0, 1.0], [0.001, 4.0, 3.0], [0.003, 1.0, 3.0], [0.0, 2.0, 4.0], [0.002, 2.0, 1.0], [0.018, 1.0, 1.0], [0.041, 1.0, 1.0], [0.001, 1.0, 1.0], [0.001, 3.0, 2.0], [0.002, 1.0, 1.0], [0.002, 3.0, 3.0], [0.0, 1.0, 3.0], [0.0, 4.0, 1.0], [0.009, 3.0, 1.0], [0.016, 1.0, 2.0], [0.015, 3.0, 4.0], [0.003, 3.0, 3.0], [0.001, 2.0, 2.0], [0.007, 4.0, 1.0], [0.099, 3.0, 1.0], [0.001, 4.0, 3.0], [0.001, 1.0, 3.0], [0.005, 1.0, 3.0], [0.002, 5.0, 4.0], [0.004, 1.0, 1.0], [0.006, 4.0, 1.0], [0.0, 1.0, 2.0], [0.001, 1.0, 2.0], [0.021, 1.0, 1.0], [0.113, 1.0, 1.0], [0.0, 2.0, 1.0], [0.008, 1.0, 1.0], [0.003, 1.0, 1.0], [0.005, 1.0, 3.0], [0.001, 1.0, 4.0], [0.003, 1.0, 1.0], [0.015, 1.0, 1.0], [0.001, 1.0, 1.0], [0.082, 1.0, 1.0], [0.002, 4.0, 4.0], [0.004, 1.0, 1.0], [0.0, 3.0, 2.0], [0.002, 1.0, 3.0], [0.003, 1.0, 1.0], [0.005, 1.0, 1.0], [0.001, 5.0, 1.0], [0.0, 2.0, 4.0], [0.002, 3.0, 1.0], [0.001, 1.0, 4.0], [0.002, 1.0, 1.0], [0.046, 2.0, 1.0], [0.093, 3.0, 3.0], [0.004, 1.0, 1.0], [0.0, 2.0, 1.0], [0.074, 4.0, 1.0], [0.006, 1.0, 4.0], [0.002, 1.0, 1.0], [0.001, 1.0, 1.0], [0.001, 2.0, 2.0], [0.036, 1.0, 4.0], [0.003, 1.0, 3.0], [0.021, 2.0, 1.0], [0.002, 2.0, 1.0], [0.02, 1.0, 4.0], [0.011, 1.0, 2.0], [0.002, 4.0, 4.0], [0.081, 5.0, 3.0], [0.002, 2.0, 1.0], [0.001, 2.0, 4.0], [0.001, 1.0, 4.0], [0.041, 3.0, 5.0], [0.001, 4.0, 1.0], [0.002, 3.0, 3.0], [0.003, 2.0, 1.0], [0.043, 2.0, 1.0], [0.002, 4.0, 3.0], [0.001, 1.0, 1.0], [0.007, 4.0, 2.0], [0.003, 1.0, 3.0], [0.008, 1.0, 2.0], [0.005, 2.0, 1.0], [0.024, 1.0, 2.0], [0.007, 4.0, 1.0], [0.0, 2.0, 1.0], [0.185, 2.0, 1.0], [0.003, 3.0, 1.0], [0.004, 1.0, 1.0], [0.001, 3.0, 1.0], [0.0, 1.0, 3.0], [0.019, 1.0, 4.0], [0.007, 4.0, 1.0], [0.005, 2.0, 4.0], [0.032, 1.0, 4.0], [0.02, 1.0, 4.0], [0.001, 3.0, 3.0], [0.015, 4.0, 3.0], [0.007, 1.0, 3.0], [0.003, 3.0, 1.0], [0.039, 2.0, 1.0], [0.079, 3.0, 1.0], [0.0, 2.0, 1.0], [0.005, 1.0, 4.0], [0.0, 3.0, 2.0], [0.001, 3.0, 1.0], [0.015, 3.0, 1.0], [0.002, 1.0, 1.0], [0.0, 1.0, 3.0], [0.025, 1.0, 1.0], [0.002, 1.0, 1.0], [0.002, 4.0, 3.0], [0.002, 1.0, 2.0], [0.001, 3.0, 3.0], [0.004, 2.0, 1.0], [0.006, 1.0, 2.0], [0.225, 3.0, 1.0], [0.009, 1.0, 1.0], [0.002, 4.0, 2.0], [0.0, 3.0, 3.0], [0.004, 1.0, 4.0], [0.003, 1.0, 1.0], [0.026, 3.0, 1.0], [0.005, 2.0, 1.0], [0.006, 2.0, 2.0], [0.0, 1.0, 1.0], [0.013, 2.0, 1.0], [0.002, 3.0, 2.0], [0.056, 1.0, 1.0], [0.031, 1.0, 1.0], [0.028, 4.0, 1.0], [0.0, 1.0, 1.0], [0.001, 1.0, 2.0], [0.141, 1.0, 3.0], [0.031, 4.0, 2.0], [0.001, 4.0, 2.0], [0.107, 4.0, 2.0], [0.009, 1.0, 1.0], [0.002, 1.0, 3.0], [0.015, 1.0, 4.0], [0.0, 1.0, 3.0], [0.02, 3.0, 4.0], [0.004, 4.0, 1.0], [0.0, 1.0, 3.0], [0.002, 1.0, 3.0], [0.003, 1.0, 1.0], [0.005, 4.0, 1.0], [0.029, 2.0, 1.0], [0.001, 2.0, 1.0], [0.002, 1.0, 4.0], [0.002, 2.0, 4.0], [0.236, 1.0, 1.0], [0.0, 1.0, 2.0], [0.007, 1.0, 2.0], [0.002, 1.0, 1.0], [0.002, 3.0, 1.0], [0.001, 3.0, 1.0], [0.015, 1.0, 1.0], [0.001, 1.0, 4.0], [0.0, 1.0, 4.0], [0.001, 2.0, 1.0], [0.027, 3.0, 5.0], [0.0, 1.0, 1.0], [0.017, 3.0, 1.0], [0.005, 3.0, 3.0], [0.008, 3.0, 1.0], [0.003, 1.0, 1.0], [0.0, 1.0, 3.0], [0.008, 2.0, 1.0], [0.001, 1.0, 4.0], [0.002, 1.0, 2.0], [0.063, 1.0, 1.0], [0.0, 1.0, 2.0], [0.004, 3.0, 4.0], [0.001, 1.0, 1.0], [0.003, 4.0, 1.0], [0.018, 1.0, 1.0], [0.001, 1.0, 1.0], [0.06, 1.0, 2.0], [0.005, 1.0, 3.0], [0.086, 3.0, 2.0], [0.001, 4.0, 1.0], [0.001, 4.0, 4.0], [0.008, 1.0, 1.0], [0.022, 1.0, 2.0], [0.001, 2.0, 1.0], [0.112, 1.0, 3.0], [0.01, 2.0, 2.0], [0.009, 1.0, 2.0], [0.0, 3.0, 3.0], [0.059, 5.0, 1.0], [0.023, 2.0, 5.0], [0.117, 1.0, 1.0], [0.001, 1.0, 1.0], [0.001, 1.0, 4.0], [0.092, 1.0, 1.0], [0.005, 1.0, 3.0], [0.001, 2.0, 3.0], [0.018, 2.0, 3.0], [0.011, 1.0, 3.0], [0.005, 1.0, 1.0], [0.141, 1.0, 2.0], [0.002, 1.0, 4.0], [0.017, 1.0, 1.0], [0.0, 1.0, 1.0], [0.001, 2.0, 1.0], [0.036, 1.0, 1.0], [0.02, 1.0, 4.0], [0.026, 3.0, 1.0], [0.001, 1.0, 1.0], [0.001, 2.0, 1.0], [0.0, 1.0, 2.0], [0.001, 2.0, 3.0], [0.01, 1.0, 4.0], [0.052, 1.0, 1.0], [0.057, 3.0, 3.0], [0.033, 1.0, 1.0], [0.018, 4.0, 1.0], [0.0, 1.0, 3.0], [0.002, 3.0, 1.0], [0.0, 2.0, 1.0], [0.0, 3.0, 1.0], [0.0, 1.0, 1.0], [0.046, 3.0, 2.0], [0.0, 1.0, 1.0], [0.0, 1.0, 2.0], [0.035, 3.0, 2.0], [0.039, 1.0, 3.0], [0.0, 1.0, 1.0], [0.095, 1.0, 2.0], [0.0, 1.0, 2.0], [0.006, 5.0, 1.0], [0.004, 4.0, 1.0], [0.001, 1.0, 1.0], [0.03, 1.0, 1.0], [0.001, 2.0, 1.0], [0.073, 1.0, 4.0], [0.002, 1.0, 1.0], [0.001, 2.0, 2.0], [0.004, 2.0, 3.0], [0.252, 1.0, 1.0], [0.006, 3.0, 2.0], [0.002, 1.0, 1.0], [0.004, 1.0, 2.0], [0.002, 1.0, 2.0], [0.0, 1.0, 1.0], [0.082, 1.0, 1.0], [0.014, 1.0, 2.0], [0.006, 4.0, 1.0], [0.001, 1.0, 2.0], [0.012, 4.0, 3.0], [0.001, 3.0, 1.0], [0.003, 5.0, 1.0], [0.009, 1.0, 2.0], [0.008, 2.0, 2.0], [0.018, 1.0, 3.0], [0.018, 1.0, 1.0], [0.019, 3.0, 1.0], [0.008, 2.0, 1.0], [0.0, 4.0, 1.0], [0.0, 1.0, 1.0], [0.002, 4.0, 1.0], [0.0, 1.0, 2.0], [0.002, 2.0, 3.0], [0.001, 2.0, 5.0], [0.012, 1.0, 1.0], [0.001, 1.0, 1.0], [0.004, 3.0, 1.0], [0.003, 1.0, 1.0], [0.002, 2.0, 1.0], [0.001, 4.0, 1.0], [0.001, 3.0, 1.0], [0.001, 3.0, 1.0], [0.005, 1.0, 1.0], [0.041, 3.0, 3.0], [0.003, 1.0, 1.0], [0.005, 1.0, 1.0], [0.002, 1.0, 4.0], [0.003, 1.0, 1.0], [0.01, 1.0, 4.0], [0.04, 1.0, 1.0], [0.003, 1.0, 3.0], [0.013, 1.0, 1.0], [0.011, 1.0, 3.0], [0.0, 1.0, 1.0], [0.0, 1.0, 2.0], [0.002, 1.0, 3.0], [0.01, 1.0, 3.0], [0.0, 3.0, 4.0], [0.001, 2.0, 1.0], [0.001, 1.0, 1.0], [0.001, 4.0, 3.0], [0.004, 1.0, 1.0], [0.001, 1.0, 2.0], [0.001, 1.0, 2.0], [0.014, 1.0, 1.0], [0.0, 1.0, 1.0], [0.002, 1.0, 1.0], [0.014, 1.0, 1.0], [0.001, 4.0, 3.0], [0.021, 3.0, 2.0], [0.011, 4.0, 3.0], [0.001, 2.0, 3.0], [0.031, 1.0, 1.0], [0.001, 1.0, 3.0], [0.015, 1.0, 1.0], [0.02, 2.0, 3.0], [0.0, 4.0, 3.0], [0.001, 2.0, 1.0], [0.0, 1.0, 1.0], [0.015, 4.0, 3.0], [0.007, 1.0, 1.0], [0.011, 2.0, 2.0], [0.0, 3.0, 1.0], [0.006, 2.0, 3.0], [0.003, 1.0, 1.0], [0.086, 2.0, 3.0], [0.005, 1.0, 1.0], [0.001, 1.0, 1.0], [0.0, 1.0, 2.0], [0.017, 3.0, 2.0], [0.002, 4.0, 1.0], [0.0, 1.0, 1.0], [0.001, 3.0, 1.0], [0.069, 2.0, 2.0], [0.001, 4.0, 2.0], [0.18, 2.0, 3.0], [0.001, 1.0, 2.0], [0.004, 1.0, 1.0], [0.001, 2.0, 1.0], [0.001, 2.0, 1.0], [0.001, 1.0, 5.0], [0.001, 2.0, 1.0], [0.003, 3.0, 1.0], [0.002, 1.0, 1.0], [0.007, 4.0, 2.0], [0.014, 2.0, 5.0], [0.0, 3.0, 1.0], [0.005, 1.0, 1.0], [0.0, 1.0, 1.0], [0.0, 1.0, 4.0], [0.001, 2.0, 1.0], [0.0, 1.0, 2.0], [0.032, 2.0, 1.0], [0.001, 4.0, 4.0], [0.001, 1.0, 3.0], [0.001, 1.0, 2.0], [0.006, 2.0, 2.0], [0.007, 3.0, 1.0], [0.004, 2.0, 1.0], [0.009, 3.0, 3.0], [0.0, 1.0, 3.0], [0.003, 2.0, 3.0], [0.001, 3.0, 2.0], [0.004, 1.0, 2.0], [0.001, 1.0, 1.0], [0.001, 1.0, 1.0], [0.011, 1.0, 1.0], [0.002, 4.0, 1.0], [0.006, 2.0, 3.0], [0.011, 1.0, 1.0], [0.099, 1.0, 1.0], [0.002, 3.0, 2.0], [0.002, 2.0, 1.0], [0.005, 3.0, 1.0], [0.016, 1.0, 1.0], [0.003, 3.0, 1.0], [0.046, 4.0, 1.0], [0.0, 4.0, 1.0], [0.0, 3.0, 1.0], [0.021, 4.0, 3.0], [0.0, 3.0, 3.0], [0.021, 1.0, 5.0], [0.015, 1.0, 1.0], [0.001, 1.0, 3.0], [0.104, 2.0, 1.0], [0.001, 1.0, 1.0], [0.002, 2.0, 1.0], [0.001, 3.0, 1.0], [0.001, 3.0, 1.0], [0.001, 1.0, 1.0], [0.066, 5.0, 5.0], [0.001, 4.0, 1.0], [0.002, 1.0, 2.0], [0.084, 1.0, 1.0], [0.001, 1.0, 3.0], [0.0, 2.0, 2.0], [0.41, 1.0, 2.0], [0.03, 1.0, 2.0], [0.005, 2.0, 1.0], [0.001, 1.0, 4.0], [0.273, 4.0, 2.0], [0.003, 4.0, 4.0], [0.008, 4.0, 3.0], [0.006, 2.0, 3.0], [0.006, 1.0, 4.0], [0.0, 2.0, 1.0], [0.003, 1.0, 4.0], [0.014, 1.0, 2.0], [0.001, 4.0, 2.0], [0.0, 4.0, 4.0], [0.005, 2.0, 1.0], [0.007, 3.0, 5.0], [0.0, 3.0, 1.0], [0.055, 1.0, 1.0], [0.003, 1.0, 1.0], [0.001, 3.0, 2.0], [0.008, 3.0, 3.0], [0.001, 2.0, 2.0], [0.004, 4.0, 1.0], [0.006, 2.0, 1.0], [0.004, 3.0, 1.0], [0.001, 3.0, 3.0], [0.01, 1.0, 3.0], [0.001, 1.0, 4.0], [0.0, 2.0, 5.0], [0.02, 1.0, 1.0], [0.104, 1.0, 2.0], [0.005, 2.0, 1.0], [0.014, 1.0, 3.0], [0.062, 1.0, 1.0], [0.001, 1.0, 1.0], [0.002, 1.0, 2.0], [0.001, 2.0, 2.0], [0.021, 3.0, 3.0], [0.007, 1.0, 1.0], [0.004, 4.0, 1.0], [0.003, 1.0, 1.0], [0.0, 3.0, 3.0], [0.002, 1.0, 1.0], [0.0, 1.0, 4.0], [0.0, 4.0, 1.0], [0.01, 1.0, 3.0], [0.002, 4.0, 5.0], [0.0, 1.0, 3.0], [0.008, 2.0, 1.0], [0.03, 4.0, 2.0], [0.053, 1.0, 3.0], [0.045, 1.0, 5.0], [0.001, 3.0, 5.0], [0.015, 1.0, 4.0], [0.002, 1.0, 1.0], [0.001, 1.0, 1.0], [0.0, 1.0, 1.0], [0.001, 2.0, 1.0], [0.001, 4.0, 1.0], [0.0, 2.0, 4.0], [0.049, 1.0, 1.0], [0.0, 2.0, 1.0], [0.002, 4.0, 1.0], [0.0, 4.0, 1.0], [0.0, 3.0, 3.0], [0.004, 1.0, 1.0], [0.016, 1.0, 1.0], [0.016, 4.0, 3.0], [0.024, 3.0, 3.0], [0.08, 3.0, 3.0], [0.026, 1.0, 2.0], [0.02, 3.0, 1.0], [0.0, 1.0, 3.0], [0.005, 4.0, 3.0], [0.008, 1.0, 4.0], [0.002, 1.0, 1.0], [0.065, 1.0, 1.0], [0.002, 1.0, 4.0], [0.006, 4.0, 4.0], [0.006, 1.0, 3.0], [0.384, 1.0, 1.0], [0.004, 1.0, 3.0], [0.002, 4.0, 2.0], [0.0, 3.0, 3.0], [0.003, 2.0, 1.0], [0.007, 1.0, 1.0], [0.001, 4.0, 2.0], [0.003, 1.0, 2.0], [0.0, 3.0, 4.0], [0.011, 1.0, 2.0], [0.001, 2.0, 1.0], [0.006, 1.0, 3.0], [0.002, 2.0, 1.0], [0.001, 1.0, 1.0], [0.001, 3.0, 1.0], [0.265, 4.0, 2.0], [0.068, 1.0, 2.0], [0.001, 2.0, 4.0], [0.006, 1.0, 1.0], [0.003, 1.0, 2.0], [0.001, 3.0, 2.0], [0.038, 3.0, 2.0], [0.021, 1.0, 3.0], [0.013, 1.0, 1.0], [0.003, 2.0, 4.0], [0.012, 2.0, 3.0], [0.024, 1.0, 1.0], [0.004, 1.0, 1.0], [0.013, 1.0, 1.0], [0.042, 5.0, 1.0], [0.008, 3.0, 3.0], [0.006, 4.0, 2.0], [0.002, 1.0, 3.0], [0.366, 2.0, 1.0], [0.0, 1.0, 1.0], [0.005, 2.0, 1.0], [0.002, 1.0, 1.0], [0.002, 1.0, 1.0], [0.001, 1.0, 5.0], [0.005, 1.0, 1.0], [0.025, 1.0, 1.0], [0.014, 1.0, 2.0], [0.056, 1.0, 1.0], [0.001, 1.0, 3.0], [0.023, 1.0, 1.0], [0.001, 5.0, 5.0], [0.0, 3.0, 4.0], [0.009, 1.0, 2.0], [0.011, 1.0, 1.0], [0.006, 1.0, 1.0], [0.0, 1.0, 1.0], [0.01, 1.0, 1.0], [0.0, 1.0, 3.0], [0.024, 1.0, 3.0], [0.0, 2.0, 3.0], [0.001, 2.0, 3.0], [0.001, 1.0, 1.0], [0.006, 1.0, 1.0], [0.001, 1.0, 1.0], [0.0, 4.0, 2.0], [0.049, 1.0, 1.0], [0.0, 1.0, 1.0], [0.054, 1.0, 2.0], [0.006, 3.0, 3.0], [0.012, 2.0, 1.0], [0.001, 1.0, 1.0], [0.0, 3.0, 1.0], [0.002, 1.0, 4.0], [0.001, 1.0, 1.0], [0.0, 2.0, 1.0], [0.197, 1.0, 1.0], [0.0, 1.0, 2.0], [0.0, 4.0, 1.0], [0.061, 1.0, 4.0], [0.001, 1.0, 2.0], [0.001, 1.0, 1.0], [0.118, 1.0, 2.0], [0.031, 1.0, 2.0], [0.002, 2.0, 1.0], [0.029, 1.0, 1.0], [0.024, 3.0, 3.0], [0.002, 1.0, 1.0], [0.003, 1.0, 4.0], [0.133, 3.0, 1.0], [0.033, 2.0, 1.0], [0.012, 1.0, 1.0], [0.063, 4.0, 3.0], [0.001, 2.0, 1.0], [0.0, 3.0, 1.0], [0.0, 2.0, 3.0], [0.013, 3.0, 3.0], [0.0, 1.0, 1.0], [0.014, 3.0, 2.0], [0.001, 2.0, 1.0], [0.003, 4.0, 1.0], [0.008, 1.0, 3.0], [0.017, 1.0, 3.0], [0.054, 2.0, 3.0], [0.001, 1.0, 1.0], [0.0, 3.0, 3.0], [0.009, 1.0, 1.0], [0.0, 2.0, 1.0], [0.0, 2.0, 1.0], [0.002, 1.0, 2.0], [0.0, 1.0, 1.0], [0.0, 4.0, 4.0], [0.0, 2.0, 1.0], [0.002, 1.0, 1.0], [0.026, 1.0, 1.0], [0.001, 4.0, 1.0], [0.001, 1.0, 2.0], [0.01, 1.0, 3.0], [0.009, 2.0, 2.0], [0.001, 4.0, 3.0], [0.012, 1.0, 1.0], [0.006, 1.0, 2.0], [0.003, 1.0, 2.0], [0.001, 1.0, 1.0], [0.093, 1.0, 3.0], [0.1, 1.0, 1.0], [0.0, 2.0, 4.0], [0.004, 1.0, 4.0], [0.001, 1.0, 1.0], [0.005, 1.0, 1.0], [0.006, 1.0, 1.0], [0.011, 1.0, 4.0], [0.0, 1.0, 1.0], [0.01, 2.0, 4.0], [0.001, 1.0, 3.0], [0.001, 1.0, 1.0], [0.0, 1.0, 1.0], [0.004, 3.0, 2.0], [0.002, 3.0, 3.0], [0.0, 4.0, 2.0], [0.023, 1.0, 1.0], [0.001, 2.0, 1.0], [0.0, 2.0, 1.0], [0.09, 2.0, 1.0], [0.0, 1.0, 1.0], [0.002, 2.0, 1.0], [0.001, 1.0, 2.0], [0.038, 3.0, 3.0], [0.0, 2.0, 1.0], [0.001, 3.0, 1.0], [0.0, 1.0, 3.0], [0.004, 1.0, 1.0], [0.008, 1.0, 2.0], [0.003, 1.0, 1.0], [0.004, 3.0, 2.0], [0.017, 3.0, 4.0], [0.04, 2.0, 3.0], [0.0, 1.0, 1.0], [0.009, 1.0, 2.0], [0.001, 2.0, 1.0], [0.014, 3.0, 1.0], [0.006, 1.0, 2.0], [0.001, 3.0, 1.0], [0.002, 1.0, 3.0], [0.001, 2.0, 3.0], [0.001, 2.0, 1.0], [0.001, 1.0, 1.0], [0.019, 1.0, 1.0], [0.009, 1.0, 3.0], [0.001, 1.0, 1.0], [0.007, 1.0, 1.0], [0.0, 2.0, 2.0], [0.008, 1.0, 3.0], [0.001, 1.0, 3.0], [0.002, 1.0, 3.0], [0.004, 2.0, 1.0], [0.0, 1.0, 1.0], [0.001, 3.0, 2.0], [0.015, 3.0, 1.0], [0.001, 2.0, 1.0], [0.009, 1.0, 1.0], [0.001, 1.0, 4.0], [0.0, 2.0, 2.0], [0.012, 3.0, 1.0], [0.023, 1.0, 2.0], [0.0, 4.0, 1.0], [0.001, 1.0, 5.0], [0.103, 1.0, 1.0], [0.022, 1.0, 2.0], [0.008, 2.0, 1.0], [0.002, 2.0, 1.0], [0.003, 1.0, 1.0], [0.0, 1.0, 2.0], [0.0, 3.0, 4.0], [0.001, 4.0, 2.0], [0.011, 1.0, 1.0], [0.029, 2.0, 1.0], [0.005, 1.0, 3.0], [0.508, 2.0, 4.0], [0.003, 1.0, 2.0], [0.005, 2.0, 2.0], [0.003, 5.0, 4.0], [0.005, 2.0, 1.0], [0.002, 2.0, 1.0], [0.009, 4.0, 2.0], [0.001, 1.0, 1.0], [0.002, 3.0, 1.0], [0.0, 5.0, 1.0], [0.0, 1.0, 2.0], [0.01, 1.0, 2.0], [0.001, 2.0, 1.0], [0.002, 1.0, 1.0], [0.004, 4.0, 2.0], [0.073, 5.0, 5.0], [0.0, 2.0, 1.0], [0.001, 1.0, 1.0], [0.031, 4.0, 1.0], [0.015, 2.0, 2.0], [0.0, 3.0, 1.0], [0.001, 1.0, 1.0], [0.0, 1.0, 2.0], [0.004, 3.0, 1.0], [0.001, 1.0, 1.0], [0.0, 4.0, 1.0], [0.012, 1.0, 2.0], [0.01, 4.0, 1.0], [0.001, 1.0, 2.0], [0.002, 1.0, 4.0], [0.006, 1.0, 1.0], [0.001, 1.0, 1.0], [0.006, 1.0, 1.0], [0.001, 1.0, 3.0], [0.009, 2.0, 1.0], [0.008, 1.0, 1.0], [0.011, 1.0, 2.0], [0.0, 1.0, 1.0], [0.002, 1.0, 2.0], [0.003, 1.0, 4.0], [0.0, 4.0, 1.0], [0.003, 1.0, 1.0], [0.0, 1.0, 2.0], [0.001, 1.0, 1.0], [0.009, 1.0, 2.0], [0.002, 4.0, 1.0], [0.0, 1.0, 1.0], [0.037, 3.0, 3.0], [0.001, 3.0, 2.0], [0.035, 1.0, 1.0], [0.006, 1.0, 4.0], [0.012, 2.0, 3.0], [0.009, 1.0, 1.0], [0.0, 1.0, 3.0], [0.001, 3.0, 2.0], [0.028, 4.0, 1.0], [0.001, 2.0, 4.0], [0.002, 2.0, 1.0], [0.038, 2.0, 1.0], [0.003, 1.0, 1.0], [0.006, 1.0, 2.0], [0.001, 4.0, 2.0], [0.006, 1.0, 1.0], [0.001, 1.0, 1.0], [0.001, 4.0, 1.0], [0.004, 4.0, 1.0], [0.001, 1.0, 1.0], [0.002, 1.0, 1.0], [0.003, 3.0, 3.0], [0.0, 3.0, 1.0], [0.002, 1.0, 2.0], [0.0, 1.0, 2.0], [0.0, 3.0, 3.0], [0.032, 4.0, 4.0], [0.027, 3.0, 4.0], [0.0, 2.0, 4.0], [0.003, 1.0, 3.0], [0.076, 1.0, 3.0], [0.002, 3.0, 1.0], [0.0, 2.0, 1.0], [0.001, 2.0, 1.0], [0.003, 1.0, 3.0], [0.025, 1.0, 2.0], [0.035, 1.0, 3.0], [0.001, 1.0, 1.0], [0.051, 2.0, 1.0], [0.027, 2.0, 2.0], [0.043, 3.0, 3.0], [0.004, 4.0, 1.0], [0.002, 1.0, 2.0], [0.005, 1.0, 1.0], [0.004, 4.0, 2.0], [0.019, 2.0, 2.0], [0.013, 4.0, 3.0], [0.005, 3.0, 3.0], [0.012, 2.0, 3.0], [0.012, 3.0, 1.0], [0.002, 1.0, 1.0], [0.007, 2.0, 1.0], [0.108, 1.0, 1.0], [0.021, 4.0, 1.0], [0.001, 1.0, 2.0], [0.001, 4.0, 1.0], [0.002, 2.0, 4.0], [0.001, 1.0, 1.0], [0.044, 3.0, 3.0], [0.002, 1.0, 3.0], [0.004, 2.0, 3.0], [0.001, 2.0, 2.0], [0.006, 1.0, 1.0], [0.001, 3.0, 3.0], [0.028, 3.0, 1.0], [0.072, 3.0, 4.0], [0.001, 1.0, 4.0], [0.008, 1.0, 3.0], [0.0, 1.0, 1.0], [0.002, 1.0, 4.0], [0.034, 1.0, 3.0], [0.002, 4.0, 1.0], [0.0, 2.0, 1.0], [0.114, 1.0, 1.0], [0.001, 3.0, 2.0], [0.025, 1.0, 1.0], [0.047, 1.0, 2.0], [0.0, 1.0, 1.0], [0.002, 1.0, 1.0], [0.004, 1.0, 3.0], [0.004, 3.0, 1.0], [0.15, 2.0, 5.0], [0.001, 3.0, 4.0], [0.001, 2.0, 3.0], [0.0, 1.0, 2.0], [0.0, 1.0, 3.0], [0.0, 2.0, 1.0], [0.0, 2.0, 1.0], [0.002, 3.0, 1.0], [0.021, 2.0, 2.0], [0.002, 1.0, 4.0], [0.006, 1.0, 3.0], [0.403, 4.0, 2.0], [0.008, 1.0, 1.0], [0.047, 1.0, 1.0], [0.001, 1.0, 1.0], [0.0, 2.0, 1.0], [0.005, 1.0, 5.0], [0.002, 3.0, 1.0], [0.015, 1.0, 1.0], [0.002, 3.0, 1.0], [0.196, 1.0, 4.0], [0.0, 2.0, 4.0], [0.043, 3.0, 2.0], [0.001, 5.0, 2.0], [0.011, 5.0, 1.0], [0.079, 1.0, 1.0], [0.0, 2.0, 3.0], [0.021, 1.0, 2.0], [0.0, 2.0, 1.0], [0.013, 1.0, 4.0], [0.026, 4.0, 3.0], [0.029, 1.0, 4.0], [0.003, 2.0, 2.0], [0.154, 1.0, 2.0], [0.0, 3.0, 1.0], [0.005, 2.0, 1.0], [0.002, 4.0, 2.0], [0.001, 4.0, 1.0], [0.005, 4.0, 1.0], [0.013, 4.0, 1.0], [0.001, 1.0, 3.0], [0.001, 1.0, 1.0], [0.001, 1.0, 2.0], [0.015, 4.0, 1.0], [0.026, 4.0, 2.0], [0.001, 3.0, 1.0], [0.017, 1.0, 4.0], [0.004, 1.0, 1.0], [0.001, 5.0, 2.0], [0.001, 2.0, 1.0], [0.039, 1.0, 1.0], [0.004, 1.0, 5.0], [0.003, 3.0, 3.0], [0.004, 3.0, 1.0], [0.0, 3.0, 1.0], [0.002, 3.0, 4.0], [0.0, 4.0, 3.0], [0.001, 3.0, 2.0], [0.001, 5.0, 1.0], [0.013, 1.0, 3.0], [0.005, 3.0, 1.0], [0.003, 5.0, 3.0], [0.0, 4.0, 1.0], [0.018, 1.0, 4.0], [0.025, 1.0, 1.0], [0.0, 1.0, 1.0], [0.001, 1.0, 4.0], [0.01, 1.0, 1.0], [0.002, 2.0, 2.0], [0.0, 2.0, 1.0], [0.02, 4.0, 2.0], [0.031, 1.0, 1.0], [0.001, 1.0, 1.0], [0.048, 1.0, 1.0], [0.0, 2.0, 1.0], [0.002, 2.0, 1.0], [0.004, 3.0, 1.0], [0.004, 4.0, 4.0], [0.027, 1.0, 1.0], [0.001, 4.0, 1.0], [0.002, 3.0, 1.0], [0.003, 1.0, 5.0], [0.004, 1.0, 1.0], [0.039, 3.0, 1.0], [0.002, 1.0, 3.0], [0.0, 1.0, 2.0], [0.001, 2.0, 1.0], [0.002, 1.0, 3.0], [0.0, 1.0, 1.0], [0.005, 1.0, 5.0], [0.023, 4.0, 1.0], [0.0, 1.0, 3.0], [0.005, 2.0, 1.0], [0.589, 2.0, 1.0], [0.004, 3.0, 4.0], [0.032, 2.0, 1.0], [0.009, 3.0, 4.0], [0.002, 4.0, 1.0], [0.006, 3.0, 1.0], [0.011, 1.0, 1.0], [0.002, 1.0, 2.0], [0.123, 3.0, 3.0], [0.001, 1.0, 4.0], [0.019, 1.0, 1.0], [0.001, 2.0, 4.0], [0.005, 1.0, 1.0], [0.011, 1.0, 2.0], [0.008, 3.0, 2.0], [0.008, 1.0, 2.0], [0.022, 2.0, 1.0], [0.001, 2.0, 1.0], [0.006, 1.0, 2.0], [0.034, 4.0, 1.0], [0.001, 1.0, 1.0], [0.003, 2.0, 2.0], [0.005, 1.0, 1.0], [0.001, 1.0, 1.0], [0.01, 1.0, 4.0], [0.002, 1.0, 3.0], [0.0, 1.0, 1.0], [0.04, 3.0, 4.0], [0.019, 3.0, 1.0], [0.061, 1.0, 1.0], [0.0, 1.0, 3.0], [0.005, 1.0, 1.0], [0.002, 4.0, 1.0], [0.013, 1.0, 1.0], [0.002, 4.0, 1.0], [0.0, 1.0, 1.0], [0.008, 2.0, 1.0], [0.0, 1.0, 1.0], [0.002, 1.0, 1.0], [0.027, 1.0, 1.0], [0.001, 1.0, 2.0], [0.002, 1.0, 3.0], [0.004, 1.0, 1.0], [0.005, 3.0, 1.0], [0.002, 1.0, 1.0], [0.005, 2.0, 1.0], [0.0, 3.0, 1.0], [0.014, 2.0, 4.0], [0.0, 2.0, 1.0], [0.083, 4.0, 1.0], [0.034, 3.0, 2.0], [0.0, 3.0, 1.0], [0.009, 1.0, 1.0], [0.003, 3.0, 4.0], [0.001, 1.0, 1.0], [0.014, 1.0, 1.0], [0.0, 1.0, 1.0], [0.025, 1.0, 2.0], [0.001, 2.0, 1.0], [0.0, 1.0, 1.0], [0.013, 1.0, 1.0], [0.003, 1.0, 2.0], [0.003, 4.0, 1.0], [0.0, 4.0, 1.0], [0.002, 1.0, 1.0], [0.001, 2.0, 1.0], [0.04, 1.0, 2.0], [0.001, 1.0, 2.0], [0.001, 1.0, 2.0], [0.001, 1.0, 2.0], [0.001, 4.0, 2.0], [0.073, 4.0, 1.0], [0.024, 2.0, 1.0], [0.022, 1.0, 2.0], [0.0, 1.0, 2.0], [0.0, 1.0, 1.0], [0.0, 1.0, 1.0], [0.002, 1.0, 3.0], [0.024, 2.0, 1.0], [0.009, 3.0, 1.0], [0.0, 2.0, 2.0], [0.022, 3.0, 1.0], [0.001, 1.0, 5.0], [0.096, 3.0, 3.0], [0.022, 1.0, 3.0], [0.012, 3.0, 1.0], [0.028, 3.0, 3.0], [0.011, 1.0, 3.0], [0.029, 1.0, 1.0], [0.182, 2.0, 2.0], [0.047, 1.0, 2.0], [0.0, 2.0, 1.0], [0.025, 1.0, 1.0], [0.016, 1.0, 1.0], [0.061, 4.0, 1.0], [0.001, 1.0, 1.0], [0.0, 1.0, 1.0], [0.021, 5.0, 4.0], [0.002, 1.0, 4.0], [0.153, 1.0, 1.0], [0.001, 1.0, 3.0], [0.005, 3.0, 1.0], [0.004, 1.0, 2.0]], "Politics": [[0.001, 2.0, 3.0], [0.0, 4.0, 3.0], [0.004, 3.0, 4.0], [0.009, 3.0, 4.0], [0.001, 2.0, 3.0], [0.071, 5.0, 4.0], [0.005, 2.0, 3.0], [0.065, 5.0, 3.0], [0.003, 2.0, 3.0], [0.011, 4.0, 3.0], [0.003, 2.0, 4.0], [0.003, 5.0, 4.0], [0.017, 4.0, 3.0], [0.003, 3.0, 3.0], [0.005, 4.0, 4.0], [0.007, 2.0, 3.0], [0.001, 4.0, 5.0], [0.003, 3.0, 3.0], [0.008, 4.0, 4.0], [0.001, 2.0, 4.0], [0.009, 4.0, 2.0], [0.033, 4.0, 2.0], [0.033, 5.0, 2.0], [0.001, 4.0, 5.0], [0.001, 5.0, 5.0], [0.023, 3.0, 2.0], [0.009, 2.0, 3.0], [0.02, 3.0, 2.0], [0.001, 4.0, 3.0], [0.036, 2.0, 3.0], [0.096, 2.0, 2.0], [0.001, 3.0, 3.0], [0.004, 2.0, 3.0], [0.003, 4.0, 1.0], [0.001, 5.0, 3.0], [0.182, 4.0, 2.0], [0.006, 2.0, 4.0], [0.008, 5.0, 4.0], [0.001, 3.0, 2.0], [0.109, 3.0, 3.0], [0.001, 4.0, 2.0], [0.025, 2.0, 3.0], [0.017, 3.0, 4.0], [0.005, 3.0, 3.0], [0.0, 3.0, 3.0], [0.014, 3.0, 3.0], [0.002, 2.0, 4.0], [0.021, 3.0, 4.0], [0.042, 3.0, 4.0], [0.001, 2.0, 2.0], [0.121, 3.0, 4.0], [0.452, 3.0, 2.0], [0.0, 3.0, 2.0], [0.002, 2.0, 4.0], [0.0, 3.0, 4.0], [0.011, 4.0, 1.0], [0.0, 2.0, 1.0], [0.003, 2.0, 2.0], [0.0, 2.0, 3.0], [0.001, 3.0, 4.0], [0.001, 4.0, 3.0], [0.007, 4.0, 2.0], [0.017, 4.0, 2.0], [0.13, 1.0, 2.0], [0.0, 4.0, 3.0], [0.009, 3.0, 2.0], [0.003, 2.0, 2.0], [0.032, 3.0, 4.0], [0.017, 1.0, 5.0], [0.0, 2.0, 2.0], [0.019, 3.0, 4.0], [0.001, 2.0, 2.0], [0.001, 3.0, 1.0], [0.004, 3.0, 5.0], [0.005, 1.0, 3.0], [0.001, 2.0, 1.0], [0.01, 4.0, 3.0], [0.0, 3.0, 2.0], [0.0, 4.0, 5.0], [0.003, 3.0, 4.0], [0.004, 4.0, 4.0], [0.036, 2.0, 4.0], [0.089, 2.0, 4.0], [0.002, 4.0, 5.0], [0.003, 3.0, 2.0], [0.013, 5.0, 4.0], [0.089, 2.0, 4.0], [0.0, 5.0, 4.0], [0.002, 1.0, 2.0], [0.002, 2.0, 2.0], [0.006, 4.0, 3.0], [0.015, 4.0, 4.0], [0.055, 3.0, 2.0], [0.004, 2.0, 5.0], [0.001, 3.0, 2.0], [0.002, 3.0, 4.0], [0.001, 5.0, 5.0], [0.081, 2.0, 4.0], [0.004, 4.0, 3.0], [0.001, 2.0, 5.0], [0.002, 1.0, 2.0], [0.0, 2.0, 4.0], [0.002, 4.0, 4.0], [0.021, 3.0, 3.0], [0.0, 2.0, 2.0], [0.003, 3.0, 1.0], [0.001, 3.0, 4.0], [0.001, 2.0, 5.0], [0.005, 2.0, 3.0], [0.03, 3.0, 2.0], [0.003, 2.0, 4.0], [0.007, 2.0, 4.0], [0.0, 4.0, 2.0], [0.002, 4.0, 5.0], [0.001, 3.0, 3.0], [0.006, 3.0, 2.0], [0.0, 3.0, 3.0], [0.002, 2.0, 2.0], [0.041, 3.0, 2.0], [0.0, 3.0, 5.0], [0.002, 4.0, 3.0], [0.005, 4.0, 3.0], [0.003, 4.0, 4.0], [0.003, 4.0, 3.0], [0.018, 4.0, 4.0], [0.001, 2.0, 4.0], [0.027, 1.0, 2.0], [0.01, 2.0, 4.0], [0.033, 5.0, 4.0], [0.0, 2.0, 4.0], [0.0, 2.0, 3.0], [0.004, 5.0, 2.0], [0.001, 4.0, 3.0], [0.003, 5.0, 2.0], [0.007, 4.0, 2.0], [0.011, 4.0, 3.0], [0.001, 4.0, 2.0], [0.001, 3.0, 2.0], [0.163, 3.0, 4.0], [0.001, 2.0, 3.0], [0.001, 3.0, 2.0], [0.004, 1.0, 2.0], [0.043, 1.0, 3.0], [0.197, 2.0, 3.0], [0.004, 1.0, 2.0], [0.001, 4.0, 5.0], [0.001, 3.0, 4.0], [0.005, 2.0, 3.0], [0.118, 3.0, 1.0], [0.049, 3.0, 4.0], [0.023, 3.0, 2.0], [0.001, 2.0, 3.0], [0.039, 3.0, 4.0], [0.009, 2.0, 4.0], [0.002, 2.0, 4.0], [0.0, 2.0, 2.0], [0.003, 3.0, 4.0], [0.0, 3.0, 2.0], [0.0, 4.0, 3.0], [0.0, 4.0, 2.0], [0.027, 2.0, 4.0], [0.0, 2.0, 2.0], [0.002, 3.0, 3.0], [0.0, 1.0, 2.0], [0.008, 4.0, 1.0], [0.005, 3.0, 4.0], [0.002, 3.0, 3.0], [0.001, 3.0, 1.0], [0.007, 3.0, 3.0], [0.024, 2.0, 4.0], [0.015, 3.0, 2.0], [0.065, 3.0, 3.0], [0.012, 4.0, 4.0], [0.002, 4.0, 3.0], [0.001, 2.0, 4.0], [0.007, 3.0, 1.0], [0.0, 3.0, 4.0], [0.008, 2.0, 3.0], [0.007, 2.0, 3.0], [0.0, 3.0, 5.0], [0.034, 1.0, 2.0], [0.0, 4.0, 2.0], [0.007, 4.0, 3.0], [0.008, 3.0, 4.0], [0.0, 1.0, 3.0], [0.011, 3.0, 1.0], [0.0, 1.0, 2.0], [0.001, 4.0, 3.0], [0.003, 4.0, 3.0], [0.0, 3.0, 3.0], [0.0, 2.0, 5.0], [0.0, 4.0, 2.0], [0.01, 2.0, 5.0], [0.002, 2.0, 4.0], [0.0, 3.0, 3.0], [0.009, 2.0, 1.0], [0.0, 5.0, 4.0], [0.004, 3.0, 5.0], [0.007, 3.0, 3.0], [0.008, 4.0, 3.0], [0.021, 4.0, 5.0], [0.005, 4.0, 3.0], [0.0, 3.0, 3.0], [0.005, 2.0, 4.0], [0.0, 1.0, 2.0], [0.004, 4.0, 3.0], [0.07, 4.0, 4.0], [0.0, 4.0, 4.0], [0.001, 3.0, 1.0], [0.0, 4.0, 2.0], [0.002, 3.0, 1.0], [0.006, 3.0, 4.0], [0.008, 5.0, 3.0], [0.0, 5.0, 4.0], [0.002, 1.0, 3.0], [0.035, 4.0, 4.0], [0.002, 2.0, 3.0], [0.012, 5.0, 3.0], [0.001, 3.0, 2.0], [0.004, 2.0, 4.0], [0.004, 2.0, 4.0], [0.021, 3.0, 3.0], [0.142, 5.0, 2.0], [0.191, 1.0, 2.0], [0.001, 4.0, 3.0], [0.001, 3.0, 3.0], [0.005, 3.0, 1.0], [0.002, 1.0, 2.0], [0.002, 1.0, 2.0], [0.001, 2.0, 3.0], [0.037, 4.0, 2.0], [0.0, 5.0, 2.0], [0.002, 4.0, 2.0], [0.001, 4.0, 4.0], [0.004, 4.0, 3.0], [0.004, 4.0, 2.0], [0.001, 3.0, 2.0], [0.002, 4.0, 2.0], [0.019, 4.0, 3.0], [0.001, 3.0, 3.0], [0.016, 4.0, 4.0], [0.0, 4.0, 4.0], [0.005, 4.0, 3.0], [0.004, 2.0, 3.0], [0.004, 4.0, 3.0], [0.005, 2.0, 3.0], [0.0, 2.0, 2.0], [0.016, 4.0, 1.0], [0.005, 3.0, 4.0], [0.0, 3.0, 1.0], [0.001, 1.0, 5.0], [0.003, 4.0, 4.0], [0.0, 3.0, 3.0], [0.09, 5.0, 2.0], [0.0, 3.0, 5.0], [0.002, 4.0, 3.0], [0.005, 4.0, 2.0], [0.004, 3.0, 3.0], [0.002, 5.0, 3.0], [0.003, 4.0, 4.0], [0.006, 5.0, 3.0], [0.004, 4.0, 3.0], [0.0, 1.0, 2.0], [0.0, 3.0, 2.0], [0.005, 3.0, 2.0], [0.001, 3.0, 2.0], [0.001, 2.0, 4.0], [0.011, 2.0, 4.0], [0.003, 3.0, 2.0], [0.003, 2.0, 4.0], [0.001, 2.0, 4.0], [0.028, 4.0, 2.0], [0.003, 3.0, 5.0], [0.004, 3.0, 2.0], [0.009, 5.0, 3.0], [0.0, 2.0, 3.0], [0.003, 2.0, 2.0], [0.0, 3.0, 1.0], [0.017, 3.0, 5.0], [0.004, 3.0, 2.0], [0.0, 4.0, 2.0], [0.006, 2.0, 3.0], [0.012, 3.0, 4.0], [0.001, 2.0, 3.0], [0.001, 3.0, 2.0], [0.003, 3.0, 3.0], [0.006, 3.0, 2.0], [0.003, 4.0, 4.0], [0.001, 3.0, 3.0], [0.002, 4.0, 4.0], [0.001, 2.0, 2.0], [0.003, 4.0, 4.0], [0.003, 2.0, 3.0], [0.002, 5.0, 3.0], [0.0, 3.0, 3.0], [0.003, 4.0, 3.0], [0.0, 2.0, 4.0], [0.319, 4.0, 4.0], [0.002, 2.0, 4.0], [0.002, 3.0, 3.0], [0.011, 3.0, 2.0], [0.008, 4.0, 5.0], [0.002, 3.0, 3.0], [0.017, 3.0, 3.0], [0.0, 4.0, 4.0], [0.0, 3.0, 4.0], [0.024, 3.0, 3.0], [0.004, 1.0, 3.0], [0.104, 2.0, 4.0], [0.001, 2.0, 2.0], [0.005, 1.0, 3.0], [0.002, 3.0, 3.0], [0.001, 4.0, 4.0], [0.0, 1.0, 3.0], [0.003, 4.0, 4.0], [0.016, 2.0, 3.0], [0.002, 4.0, 2.0], [0.006, 2.0, 3.0], [0.0, 3.0, 4.0], [0.01, 4.0, 5.0], [0.002, 4.0, 5.0], [0.0, 4.0, 1.0], [0.0, 4.0, 3.0], [0.001, 1.0, 2.0], [0.0, 3.0, 3.0], [0.001, 4.0, 4.0], [0.008, 3.0, 3.0], [0.003, 3.0, 2.0], [0.003, 4.0, 2.0], [0.019, 3.0, 2.0], [0.02, 3.0, 2.0], [0.002, 2.0, 4.0], [0.001, 4.0, 2.0], [0.006, 4.0, 4.0], [0.001, 5.0, 2.0], [0.002, 4.0, 2.0], [0.001, 3.0, 1.0], [0.001, 4.0, 3.0], [0.005, 4.0, 3.0], [0.001, 3.0, 2.0], [0.199, 3.0, 2.0], [0.001, 3.0, 4.0], [0.001, 2.0, 4.0], [0.37, 4.0, 2.0], [0.0, 3.0, 1.0], [0.0, 2.0, 2.0], [0.0, 1.0, 4.0], [0.017, 3.0, 2.0], [0.006, 1.0, 2.0], [0.001, 4.0, 5.0], [0.003, 4.0, 2.0], [0.0, 3.0, 3.0], [0.005, 4.0, 4.0], [0.514, 3.0, 3.0], [0.001, 5.0, 2.0], [0.005, 2.0, 2.0], [0.002, 3.0, 3.0], [0.055, 4.0, 5.0], [0.001, 2.0, 2.0], [0.0, 3.0, 2.0], [0.0, 3.0, 2.0], [0.001, 3.0, 1.0], [0.06, 4.0, 3.0], [0.006, 1.0, 4.0], [0.001, 3.0, 5.0], [0.0, 5.0, 2.0], [0.005, 2.0, 4.0], [0.006, 3.0, 1.0], [0.0, 3.0, 2.0], [0.002, 3.0, 2.0], [0.003, 3.0, 3.0], [0.064, 4.0, 5.0], [0.011, 3.0, 2.0], [0.005, 4.0, 4.0], [0.003, 4.0, 2.0], [0.003, 4.0, 3.0], [0.004, 2.0, 4.0], [0.0, 3.0, 3.0], [0.0, 3.0, 3.0], [0.001, 1.0, 4.0], [0.015, 2.0, 2.0], [0.001, 4.0, 4.0], [0.0, 2.0, 4.0], [0.035, 3.0, 2.0], [0.001, 4.0, 3.0], [0.003, 2.0, 4.0], [0.0, 4.0, 2.0], [0.004, 3.0, 4.0], [0.021, 4.0, 3.0], [0.001, 4.0, 4.0], [0.012, 4.0, 4.0], [0.016, 5.0, 3.0], [0.003, 3.0, 5.0], [0.02, 4.0, 4.0], [0.002, 3.0, 2.0], [0.029, 2.0, 1.0], [0.09, 4.0, 4.0], [0.005, 2.0, 3.0], [0.002, 3.0, 3.0], [0.001, 3.0, 4.0], [0.005, 4.0, 3.0], [0.0, 4.0, 3.0], [0.002, 4.0, 4.0], [0.0, 4.0, 5.0], [0.011, 3.0, 3.0], [0.012, 3.0, 2.0], [0.058, 4.0, 4.0], [0.019, 2.0, 2.0], [0.03, 3.0, 3.0], [0.0, 4.0, 2.0], [0.001, 3.0, 5.0], [0.0, 3.0, 4.0], [0.022, 5.0, 4.0], [0.002, 3.0, 3.0], [0.001, 4.0, 3.0], [0.051, 3.0, 5.0], [0.686, 1.0, 3.0], [0.003, 2.0, 4.0], [0.006, 3.0, 3.0], [0.033, 2.0, 4.0], [0.008, 5.0, 3.0], [0.005, 4.0, 3.0], [0.003, 2.0, 3.0], [0.002, 4.0, 2.0], [0.0, 4.0, 1.0], [0.029, 2.0, 4.0], [0.01, 5.0, 5.0], [0.014, 2.0, 2.0], [0.002, 2.0, 3.0], [0.004, 4.0, 3.0], [0.026, 2.0, 4.0], [0.16, 3.0, 2.0], [0.001, 3.0, 3.0], [0.356, 3.0, 2.0], [0.0, 3.0, 4.0], [0.002, 4.0, 3.0], [0.0, 3.0, 1.0], [0.0, 2.0, 2.0], [0.001, 3.0, 3.0], [0.076, 3.0, 3.0], [0.0, 4.0, 4.0], [0.0, 4.0, 3.0], [0.001, 5.0, 4.0], [0.002, 2.0, 3.0], [0.0, 3.0, 4.0], [0.005, 4.0, 3.0], [0.001, 3.0, 4.0], [0.001, 5.0, 5.0], [0.013, 1.0, 2.0], [0.135, 3.0, 5.0], [0.097, 3.0, 3.0], [0.0, 3.0, 4.0], [0.006, 2.0, 3.0], [0.002, 5.0, 3.0], [0.0, 4.0, 3.0], [0.033, 3.0, 2.0], [0.001, 2.0, 2.0], [0.007, 2.0, 3.0], [0.0, 4.0, 3.0], [0.006, 3.0, 4.0], [0.001, 3.0, 4.0], [0.0, 1.0, 2.0], [0.003, 3.0, 2.0], [0.001, 2.0, 3.0], [0.002, 4.0, 2.0], [0.005, 2.0, 3.0], [0.001, 2.0, 3.0], [0.016, 2.0, 1.0], [0.001, 4.0, 2.0], [0.002, 3.0, 5.0], [0.007, 4.0, 3.0], [0.0, 2.0, 2.0], [0.0, 3.0, 4.0], [0.0, 2.0, 3.0], [0.001, 4.0, 4.0], [0.0, 5.0, 4.0], [0.002, 2.0, 2.0], [0.001, 2.0, 2.0], [0.071, 1.0, 3.0], [0.012, 3.0, 3.0], [0.002, 3.0, 3.0], [0.0, 2.0, 3.0], [0.018, 2.0, 3.0], [0.064, 1.0, 3.0], [0.002, 4.0, 3.0], [0.0, 4.0, 3.0], [0.0, 3.0, 3.0], [0.0, 3.0, 2.0], [0.005, 3.0, 4.0], [0.068, 4.0, 4.0], [0.002, 1.0, 3.0], [0.001, 2.0, 4.0], [0.002, 5.0, 2.0], [0.007, 4.0, 3.0], [0.324, 4.0, 4.0], [0.022, 1.0, 2.0], [0.004, 3.0, 3.0], [0.007, 3.0, 2.0], [0.006, 2.0, 2.0], [0.002, 3.0, 2.0], [0.0, 3.0, 5.0], [0.001, 4.0, 4.0], [0.0, 2.0, 3.0], [0.0, 5.0, 2.0], [0.001, 2.0, 4.0], [0.001, 1.0, 1.0], [0.363, 2.0, 4.0], [0.0, 2.0, 3.0], [0.001, 4.0, 4.0], [0.012, 5.0, 4.0], [0.008, 3.0, 4.0], [0.002, 4.0, 4.0], [0.054, 3.0, 4.0], [0.002, 4.0, 2.0], [0.001, 5.0, 2.0], [0.002, 3.0, 3.0], [0.059, 3.0, 3.0], [0.022, 3.0, 3.0], [0.084, 3.0, 3.0], [0.02, 3.0, 3.0], [0.074, 1.0, 4.0], [0.001, 4.0, 4.0], [0.002, 2.0, 5.0], [0.007, 2.0, 4.0], [0.002, 4.0, 3.0], [0.01, 2.0, 2.0], [0.008, 3.0, 5.0], [0.005, 4.0, 2.0], [0.005, 4.0, 3.0], [0.001, 3.0, 2.0], [0.002, 1.0, 2.0], [0.187, 4.0, 2.0], [0.002, 1.0, 3.0], [0.0, 5.0, 4.0], [0.004, 4.0, 3.0], [0.058, 2.0, 3.0], [0.133, 5.0, 1.0], [0.006, 2.0, 4.0], [0.01, 2.0, 3.0], [0.011, 2.0, 3.0], [0.055, 5.0, 4.0], [0.144, 2.0, 2.0], [0.0, 2.0, 2.0], [0.001, 3.0, 2.0], [0.001, 4.0, 3.0], [0.003, 2.0, 4.0], [0.0, 2.0, 2.0], [0.002, 2.0, 3.0], [0.018, 2.0, 4.0], [0.041, 2.0, 4.0], [0.001, 5.0, 2.0], [0.001, 3.0, 5.0], [0.002, 4.0, 4.0], [0.002, 4.0, 3.0], [0.0, 2.0, 2.0], [0.0, 5.0, 4.0], [0.009, 1.0, 4.0], [0.016, 3.0, 3.0], [0.015, 2.0, 5.0], [0.003, 3.0, 4.0], [0.001, 2.0, 4.0], [0.007, 3.0, 4.0], [0.099, 3.0, 2.0], [0.001, 4.0, 3.0], [0.001, 1.0, 3.0], [0.005, 4.0, 2.0], [0.002, 1.0, 3.0], [0.004, 5.0, 4.0], [0.006, 5.0, 3.0], [0.0, 3.0, 4.0], [0.001, 3.0, 2.0], [0.021, 2.0, 4.0], [0.113, 2.0, 2.0], [0.0, 2.0, 3.0], [0.008, 4.0, 4.0], [0.003, 3.0, 2.0], [0.005, 4.0, 2.0], [0.001, 2.0, 4.0], [0.003, 4.0, 2.0], [0.015, 4.0, 2.0], [0.001, 4.0, 3.0], [0.082, 3.0, 3.0], [0.002, 3.0, 3.0], [0.004, 4.0, 3.0], [0.0, 2.0, 4.0], [0.002, 4.0, 3.0], [0.003, 3.0, 1.0], [0.005, 2.0, 3.0], [0.001, 3.0, 4.0], [0.0, 3.0, 4.0], [0.002, 3.0, 4.0], [0.001, 4.0, 3.0], [0.002, 4.0, 5.0], [0.046, 3.0, 2.0], [0.093, 2.0, 3.0], [0.004, 2.0, 4.0], [0.0, 5.0, 4.0], [0.074, 2.0, 3.0], [0.006, 4.0, 2.0], [0.002, 3.0, 5.0], [0.001, 4.0, 2.0], [0.001, 3.0, 4.0], [0.036, 2.0, 2.0], [0.003, 5.0, 3.0], [0.021, 2.0, 2.0], [0.002, 4.0, 2.0], [0.02, 4.0, 4.0], [0.011, 3.0, 2.0], [0.002, 3.0, 3.0], [0.081, 4.0, 2.0], [0.002, 3.0, 4.0], [0.001, 2.0, 2.0], [0.001, 3.0, 3.0], [0.041, 2.0, 2.0], [0.001, 4.0, 5.0], [0.002, 4.0, 1.0], [0.003, 2.0, 4.0], [0.043, 2.0, 4.0], [0.002, 1.0, 3.0], [0.001, 5.0, 4.0], [0.007, 1.0, 3.0], [0.003, 4.0, 4.0], [0.008, 4.0, 2.0], [0.005, 3.0, 4.0], [0.024, 4.0, 2.0], [0.007, 3.0, 3.0], [0.0, 5.0, 3.0], [0.185, 3.0, 3.0], [0.003, 3.0, 3.0], [0.004, 3.0, 3.0], [0.001, 3.0, 2.0], [0.0, 2.0, 4.0], [0.019, 4.0, 2.0], [0.007, 3.0, 4.0], [0.005, 4.0, 3.0], [0.032, 4.0, 3.0], [0.02, 5.0, 2.0], [0.001, 3.0, 3.0], [0.015, 1.0, 4.0], [0.007, 4.0, 3.0], [0.003, 2.0, 3.0], [0.039, 2.0, 5.0], [0.079, 2.0, 2.0], [0.0, 2.0, 3.0], [0.005, 4.0, 1.0], [0.0, 2.0, 3.0], [0.001, 2.0, 3.0], [0.015, 2.0, 3.0], [0.002, 2.0, 2.0], [0.0, 1.0, 1.0], [0.025, 2.0, 2.0], [0.002, 3.0, 4.0], [0.002, 3.0, 4.0], [0.002, 4.0, 2.0], [0.001, 3.0, 2.0], [0.004, 2.0, 3.0], [0.006, 4.0, 2.0], [0.225, 4.0, 3.0], [0.009, 3.0, 4.0], [0.002, 5.0, 2.0], [0.0, 3.0, 3.0], [0.004, 3.0, 5.0], [0.003, 1.0, 2.0], [0.026, 4.0, 1.0], [0.005, 4.0, 1.0], [0.006, 2.0, 3.0], [0.0, 2.0, 4.0], [0.013, 4.0, 4.0], [0.002, 2.0, 3.0], [0.056, 2.0, 4.0], [0.031, 5.0, 4.0], [0.028, 2.0, 5.0], [0.0, 3.0, 3.0], [0.001, 4.0, 4.0], [0.141, 1.0, 4.0], [0.031, 3.0, 2.0], [0.001, 3.0, 3.0], [0.107, 2.0, 3.0], [0.009, 3.0, 3.0], [0.002, 1.0, 4.0], [0.015, 1.0, 2.0], [0.0, 4.0, 1.0], [0.02, 4.0, 3.0], [0.004, 2.0, 4.0], [0.0, 1.0, 5.0], [0.002, 3.0, 2.0], [0.003, 1.0, 3.0], [0.005, 3.0, 2.0], [0.029, 3.0, 3.0], [0.001, 3.0, 5.0], [0.002, 3.0, 2.0], [0.002, 2.0, 5.0], [0.236, 5.0, 4.0], [0.0, 3.0, 3.0], [0.007, 2.0, 2.0], [0.002, 2.0, 2.0], [0.002, 4.0, 2.0], [0.001, 4.0, 4.0], [0.015, 1.0, 4.0], [0.001, 3.0, 3.0], [0.0, 5.0, 2.0], [0.001, 1.0, 2.0], [0.027, 3.0, 3.0], [0.0, 3.0, 4.0], [0.017, 4.0, 1.0], [0.005, 3.0, 2.0], [0.008, 4.0, 4.0], [0.003, 2.0, 2.0], [0.0, 2.0, 2.0], [0.008, 1.0, 1.0], [0.001, 3.0, 4.0], [0.002, 4.0, 4.0], [0.063, 3.0, 4.0], [0.0, 3.0, 3.0], [0.004, 3.0, 5.0], [0.001, 2.0, 2.0], [0.003, 3.0, 4.0], [0.018, 4.0, 2.0], [0.001, 3.0, 2.0], [0.06, 2.0, 4.0], [0.005, 3.0, 4.0], [0.086, 4.0, 3.0], [0.001, 3.0, 3.0], [0.001, 4.0, 2.0], [0.008, 3.0, 4.0], [0.022, 3.0, 4.0], [0.001, 3.0, 2.0], [0.112, 4.0, 3.0], [0.01, 2.0, 3.0], [0.009, 4.0, 3.0], [0.0, 4.0, 1.0], [0.059, 2.0, 2.0], [0.023, 4.0, 3.0], [0.117, 3.0, 4.0], [0.001, 3.0, 3.0], [0.001, 3.0, 2.0], [0.092, 3.0, 2.0], [0.005, 5.0, 4.0], [0.001, 3.0, 2.0], [0.018, 1.0, 2.0], [0.011, 3.0, 3.0], [0.005, 5.0, 3.0], [0.141, 2.0, 2.0], [0.002, 4.0, 3.0], [0.017, 4.0, 4.0], [0.0, 3.0, 3.0], [0.001, 4.0, 2.0], [0.036, 2.0, 3.0], [0.02, 4.0, 4.0], [0.026, 4.0, 3.0], [0.001, 5.0, 4.0], [0.001, 4.0, 3.0], [0.0, 4.0, 4.0], [0.001, 4.0, 3.0], [0.01, 3.0, 4.0], [0.052, 4.0, 3.0], [0.057, 3.0, 2.0], [0.033, 3.0, 5.0], [0.018, 5.0, 3.0], [0.0, 2.0, 2.0], [0.002, 1.0, 4.0], [0.0, 4.0, 4.0], [0.0, 4.0, 4.0], [0.0, 5.0, 4.0], [0.046, 2.0, 3.0], [0.0, 4.0, 3.0], [0.0, 3.0, 2.0], [0.035, 4.0, 3.0], [0.039, 3.0, 3.0], [0.0, 2.0, 5.0], [0.095, 3.0, 2.0], [0.0, 3.0, 2.0], [0.006, 1.0, 2.0], [0.004, 3.0, 3.0], [0.001, 4.0, 3.0], [0.03, 4.0, 3.0], [0.001, 4.0, 3.0], [0.073, 5.0, 4.0], [0.002, 3.0, 2.0], [0.001, 2.0, 3.0], [0.004, 4.0, 4.0], [0.252, 4.0, 5.0], [0.006, 3.0, 4.0], [0.002, 2.0, 3.0], [0.004, 2.0, 4.0], [0.002, 2.0, 2.0], [0.0, 2.0, 3.0], [0.082, 4.0, 4.0], [0.014, 2.0, 3.0], [0.006, 3.0, 4.0], [0.001, 2.0, 3.0], [0.012, 4.0, 4.0], [0.001, 3.0, 2.0], [0.003, 3.0, 3.0], [0.009, 3.0, 3.0], [0.008, 5.0, 4.0], [0.018, 3.0, 5.0], [0.018, 5.0, 2.0], [0.019, 3.0, 2.0], [0.008, 2.0, 1.0], [0.0, 3.0, 2.0], [0.0, 3.0, 4.0], [0.002, 4.0, 3.0], [0.0, 3.0, 3.0], [0.002, 1.0, 3.0], [0.001, 3.0, 2.0], [0.012, 4.0, 2.0], [0.001, 5.0, 3.0], [0.004, 3.0, 3.0], [0.003, 3.0, 4.0], [0.002, 3.0, 1.0], [0.001, 3.0, 4.0], [0.001, 4.0, 2.0], [0.001, 5.0, 3.0], [0.005, 3.0, 2.0], [0.041, 3.0, 2.0], [0.003, 2.0, 2.0], [0.005, 3.0, 4.0], [0.002, 3.0, 5.0], [0.003, 2.0, 4.0], [0.01, 3.0, 3.0], [0.04, 4.0, 2.0], [0.003, 2.0, 3.0], [0.013, 2.0, 2.0], [0.011, 2.0, 3.0], [0.0, 4.0, 3.0], [0.0, 4.0, 3.0], [0.002, 4.0, 4.0], [0.01, 4.0, 2.0], [0.0, 2.0, 3.0], [0.001, 4.0, 4.0], [0.001, 3.0, 4.0], [0.001, 2.0, 3.0], [0.004, 4.0, 3.0], [0.001, 1.0, 2.0], [0.001, 2.0, 3.0], [0.014, 3.0, 3.0], [0.0, 2.0, 1.0], [0.002, 2.0, 4.0], [0.014, 3.0, 3.0], [0.001, 2.0, 3.0], [0.021, 2.0, 2.0], [0.011, 3.0, 5.0], [0.001, 3.0, 3.0], [0.031, 4.0, 3.0], [0.001, 3.0, 5.0], [0.015, 3.0, 3.0], [0.02, 4.0, 3.0], [0.0, 2.0, 2.0], [0.001, 4.0, 4.0], [0.0, 4.0, 4.0], [0.015, 2.0, 3.0], [0.007, 4.0, 3.0], [0.011, 4.0, 4.0], [0.0, 3.0, 3.0], [0.006, 4.0, 3.0], [0.003, 4.0, 3.0], [0.086, 3.0, 1.0], [0.005, 2.0, 4.0], [0.001, 5.0, 4.0], [0.0, 2.0, 4.0], [0.017, 4.0, 3.0], [0.002, 3.0, 2.0], [0.0, 3.0, 4.0], [0.001, 1.0, 4.0], [0.069, 2.0, 4.0], [0.001, 3.0, 2.0], [0.18, 2.0, 3.0], [0.001, 5.0, 2.0], [0.004, 3.0, 4.0], [0.001, 4.0, 3.0], [0.001, 4.0, 4.0], [0.001, 1.0, 3.0], [0.001, 4.0, 4.0], [0.003, 3.0, 4.0], [0.002, 4.0, 4.0], [0.007, 3.0, 2.0], [0.014, 4.0, 4.0], [0.0, 2.0, 3.0], [0.005, 5.0, 2.0], [0.0, 4.0, 4.0], [0.0, 2.0, 2.0], [0.001, 2.0, 4.0], [0.0, 1.0, 4.0], [0.032, 2.0, 4.0], [0.001, 4.0, 3.0], [0.001, 4.0, 3.0], [0.001, 4.0, 4.0], [0.006, 3.0, 4.0], [0.007, 2.0, 4.0], [0.004, 3.0, 3.0], [0.009, 3.0, 3.0], [0.0, 3.0, 1.0], [0.003, 2.0, 4.0], [0.001, 4.0, 5.0], [0.004, 4.0, 4.0], [0.001, 1.0, 5.0], [0.001, 2.0, 4.0], [0.011, 4.0, 3.0], [0.002, 4.0, 4.0], [0.006, 2.0, 3.0], [0.011, 2.0, 2.0], [0.099, 4.0, 3.0], [0.002, 4.0, 4.0], [0.002, 4.0, 4.0], [0.005, 2.0, 3.0], [0.016, 2.0, 2.0], [0.003, 3.0, 3.0], [0.046, 3.0, 2.0], [0.0, 4.0, 4.0], [0.0, 3.0, 2.0], [0.021, 3.0, 3.0], [0.0, 3.0, 2.0], [0.021, 3.0, 4.0], [0.015, 2.0, 2.0], [0.001, 2.0, 2.0], [0.104, 2.0, 4.0], [0.001, 3.0, 3.0], [0.002, 2.0, 4.0], [0.001, 4.0, 3.0], [0.001, 2.0, 5.0], [0.001, 4.0, 2.0], [0.066, 4.0, 4.0], [0.001, 3.0, 4.0], [0.002, 3.0, 2.0], [0.084, 2.0, 2.0], [0.001, 4.0, 4.0], [0.0, 3.0, 2.0], [0.41, 3.0, 3.0], [0.03, 4.0, 3.0], [0.005, 1.0, 2.0], [0.001, 3.0, 2.0], [0.273, 3.0, 5.0], [0.003, 3.0, 4.0], [0.008, 3.0, 2.0], [0.006, 3.0, 1.0], [0.006, 2.0, 5.0], [0.0, 3.0, 1.0], [0.003, 2.0, 5.0], [0.014, 1.0, 2.0], [0.001, 2.0, 2.0], [0.0, 3.0, 4.0], [0.005, 2.0, 4.0], [0.007, 3.0, 4.0], [0.0, 1.0, 3.0], [0.055, 4.0, 2.0], [0.003, 2.0, 3.0], [0.001, 3.0, 5.0], [0.008, 3.0, 4.0], [0.001, 3.0, 3.0], [0.004, 5.0, 5.0], [0.006, 3.0, 3.0], [0.004, 2.0, 3.0], [0.001, 3.0, 3.0], [0.01, 2.0, 3.0], [0.001, 5.0, 3.0], [0.0, 3.0, 2.0], [0.02, 3.0, 2.0], [0.104, 2.0, 3.0], [0.005, 3.0, 3.0], [0.014, 4.0, 3.0], [0.062, 2.0, 4.0], [0.001, 4.0, 3.0], [0.002, 4.0, 4.0], [0.001, 2.0, 4.0], [0.021, 4.0, 2.0], [0.007, 2.0, 4.0], [0.004, 2.0, 1.0], [0.003, 1.0, 2.0], [0.0, 3.0, 3.0], [0.002, 2.0, 3.0], [0.0, 4.0, 3.0], [0.0, 4.0, 3.0], [0.01, 3.0, 2.0], [0.002, 2.0, 1.0], [0.0, 4.0, 3.0], [0.008, 4.0, 2.0], [0.03, 5.0, 3.0], [0.053, 3.0, 4.0], [0.045, 2.0, 3.0], [0.001, 4.0, 2.0], [0.015, 3.0, 2.0], [0.002, 3.0, 3.0], [0.001, 1.0, 5.0], [0.0, 2.0, 4.0], [0.001, 2.0, 4.0], [0.001, 2.0, 3.0], [0.0, 3.0, 3.0], [0.049, 5.0, 3.0], [0.0, 5.0, 1.0], [0.002, 2.0, 2.0], [0.0, 1.0, 3.0], [0.0, 3.0, 4.0], [0.004, 2.0, 4.0], [0.016, 2.0, 2.0], [0.016, 3.0, 4.0], [0.024, 2.0, 2.0], [0.08, 3.0, 3.0], [0.026, 3.0, 2.0], [0.02, 3.0, 2.0], [0.0, 3.0, 2.0], [0.005, 3.0, 2.0], [0.008, 3.0, 2.0], [0.002, 4.0, 4.0], [0.065, 4.0, 2.0], [0.002, 5.0, 1.0], [0.006, 4.0, 3.0], [0.006, 3.0, 3.0], [0.384, 2.0, 2.0], [0.004, 4.0, 1.0], [0.002, 3.0, 5.0], [0.0, 3.0, 2.0], [0.003, 3.0, 4.0], [0.007, 3.0, 4.0], [0.001, 4.0, 2.0], [0.003, 1.0, 4.0], [0.0, 2.0, 5.0], [0.011, 1.0, 1.0], [0.001, 4.0, 2.0], [0.006, 3.0, 4.0], [0.002, 3.0, 2.0], [0.001, 2.0, 2.0], [0.001, 2.0, 4.0], [0.265, 2.0, 2.0], [0.068, 4.0, 2.0], [0.001, 3.0, 1.0], [0.006, 3.0, 1.0], [0.003, 2.0, 3.0], [0.001, 2.0, 3.0], [0.038, 3.0, 2.0], [0.021, 2.0, 2.0], [0.013, 4.0, 4.0], [0.003, 4.0, 4.0], [0.012, 1.0, 1.0], [0.024, 4.0, 4.0], [0.004, 3.0, 1.0], [0.013, 4.0, 3.0], [0.042, 3.0, 5.0], [0.008, 3.0, 4.0], [0.006, 2.0, 2.0], [0.002, 3.0, 3.0], [0.366, 4.0, 4.0], [0.0, 3.0, 2.0], [0.005, 2.0, 4.0], [0.002, 3.0, 2.0], [0.002, 3.0, 4.0], [0.001, 4.0, 3.0], [0.005, 2.0, 2.0], [0.025, 5.0, 4.0], [0.014, 2.0, 3.0], [0.056, 5.0, 2.0], [0.001, 2.0, 2.0], [0.023, 4.0, 2.0], [0.001, 2.0, 3.0], [0.0, 4.0, 3.0], [0.009, 2.0, 3.0], [0.011, 2.0, 2.0], [0.006, 4.0, 3.0], [0.0, 3.0, 2.0], [0.01, 5.0, 3.0], [0.0, 2.0, 4.0], [0.024, 3.0, 4.0], [0.0, 4.0, 2.0], [0.001, 4.0, 2.0], [0.001, 3.0, 4.0], [0.006, 2.0, 2.0], [0.001, 3.0, 3.0], [0.0, 2.0, 1.0], [0.049, 5.0, 1.0], [0.0, 3.0, 5.0], [0.054, 3.0, 3.0], [0.006, 3.0, 3.0], [0.012, 3.0, 3.0], [0.001, 4.0, 4.0], [0.0, 3.0, 4.0], [0.002, 2.0, 3.0], [0.001, 2.0, 2.0], [0.0, 2.0, 4.0], [0.197, 5.0, 5.0], [0.0, 2.0, 5.0], [0.0, 4.0, 1.0], [0.061, 5.0, 2.0], [0.001, 4.0, 3.0], [0.001, 2.0, 4.0], [0.118, 3.0, 4.0], [0.031, 2.0, 5.0], [0.002, 2.0, 3.0], [0.029, 3.0, 3.0], [0.024, 2.0, 4.0], [0.002, 4.0, 3.0], [0.003, 3.0, 3.0], [0.133, 2.0, 4.0], [0.033, 4.0, 4.0], [0.012, 4.0, 2.0], [0.063, 3.0, 5.0], [0.001, 3.0, 3.0], [0.0, 3.0, 3.0], [0.0, 2.0, 3.0], [0.013, 2.0, 4.0], [0.0, 5.0, 1.0], [0.014, 3.0, 2.0], [0.001, 3.0, 3.0], [0.003, 5.0, 4.0], [0.008, 3.0, 2.0], [0.017, 3.0, 1.0], [0.054, 3.0, 3.0], [0.001, 4.0, 4.0], [0.0, 3.0, 2.0], [0.009, 4.0, 3.0], [0.0, 2.0, 2.0], [0.0, 3.0, 4.0], [0.002, 3.0, 2.0], [0.0, 4.0, 4.0], [0.0, 1.0, 3.0], [0.0, 3.0, 4.0], [0.002, 2.0, 3.0], [0.026, 4.0, 4.0], [0.001, 1.0, 3.0], [0.001, 2.0, 4.0], [0.01, 3.0, 3.0], [0.009, 5.0, 2.0], [0.001, 3.0, 2.0], [0.012, 3.0, 4.0], [0.006, 2.0, 2.0], [0.003, 4.0, 4.0], [0.001, 4.0, 3.0], [0.093, 3.0, 4.0], [0.1, 5.0, 2.0], [0.0, 3.0, 1.0], [0.004, 2.0, 1.0], [0.001, 5.0, 4.0], [0.005, 4.0, 5.0], [0.006, 4.0, 2.0], [0.011, 5.0, 2.0], [0.0, 3.0, 4.0], [0.01, 4.0, 5.0], [0.001, 5.0, 4.0], [0.001, 4.0, 2.0], [0.0, 2.0, 4.0], [0.004, 2.0, 2.0], [0.002, 2.0, 3.0], [0.0, 4.0, 3.0], [0.023, 5.0, 2.0], [0.001, 2.0, 4.0], [0.0, 4.0, 4.0], [0.09, 4.0, 3.0], [0.0, 3.0, 4.0], [0.002, 4.0, 2.0], [0.001, 2.0, 4.0], [0.038, 2.0, 3.0], [0.0, 3.0, 2.0], [0.001, 4.0, 2.0], [0.0, 3.0, 3.0], [0.004, 4.0, 2.0], [0.008, 4.0, 3.0], [0.003, 2.0, 2.0], [0.004, 2.0, 2.0], [0.017, 1.0, 4.0], [0.04, 3.0, 3.0], [0.0, 2.0, 2.0], [0.009, 4.0, 3.0], [0.001, 2.0, 1.0], [0.014, 1.0, 4.0], [0.006, 5.0, 2.0], [0.001, 4.0, 4.0], [0.002, 2.0, 2.0], [0.001, 3.0, 2.0], [0.001, 3.0, 4.0], [0.001, 3.0, 4.0], [0.019, 4.0, 2.0], [0.009, 3.0, 2.0], [0.001, 3.0, 3.0], [0.007, 3.0, 2.0], [0.0, 4.0, 3.0], [0.008, 4.0, 2.0], [0.001, 4.0, 3.0], [0.002, 2.0, 4.0], [0.004, 3.0, 4.0], [0.0, 4.0, 5.0], [0.001, 3.0, 4.0], [0.015, 2.0, 1.0], [0.001, 1.0, 2.0], [0.009, 3.0, 2.0], [0.001, 4.0, 3.0], [0.0, 4.0, 2.0], [0.012, 4.0, 4.0], [0.023, 5.0, 4.0], [0.0, 4.0, 3.0], [0.001, 4.0, 2.0], [0.103, 4.0, 4.0], [0.022, 3.0, 4.0], [0.008, 2.0, 3.0], [0.002, 4.0, 3.0], [0.003, 3.0, 3.0], [0.0, 4.0, 2.0], [0.0, 3.0, 5.0], [0.001, 4.0, 4.0], [0.011, 4.0, 4.0], [0.029, 4.0, 2.0], [0.005, 3.0, 3.0], [0.508, 2.0, 2.0], [0.003, 2.0, 4.0], [0.005, 1.0, 2.0], [0.003, 4.0, 2.0], [0.005, 4.0, 5.0], [0.002, 2.0, 2.0], [0.009, 3.0, 5.0], [0.001, 2.0, 4.0], [0.002, 2.0, 4.0], [0.0, 2.0, 1.0], [0.0, 5.0, 3.0], [0.01, 2.0, 1.0], [0.001, 4.0, 4.0], [0.002, 4.0, 2.0], [0.004, 2.0, 4.0], [0.073, 4.0, 3.0], [0.0, 5.0, 1.0], [0.001, 2.0, 4.0], [0.031, 3.0, 3.0], [0.015, 5.0, 2.0], [0.0, 3.0, 3.0], [0.001, 3.0, 4.0], [0.0, 2.0, 2.0], [0.004, 3.0, 3.0], [0.001, 4.0, 3.0], [0.0, 4.0, 2.0], [0.012, 2.0, 2.0], [0.01, 3.0, 2.0], [0.001, 1.0, 1.0], [0.002, 3.0, 2.0], [0.006, 4.0, 2.0], [0.001, 2.0, 2.0], [0.006, 4.0, 2.0], [0.001, 3.0, 1.0], [0.009, 2.0, 2.0], [0.008, 4.0, 3.0], [0.011, 2.0, 4.0], [0.0, 1.0, 3.0], [0.002, 4.0, 3.0], [0.003, 3.0, 3.0], [0.0, 3.0, 1.0], [0.003, 3.0, 1.0], [0.0, 3.0, 4.0], [0.001, 2.0, 2.0], [0.009, 2.0, 3.0], [0.002, 4.0, 3.0], [0.0, 4.0, 4.0], [0.037, 2.0, 2.0], [0.001, 2.0, 4.0], [0.035, 2.0, 1.0], [0.006, 2.0, 2.0], [0.012, 3.0, 5.0], [0.009, 5.0, 5.0], [0.0, 1.0, 3.0], [0.001, 2.0, 4.0], [0.028, 2.0, 3.0], [0.001, 5.0, 2.0], [0.002, 3.0, 4.0], [0.038, 4.0, 3.0], [0.003, 3.0, 4.0], [0.006, 2.0, 4.0], [0.001, 1.0, 2.0], [0.006, 5.0, 4.0], [0.001, 2.0, 4.0], [0.001, 2.0, 3.0], [0.004, 4.0, 3.0], [0.001, 2.0, 2.0], [0.002, 3.0, 3.0], [0.003, 3.0, 3.0], [0.0, 2.0, 4.0], [0.002, 5.0, 3.0], [0.0, 2.0, 1.0], [0.0, 1.0, 3.0], [0.032, 5.0, 3.0], [0.027, 3.0, 4.0], [0.0, 4.0, 3.0], [0.003, 4.0, 3.0], [0.076, 2.0, 2.0], [0.002, 3.0, 2.0], [0.0, 3.0, 4.0], [0.001, 3.0, 2.0], [0.003, 4.0, 2.0], [0.025, 3.0, 4.0], [0.035, 1.0, 2.0], [0.001, 4.0, 4.0], [0.051, 3.0, 2.0], [0.027, 1.0, 1.0], [0.043, 2.0, 1.0], [0.004, 2.0, 4.0], [0.002, 3.0, 3.0], [0.005, 3.0, 2.0], [0.004, 2.0, 2.0], [0.019, 4.0, 2.0], [0.013, 3.0, 3.0], [0.005, 3.0, 4.0], [0.012, 3.0, 1.0], [0.012, 2.0, 3.0], [0.002, 3.0, 4.0], [0.007, 1.0, 4.0], [0.108, 4.0, 3.0], [0.021, 1.0, 5.0], [0.001, 3.0, 4.0], [0.001, 4.0, 5.0], [0.002, 4.0, 2.0], [0.001, 3.0, 2.0], [0.044, 3.0, 1.0], [0.002, 4.0, 2.0], [0.004, 2.0, 2.0], [0.001, 3.0, 3.0], [0.006, 4.0, 2.0], [0.001, 2.0, 2.0], [0.028, 4.0, 2.0], [0.072, 1.0, 4.0], [0.001, 2.0, 5.0], [0.008, 4.0, 1.0], [0.0, 3.0, 5.0], [0.002, 4.0, 1.0], [0.034, 4.0, 2.0], [0.002, 2.0, 3.0], [0.0, 2.0, 4.0], [0.114, 3.0, 2.0], [0.001, 4.0, 1.0], [0.025, 4.0, 3.0], [0.047, 3.0, 3.0], [0.0, 5.0, 2.0], [0.002, 3.0, 4.0], [0.004, 1.0, 3.0], [0.004, 1.0, 2.0], [0.15, 1.0, 3.0], [0.001, 3.0, 2.0], [0.001, 3.0, 2.0], [0.0, 2.0, 3.0], [0.0, 1.0, 2.0], [0.0, 3.0, 2.0], [0.0, 4.0, 3.0], [0.002, 5.0, 3.0], [0.021, 3.0, 1.0], [0.002, 3.0, 5.0], [0.006, 4.0, 2.0], [0.403, 3.0, 4.0], [0.008, 2.0, 3.0], [0.047, 2.0, 1.0], [0.001, 4.0, 4.0], [0.0, 5.0, 2.0], [0.005, 2.0, 4.0], [0.002, 3.0, 2.0], [0.015, 4.0, 2.0], [0.002, 3.0, 2.0], [0.196, 3.0, 2.0], [0.0, 2.0, 2.0], [0.043, 3.0, 2.0], [0.001, 3.0, 3.0], [0.011, 3.0, 3.0], [0.079, 3.0, 4.0], [0.0, 3.0, 4.0], [0.021, 2.0, 4.0], [0.0, 2.0, 2.0], [0.013, 3.0, 1.0], [0.026, 3.0, 3.0], [0.029, 3.0, 2.0], [0.003, 1.0, 3.0], [0.154, 2.0, 4.0], [0.0, 3.0, 3.0], [0.005, 2.0, 5.0], [0.002, 3.0, 4.0], [0.001, 1.0, 1.0], [0.005, 3.0, 2.0], [0.013, 3.0, 5.0], [0.001, 2.0, 3.0], [0.001, 2.0, 1.0], [0.001, 5.0, 4.0], [0.015, 4.0, 4.0], [0.026, 5.0, 3.0], [0.001, 2.0, 4.0], [0.017, 2.0, 3.0], [0.004, 2.0, 2.0], [0.001, 4.0, 3.0], [0.001, 5.0, 2.0], [0.039, 4.0, 4.0], [0.004, 4.0, 3.0], [0.003, 4.0, 3.0], [0.004, 3.0, 5.0], [0.0, 2.0, 2.0], [0.002, 5.0, 1.0], [0.0, 4.0, 1.0], [0.001, 4.0, 2.0], [0.001, 4.0, 2.0], [0.013, 2.0, 4.0], [0.005, 3.0, 4.0], [0.003, 2.0, 1.0], [0.0, 4.0, 3.0], [0.018, 3.0, 4.0], [0.025, 4.0, 3.0], [0.0, 3.0, 2.0], [0.001, 4.0, 3.0], [0.01, 3.0, 2.0], [0.002, 3.0, 3.0], [0.0, 2.0, 4.0], [0.02, 4.0, 3.0], [0.031, 2.0, 3.0], [0.001, 3.0, 5.0], [0.048, 1.0, 2.0], [0.0, 3.0, 4.0], [0.002, 4.0, 1.0], [0.004, 1.0, 4.0], [0.004, 3.0, 5.0], [0.027, 3.0, 3.0], [0.001, 4.0, 3.0], [0.002, 2.0, 2.0], [0.003, 2.0, 4.0], [0.004, 2.0, 2.0], [0.039, 4.0, 3.0], [0.002, 5.0, 3.0], [0.0, 2.0, 3.0], [0.001, 3.0, 3.0], [0.002, 3.0, 4.0], [0.0, 4.0, 4.0], [0.005, 2.0, 3.0], [0.023, 4.0, 3.0], [0.0, 3.0, 4.0], [0.005, 5.0, 3.0], [0.589, 3.0, 4.0], [0.004, 2.0, 4.0], [0.032, 5.0, 2.0], [0.009, 4.0, 3.0], [0.002, 3.0, 4.0], [0.006, 1.0, 4.0], [0.011, 3.0, 2.0], [0.002, 3.0, 4.0], [0.123, 3.0, 3.0], [0.001, 2.0, 2.0], [0.019, 3.0, 2.0], [0.001, 3.0, 2.0], [0.005, 5.0, 4.0], [0.011, 4.0, 4.0], [0.008, 2.0, 4.0], [0.008, 3.0, 1.0], [0.022, 2.0, 5.0], [0.001, 5.0, 3.0], [0.006, 4.0, 1.0], [0.034, 3.0, 2.0], [0.001, 3.0, 4.0], [0.003, 2.0, 3.0], [0.005, 5.0, 4.0], [0.001, 2.0, 4.0], [0.01, 4.0, 4.0], [0.002, 3.0, 4.0], [0.0, 1.0, 2.0], [0.04, 1.0, 2.0], [0.019, 3.0, 5.0], [0.061, 3.0, 2.0], [0.0, 2.0, 3.0], [0.005, 2.0, 3.0], [0.002, 4.0, 3.0], [0.013, 3.0, 3.0], [0.002, 1.0, 2.0], [0.0, 4.0, 3.0], [0.008, 3.0, 1.0], [0.0, 3.0, 2.0], [0.002, 2.0, 4.0], [0.027, 4.0, 3.0], [0.001, 4.0, 4.0], [0.002, 4.0, 3.0], [0.004, 2.0, 4.0], [0.005, 3.0, 3.0], [0.002, 2.0, 4.0], [0.005, 2.0, 3.0], [0.0, 4.0, 5.0], [0.014, 3.0, 4.0], [0.0, 5.0, 4.0], [0.083, 4.0, 2.0], [0.034, 2.0, 2.0], [0.0, 4.0, 5.0], [0.009, 4.0, 3.0], [0.003, 3.0, 2.0], [0.001, 5.0, 3.0], [0.014, 1.0, 3.0], [0.0, 3.0, 2.0], [0.025, 3.0, 5.0], [0.001, 2.0, 4.0], [0.0, 3.0, 2.0], [0.013, 5.0, 3.0], [0.003, 2.0, 5.0], [0.003, 3.0, 3.0], [0.0, 1.0, 3.0], [0.002, 5.0, 3.0], [0.001, 2.0, 4.0], [0.04, 5.0, 4.0], [0.001, 4.0, 4.0], [0.001, 4.0, 4.0], [0.001, 4.0, 3.0], [0.001, 4.0, 2.0], [0.073, 1.0, 3.0], [0.024, 4.0, 1.0], [0.022, 4.0, 2.0], [0.0, 4.0, 4.0], [0.0, 5.0, 4.0], [0.0, 3.0, 4.0], [0.002, 2.0, 2.0], [0.024, 2.0, 1.0], [0.009, 3.0, 2.0], [0.0, 3.0, 1.0], [0.022, 4.0, 2.0], [0.001, 4.0, 3.0], [0.096, 3.0, 4.0], [0.022, 3.0, 3.0], [0.012, 3.0, 3.0], [0.028, 4.0, 3.0], [0.011, 3.0, 2.0], [0.029, 4.0, 3.0], [0.182, 1.0, 4.0], [0.047, 3.0, 4.0], [0.0, 3.0, 4.0], [0.025, 3.0, 3.0], [0.016, 4.0, 4.0], [0.061, 4.0, 2.0], [0.001, 2.0, 3.0], [0.0, 4.0, 3.0], [0.021, 3.0, 1.0], [0.002, 4.0, 3.0], [0.153, 1.0, 3.0], [0.001, 2.0, 2.0], [0.005, 2.0, 4.0], [0.004, 3.0, 5.0]], "Smoking": [[0.001, 3.0, 3.0], [0.0, 2.0, 0.0], [0.004, 0.0, 0.0], [0.009, 0.0, 1.0], [0.001, 0.0, 0.0], [0.071, 1.0, 0.0], [0.005, 0.0, 0.0], [0.065, 0.0, 2.0], [0.003, 0.0, 0.0], [0.011, 2.0, 1.0], [0.003, 0.0, 0.0], [0.003, 0.0, 3.0], [0.017, 0.0, 3.0], [0.003, 0.0, 0.0], [0.005, 0.0, 0.0], [0.007, 1.0, 0.0], [0.001, 1.0, 0.0], [0.003, 0.0, 0.0], [0.008, 0.0, 0.0], [0.001, 0.0, 1.0], [0.009, 2.0, 0.0], [0.033, 0.0, 0.0], [0.033, 0.0, 1.0], [0.001, 0.0, 0.0], [0.001, 3.0, 0.0], [0.023, 0.0, 0.0], [0.009, 0.0, 0.0], [0.02, 1.0, 1.0], [0.001, 1.0, 0.0], [0.036, 0.0, 0.0], [0.096, 0.0, 0.0], [0.001, 0.0, 0.0], [0.004, 0.0, 0.0], [0.003, 0.0, 0.0], [0.001, 1.0, 0.0], [0.182, 2.0, 0.0], [0.006, 0.0, 1.0], [0.008, 0.0, 0.0], [0.001, 0.0, 0.0], [0.109, 0.0, 0.0], [0.001, 0.0, 2.0], [0.025, 1.0, 0.0], [0.017, 0.0, 0.0], [0.005, 0.0, 0.0], [0.0, 0.0, 0.0], [0.014, 3.0, 1.0], [0.002, 0.0, 0.0], [0.021, 0.0, 1.0], [0.042, 0.0, 1.0], [0.001, 1.0, 2.0], [0.121, 0.0, 2.0], [0.452, 0.0, 0.0], [0.0, 1.0, 0.0], [0.002, 2.0, 2.0], [0.0, 1.0, 0.0], [0.011, 0.0, 0.0], [0.0, 0.0, 3.0], [0.003, 0.0, 0.0], [0.0, 0.0, 0.0], [0.001, 0.0, 0.0], [0.001, 0.0, 0.0], [0.007, 0.0, 1.0], [0.017, 1.0, 0.0], [0.13, 1.0, 0.0], [0.0, 0.0, 0.0], [0.009, 1.0, 2.0], [0.003, 1.0, 0.0], [0.032, 0.0, 0.0], [0.017, 3.0, 1.0], [0.0, 1.0, 0.0], [0.019, 0.0, 0.0], [0.001, 1.0, 1.0], [0.001, 0.0, 2.0], [0.004, 1.0, 0.0], [0.005, 0.0, 0.0], [0.001, 0.0, 2.0], [0.01, 0.0, 1.0], [0.0, 0.0, 1.0], [0.0, 0.0, 0.0], [0.003, 0.0, 0.0], [0.004, 0.0, 0.0], [0.036, 1.0, 1.0], [0.089, 2.0, 0.0], [0.002, 3.0, 0.0], [0.003, 0.0, 1.0], [0.013, 0.0, 0.0], [0.089, 0.0, 0.0], [0.0, 0.0, 0.0], [0.002, 1.0, 0.0], [0.002, 0.0, 0.0], [0.006, 0.0, 0.0], [0.015, 0.0, 0.0], [0.055, 1.0, 0.0], [0.004, 0.0, 1.0], [0.001, 0.0, 0.0], [0.002, 0.0, 0.0], [0.001, 3.0, 0.0], [0.081, 0.0, 0.0], [0.004, 0.0, 0.0], [0.001, 0.0, 0.0], [0.002, 1.0, 0.0], [0.0, 0.0, 0.0], [0.002, 0.0, 0.0], [0.021, 0.0, 1.0], [0.0, 1.0, 0.0], [0.003, 0.0, 3.0], [0.001, 0.0, 3.0], [0.001, 0.0, 0.0], [0.005, 1.0, 0.0], [0.03, 1.0, 0.0], [0.003, 1.0, 1.0], [0.007, 0.0, 3.0], [0.0, 0.0, 0.0], [0.002, 0.0, 0.0], [0.001, 0.0, 0.0], [0.006, 2.0, 1.0], [0.0, 0.0, 0.0], [0.002, 1.0, 0.0], [0.041, 0.0, 2.0], [0.0, 0.0, 2.0], [0.002, 0.0, 0.0], [0.005, 2.0, 0.0], [0.003, 0.0, 0.0], [0.003, 0.0, 0.0], [0.018, 0.0, 0.0], [0.001, 0.0, 0.0], [0.027, 0.0, 0.0], [0.01, 0.0, 2.0], [0.033, 0.0, 0.0], [0.0, 0.0, 0.0], [0.0, 0.0, 0.0], [0.004, 2.0, 0.0], [0.001, 0.0, 1.0], [0.003, 0.0, 0.0], [0.007, 2.0, 0.0], [0.011, 0.0, 0.0], [0.001, 1.0, 3.0], [0.001, 0.0, 0.0], [0.163, 0.0, 0.0], [0.001, 1.0, 0.0], [0.001, 0.0, 0.0], [0.004, 0.0, 2.0], [0.043, 3.0, 0.0], [0.197, 0.0, 0.0], [0.004, 0.0, 0.0], [0.001, 1.0, 0.0], [0.001, 0.0, 0.0], [0.005, 0.0, 0.0], [0.118, 1.0, 0.0], [0.049, 0.0, 3.0], [0.023, 1.0, 0.0], [0.001, 0.0, 0.0], [0.039, 0.0, 0.0], [0.009, 0.0, 0.0], [0.002, 0.0, 2.0], [0.0, 2.0, 2.0], [0.003, 0.0, 0.0], [0.0, 0.0, 0.0], [0.0, 1.0, 2.0], [0.0, 0.0, 0.0], [0.027, 2.0, 0.0], [0.0, 0.0, 1.0], [0.002, 1.0, 0.0], [0.0, 0.0, 2.0], [0.008, 2.0, 0.0], [0.005, 0.0, 0.0], [0.002, 0.0, 0.0], [0.001, 0.0, 0.0], [0.007, 0.0, 0.0], [0.024, 1.0, 0.0], [0.015, 0.0, 0.0], [0.065, 1.0, 0.0], [0.012, 0.0, 2.0], [0.002, 0.0, 0.0], [0.001, 0.0, 0.0], [0.007, 0.0, 2.0], [0.0, 0.0, 0.0], [0.008, 0.0, 0.0], [0.007, 0.0, 0.0], [0.0, 0.0, 0.0], [0.034, 0.0, 0.0], [0.0, 0.0, 0.0], [0.007, 0.0, 0.0], [0.008, 0.0, 0.0], [0.0, 0.0, 0.0], [0.011, 3.0, 0.0], [0.0, 0.0, 0.0], [0.001, 0.0, 0.0], [0.003, 0.0, 0.0], [0.0, 0.0, 2.0], [0.0, 0.0, 0.0], [0.0, 0.0, 0.0], [0.01, 0.0, 0.0], [0.002, 0.0, 0.0], [0.0, 2.0, 0.0], [0.009, 0.0, 2.0], [0.0, 0.0, 0.0], [0.004, 2.0, 0.0], [0.007, 1.0, 0.0], [0.008, 0.0, 0.0], [0.021, 0.0, 2.0], [0.005, 0.0, 2.0], [0.0, 0.0, 0.0], [0.005, 0.0, 0.0], [0.0, 0.0, 2.0], [0.004, 0.0, 0.0], [0.07, 0.0, 0.0], [0.0, 2.0, 2.0], [0.001, 0.0, 0.0], [0.0, 0.0, 0.0], [0.002, 3.0, 2.0], [0.006, 1.0, 3.0], [0.008, 0.0, 0.0], [0.0, 1.0, 0.0], [0.002, 2.0, 1.0], [0.035, 0.0, 0.0], [0.002, 0.0, 0.0], [0.012, 0.0, 0.0], [0.001, 0.0, 1.0], [0.004, 0.0, 0.0], [0.004, 0.0, 3.0], [0.021, 3.0, 1.0], [0.142, 3.0, 2.0], [0.191, 2.0, 0.0], [0.001, 0.0, 1.0], [0.001, 3.0, 0.0], [0.005, 0.0, 0.0], [0.002, 0.0, 0.0], [0.002, 0.0, 0.0], [0.001, 0.0, 0.0], [0.037, 0.0, 0.0], [0.0, 0.0, 0.0], [0.002, 2.0, 0.0], [0.001, 1.0, 3.0], [0.004, 0.0, 0.0], [0.004, 0.0, 0.0], [0.001, 1.0, 0.0], [0.002, 0.0, 0.0], [0.019, 0.0, 0.0], [0.001, 1.0, 0.0], [0.016, 2.0, 0.0], [0.0, 0.0, 0.0], [0.005, 0.0, 0.0], [0.004, 0.0, 1.0], [0.004, 0.0, 0.0], [0.005, 0.0, 0.0], [0.0, 0.0, 0.0], [0.016, 2.0, 0.0], [0.005, 0.0, 0.0], [0.0, 1.0, 0.0], [0.001, 1.0, 2.0], [0.003, 0.0, 1.0], [0.0, 2.0, 1.0], [0.09, 0.0, 3.0], [0.0, 0.0, 2.0], [0.002, 0.0, 0.0], [0.005, 2.0, 1.0], [0.004, 0.0, 1.0], [0.002, 0.0, 0.0], [0.003, 0.0, 0.0], [0.006, 0.0, 1.0], [0.004, 0.0, 0.0], [0.0, 0.0, 0.0], [0.0, 0.0, 0.0], [0.005, 0.0, 0.0], [0.001, 0.0, 1.0], [0.001, 2.0, 2.0], [0.011, 0.0, 2.0], [0.003, 0.0, 0.0], [0.003, 0.0, 0.0], [0.001, 0.0, 0.0], [0.028, 0.0, 0.0], [0.003, 0.0, 0.0], [0.004, 2.0, 2.0], [0.009, 0.0, 0.0], [0.0, 0.0, 0.0], [0.003, 0.0, 0.0], [0.0, 0.0, 1.0], [0.017, 1.0, 0.0], [0.004, 2.0, 0.0], [0.0, 0.0, 1.0], [0.006, 2.0, 0.0], [0.012, 0.0, 0.0], [0.001, 0.0, 0.0], [0.001, 0.0, 0.0], [0.003, 0.0, 2.0], [0.006, 0.0, 0.0], [0.003, 0.0, 0.0], [0.001, 0.0, 0.0], [0.002, 0.0, 2.0], [0.001, 0.0, 2.0], [0.003, 0.0, 0.0], [0.003, 0.0, 0.0], [0.002, 0.0, 0.0], [0.0, 0.0, 2.0], [0.003, 0.0, 1.0], [0.0, 1.0, 2.0], [0.319, 0.0, 0.0], [0.002, 0.0, 0.0], [0.002, 0.0, 3.0], [0.011, 2.0, 2.0], [0.008, 0.0, 0.0], [0.002, 0.0, 0.0], [0.017, 0.0, 1.0], [0.0, 0.0, 0.0], [0.0, 0.0, 0.0], [0.024, 0.0, 2.0], [0.004, 0.0, 2.0], [0.104, 0.0, 2.0], [0.001, 2.0, 0.0], [0.005, 1.0, 0.0], [0.002, 0.0, 0.0], [0.001, 0.0, 0.0], [0.0, 0.0, 0.0], [0.003, 0.0, 2.0], [0.016, 0.0, 0.0], [0.002, 0.0, 0.0], [0.006, 0.0, 1.0], [0.0, 0.0, 0.0], [0.01, 0.0, 0.0], [0.002, 0.0, 3.0], [0.0, 1.0, 0.0], [0.0, 0.0, 0.0], [0.001, 0.0, 0.0], [0.0, 0.0, 0.0], [0.001, 0.0, 3.0], [0.008, 0.0, 0.0], [0.003, 0.0, 3.0], [0.003, 0.0, 0.0], [0.019, 0.0, 2.0], [0.02, 0.0, 1.0], [0.002, 3.0, 0.0], [0.001, 0.0, 0.0], [0.006, 0.0, 0.0], [0.001, 2.0, 1.0], [0.002, 0.0, 0.0], [0.001, 0.0, 1.0], [0.001, 1.0, 0.0], [0.005, 0.0, 2.0], [0.001, 0.0, 1.0], [0.199, 0.0, 0.0], [0.001, 1.0, 0.0], [0.001, 0.0, 0.0], [0.37, 0.0, 0.0], [0.0, 2.0, 2.0], [0.0, 2.0, 1.0], [0.0, 0.0, 0.0], [0.017, 0.0, 0.0], [0.006, 0.0, 0.0], [0.001, 0.0, 0.0], [0.003, 0.0, 0.0], [0.0, 0.0, 3.0], [0.005, 0.0, 0.0], [0.514, 0.0, 0.0], [0.001, 0.0, 0.0], [0.005, 1.0, 0.0], [0.002, 0.0, 2.0], [0.055, 0.0, 0.0], [0.001, 2.0, 1.0], [0.0, 0.0, 0.0], [0.0, 0.0, 0.0], [0.001, 0.0, 1.0], [0.06, 0.0, 0.0], [0.006, 0.0, 0.0], [0.001, 0.0, 0.0], [0.0, 0.0, 1.0], [0.005, 0.0, 0.0], [0.006, 0.0, 0.0], [0.0, 1.0, 0.0], [0.002, 1.0, 2.0], [0.003, 3.0, 0.0], [0.064, 0.0, 0.0], [0.011, 2.0, 0.0], [0.005, 0.0, 0.0], [0.003, 0.0, 1.0], [0.003, 0.0, 0.0], [0.004, 0.0, 0.0], [0.0, 1.0, 0.0], [0.0, 1.0, 0.0], [0.001, 0.0, 0.0], [0.015, 0.0, 0.0], [0.001, 0.0, 0.0], [0.0, 1.0, 0.0], [0.035, 0.0, 0.0], [0.001, 0.0, 3.0], [0.003, 0.0, 0.0], [0.0, 0.0, 0.0], [0.004, 0.0, 0.0], [0.021, 0.0, 0.0], [0.001, 1.0, 1.0], [0.012, 0.0, 0.0], [0.016, 0.0, 0.0], [0.003, 1.0, 0.0], [0.02, 0.0, 0.0], [0.002, 2.0, 1.0], [0.029, 2.0, 2.0], [0.09, 0.0, 0.0], [0.005, 0.0, 0.0], [0.002, 0.0, 0.0], [0.001, 2.0, 0.0], [0.005, 0.0, 0.0], [0.0, 0.0, 0.0], [0.002, 0.0, 1.0], [0.0, 1.0, 2.0], [0.011, 2.0, 0.0], [0.012, 3.0, 2.0], [0.058, 0.0, 0.0], [0.019, 0.0, 1.0], [0.03, 1.0, 0.0], [0.0, 1.0, 0.0], [0.001, 0.0, 0.0], [0.0, 0.0, 0.0], [0.022, 0.0, 1.0], [0.002, 3.0, 1.0], [0.001, 2.0, 0.0], [0.051, 3.0, 2.0], [0.686, 0.0, 0.0], [0.003, 3.0, 2.0], [0.006, 3.0, 0.0], [0.033, 2.0, 0.0], [0.008, 0.0, 0.0], [0.005, 0.0, 0.0], [0.003, 0.0, 0.0], [0.002, 1.0, 0.0], [0.0, 2.0, 0.0], [0.029, 2.0, 0.0], [0.01, 1.0, 2.0], [0.014, 0.0, 0.0], [0.002, 1.0, 0.0], [0.004, 0.0, 0.0], [0.026, 0.0, 0.0], [0.16, 1.0, 1.0], [0.001, 1.0, 0.0], [0.356, 0.0, 0.0], [0.0, 0.0, 0.0], [0.002, 0.0, 0.0], [0.0, 2.0, 0.0], [0.0, 0.0, 0.0], [0.001, 0.0, 0.0], [0.076, 0.0, 0.0], [0.0, 3.0, 2.0], [0.0, 0.0, 0.0], [0.001, 1.0, 0.0], [0.002, 0.0, 0.0], [0.0, 0.0, 0.0], [0.005, 0.0, 1.0], [0.001, 0.0, 0.0], [0.001, 0.0, 0.0], [0.013, 2.0, 0.0], [0.135, 0.0, 0.0], [0.097, 0.0, 0.0], [0.0, 0.0, 0.0], [0.006, 0.0, 0.0], [0.002, 0.0, 1.0], [0.0, 1.0, 0.0], [0.033, 0.0, 0.0], [0.001, 0.0, 0.0], [0.007, 0.0, 0.0], [0.0, 1.0, 0.0], [0.006, 2.0, 3.0], [0.001, 1.0, 0.0], [0.0, 0.0, 1.0], [0.003, 0.0, 0.0], [0.001, 0.0, 2.0], [0.002, 0.0, 0.0], [0.005, 0.0, 0.0], [0.001, 0.0, 0.0], [0.016, 0.0, 0.0], [0.001, 0.0, 0.0], [0.002, 0.0, 0.0], [0.007, 2.0, 1.0], [0.0, 1.0, 0.0], [0.0, 0.0, 0.0], [0.0, 0.0, 0.0], [0.001, 2.0, 0.0], [0.0, 0.0, 1.0], [0.002, 0.0, 2.0], [0.001, 1.0, 1.0], [0.071, 1.0, 0.0], [0.012, 0.0, 0.0], [0.002, 0.0, 0.0], [0.0, 0.0, 0.0], [0.018, 0.0, 1.0], [0.064, 0.0, 0.0], [0.002, 0.0, 0.0], [0.0, 2.0, 0.0], [0.0, 0.0, 1.0], [0.0, 0.0, 1.0], [0.005, 1.0, 0.0], [0.068, 0.0, 0.0], [0.002, 0.0, 3.0], [0.001, 0.0, 0.0], [0.002, 3.0, 0.0], [0.007, 0.0, 0.0], [0.324, 0.0, 0.0], [0.022, 0.0, 0.0], [0.004, 0.0, 1.0], [0.007, 1.0, 0.0], [0.006, 0.0, 0.0], [0.002, 0.0, 1.0], [0.0, 1.0, 0.0], [0.001, 0.0, 0.0], [0.0, 0.0, 0.0], [0.0, 0.0, 1.0], [0.001, 0.0, 0.0], [0.001, 2.0, 0.0], [0.363, 1.0, 1.0], [0.0, 0.0, 0.0], [0.001, 1.0, 0.0], [0.012, 2.0, 0.0], [0.008, 0.0, 0.0], [0.002, 0.0, 0.0], [0.054, 0.0, 0.0], [0.002, 2.0, 2.0], [0.001, 1.0, 0.0], [0.002, 0.0, 0.0], [0.059, 0.0, 0.0], [0.022, 0.0, 2.0], [0.084, 0.0, 0.0], [0.02, 2.0, 0.0], [0.074, 1.0, 1.0], [0.001, 0.0, 2.0], [0.002, 0.0, 3.0], [0.007, 0.0, 1.0], [0.002, 3.0, 0.0], [0.01, 0.0, 0.0], [0.008, 0.0, 0.0], [0.005, 0.0, 0.0], [0.005, 2.0, 0.0], [0.001, 0.0, 0.0], [0.002, 0.0, 0.0], [0.187, 1.0, 0.0], [0.002, 0.0, 0.0], [0.0, 0.0, 0.0], [0.004, 1.0, 0.0], [0.058, 0.0, 0.0], [0.133, 0.0, 2.0], [0.006, 0.0, 0.0], [0.01, 1.0, 2.0], [0.011, 0.0, 0.0], [0.055, 0.0, 2.0], [0.144, 1.0, 0.0], [0.0, 2.0, 0.0], [0.001, 1.0, 0.0], [0.001, 0.0, 0.0], [0.003, 0.0, 0.0], [0.0, 1.0, 0.0], [0.002, 0.0, 0.0], [0.018, 1.0, 0.0], [0.041, 0.0, 0.0], [0.001, 1.0, 2.0], [0.001, 0.0, 0.0], [0.002, 0.0, 2.0], [0.002, 0.0, 0.0], [0.0, 0.0, 2.0], [0.0, 1.0, 0.0], [0.009, 0.0, 0.0], [0.016, 1.0, 1.0], [0.015, 0.0, 0.0], [0.003, 0.0, 1.0], [0.001, 1.0, 0.0], [0.007, 1.0, 1.0], [0.099, 1.0, 1.0], [0.001, 0.0, 0.0], [0.001, 0.0, 1.0], [0.005, 0.0, 0.0], [0.002, 1.0, 0.0], [0.004, 0.0, 3.0], [0.006, 1.0, 0.0], [0.0, 1.0, 0.0], [0.001, 2.0, 3.0], [0.021, 0.0, 0.0], [0.113, 0.0, 0.0], [0.0, 2.0, 0.0], [0.008, 0.0, 0.0], [0.003, 0.0, 0.0], [0.005, 0.0, 0.0], [0.001, 0.0, 0.0], [0.003, 0.0, 0.0], [0.015, 0.0, 0.0], [0.001, 0.0, 2.0], [0.082, 0.0, 1.0], [0.002, 0.0, 0.0], [0.004, 0.0, 3.0], [0.0, 0.0, 0.0], [0.002, 0.0, 1.0], [0.003, 0.0, 1.0], [0.005, 0.0, 0.0], [0.001, 1.0, 1.0], [0.0, 0.0, 0.0], [0.002, 2.0, 2.0], [0.001, 0.0, 0.0], [0.002, 1.0, 3.0], [0.046, 0.0, 0.0], [0.093, 0.0, 0.0], [0.004, 0.0, 0.0], [0.0, 0.0, 1.0], [0.074, 0.0, 1.0], [0.006, 0.0, 3.0], [0.002, 0.0, 0.0], [0.001, 2.0, 0.0], [0.001, 0.0, 0.0], [0.036, 0.0, 0.0], [0.003, 2.0, 3.0], [0.021, 0.0, 0.0], [0.002, 0.0, 1.0], [0.02, 0.0, 0.0], [0.011, 0.0, 2.0], [0.002, 0.0, 0.0], [0.081, 0.0, 0.0], [0.002, 0.0, 0.0], [0.001, 0.0, 0.0], [0.001, 0.0, 0.0], [0.041, 0.0, 0.0], [0.001, 0.0, 0.0], [0.002, 0.0, 0.0], [0.003, 0.0, 0.0], [0.043, 0.0, 2.0], [0.002, 3.0, 2.0], [0.001, 0.0, 0.0], [0.007, 0.0, 0.0], [0.003, 0.0, 0.0], [0.008, 0.0, 0.0], [0.005, 0.0, 0.0], [0.024, 0.0, 0.0], [0.007, 0.0, 0.0], [0.0, 0.0, 0.0], [0.185, 1.0, 2.0], [0.003, 0.0, 0.0], [0.004, 1.0, 2.0], [0.001, 2.0, 0.0], [0.0, 2.0, 1.0], [0.019, 0.0, 0.0], [0.007, 0.0, 0.0], [0.005, 0.0, 0.0], [0.032, 0.0, 0.0], [0.02, 0.0, 2.0], [0.001, 0.0, 0.0], [0.015, 0.0, 0.0], [0.007, 0.0, 0.0], [0.003, 0.0, 0.0], [0.039, 0.0, 0.0], [0.079, 2.0, 1.0], [0.0, 3.0, 0.0], [0.005, 2.0, 1.0], [0.0, 2.0, 0.0], [0.001, 0.0, 0.0], [0.015, 0.0, 0.0], [0.002, 2.0, 2.0], [0.0, 0.0, 0.0], [0.025, 0.0, 2.0], [0.002, 0.0, 0.0], [0.002, 1.0, 0.0], [0.002, 0.0, 0.0], [0.001, 0.0, 0.0], [0.004, 0.0, 2.0], [0.006, 0.0, 0.0], [0.225, 0.0, 0.0], [0.009, 0.0, 0.0], [0.002, 1.0, 0.0], [0.0, 0.0, 0.0], [0.004, 3.0, 0.0], [0.003, 0.0, 0.0], [0.026, 0.0, 0.0], [0.005, 2.0, 0.0], [0.006, 0.0, 1.0], [0.0, 1.0, 2.0], [0.013, 0.0, 0.0], [0.002, 0.0, 0.0], [0.056, 1.0, 0.0], [0.031, 0.0, 0.0], [0.028, 0.0, 1.0], [0.0, 0.0, 0.0], [0.001, 0.0, 3.0], [0.141, 0.0, 0.0], [0.031, 0.0, 0.0], [0.001, 0.0, 0.0], [0.107, 0.0, 0.0], [0.009, 0.0, 1.0], [0.002, 0.0, 2.0], [0.015, 0.0, 0.0], [0.0, 2.0, 2.0], [0.02, 0.0, 0.0], [0.004, 0.0, 0.0], [0.0, 2.0, 2.0], [0.002, 0.0, 3.0], [0.003, 1.0, 3.0], [0.005, 1.0, 2.0], [0.029, 0.0, 0.0], [0.001, 0.0, 0.0], [0.002, 0.0, 0.0], [0.002, 1.0, 1.0], [0.236, 0.0, 0.0], [0.0, 0.0, 0.0], [0.007, 0.0, 2.0], [0.002, 0.0, 0.0], [0.002, 0.0, 0.0], [0.001, 0.0, 3.0], [0.015, 0.0, 2.0], [0.001, 0.0, 0.0], [0.0, 0.0, 0.0], [0.001, 0.0, 0.0], [0.027, 1.0, 3.0], [0.0, 0.0, 1.0], [0.017, 2.0, 2.0], [0.005, 0.0, 2.0], [0.008, 1.0, 1.0], [0.003, 0.0, 0.0], [0.0, 0.0, 0.0], [0.008, 0.0, 1.0], [0.001, 1.0, 1.0], [0.002, 2.0, 0.0], [0.063, 0.0, 0.0], [0.0, 0.0, 2.0], [0.004, 0.0, 0.0], [0.001, 1.0, 3.0], [0.003, 3.0, 0.0], [0.018, 0.0, 0.0], [0.001, 0.0, 0.0], [0.06, 0.0, 0.0], [0.005, 0.0, 1.0], [0.086, 1.0, 1.0], [0.001, 0.0, 0.0], [0.001, 0.0, 0.0], [0.008, 0.0, 2.0], [0.022, 0.0, 0.0], [0.001, 0.0, 0.0], [0.112, 1.0, 0.0], [0.01, 0.0, 0.0], [0.009, 1.0, 3.0], [0.0, 0.0, 0.0], [0.059, 0.0, 1.0], [0.023, 0.0, 0.0], [0.117, 2.0, 0.0], [0.001, 1.0, 2.0], [0.001, 2.0, 2.0], [0.092, 0.0, 0.0], [0.005, 0.0, 0.0], [0.001, 0.0, 1.0], [0.018, 0.0, 0.0], [0.011, 0.0, 0.0], [0.005, 0.0, 1.0], [0.141, 0.0, 0.0], [0.002, 3.0, 3.0], [0.017, 0.0, 0.0], [0.0, 0.0, 0.0], [0.001, 3.0, 0.0], [0.036, 0.0, 0.0], [0.02, 0.0, 0.0], [0.026, 0.0, 0.0], [0.001, 0.0, 2.0], [0.001, 2.0, 2.0], [0.0, 0.0, 0.0], [0.001, 0.0, 0.0], [0.01, 0.0, 0.0], [0.052, 0.0, 0.0], [0.057, 0.0, 0.0], [0.033, 2.0, 2.0], [0.018, 0.0, 0.0], [0.0, 0.0, 0.0], [0.002, 0.0, 2.0], [0.0, 0.0, 0.0], [0.0, 0.0, 0.0], [0.0, 0.0, 2.0], [0.046, 0.0, 0.0], [0.0, 0.0, 0.0], [0.0, 0.0, 2.0], [0.035, 0.0, 1.0], [0.039, 2.0, 0.0], [0.0, 0.0, 0.0], [0.095, 0.0, 0.0], [0.0, 0.0, 2.0], [0.006, 1.0, 0.0], [0.004, 0.0, 2.0], [0.001, 1.0, 1.0], [0.03, 3.0, 0.0], [0.001, 1.0, 3.0], [0.073, 0.0, 0.0], [0.002, 0.0, 2.0], [0.001, 2.0, 0.0], [0.004, 0.0, 0.0], [0.252, 3.0, 2.0], [0.006, 0.0, 0.0], [0.002, 3.0, 0.0], [0.004, 0.0, 0.0], [0.002, 0.0, 0.0], [0.0, 0.0, 0.0], [0.082, 0.0, 0.0], [0.014, 0.0, 2.0], [0.006, 0.0, 0.0], [0.001, 0.0, 0.0], [0.012, 0.0, 0.0], [0.001, 0.0, 0.0], [0.003, 0.0, 0.0], [0.009, 0.0, 0.0], [0.008, 0.0, 0.0], [0.018, 0.0, 0.0], [0.018, 0.0, 0.0], [0.019, 1.0, 0.0], [0.008, 2.0, 2.0], [0.0, 0.0, 0.0], [0.0, 1.0, 1.0], [0.002, 0.0, 0.0], [0.0, 0.0, 2.0], [0.002, 2.0, 3.0], [0.001, 0.0, 0.0], [0.012, 1.0, 0.0], [0.001, 0.0, 3.0], [0.004, 1.0, 0.0], [0.003, 0.0, 0.0], [0.002, 0.0, 0.0], [0.001, 0.0, 0.0], [0.001, 0.0, 0.0], [0.001, 0.0, 0.0], [0.005, 1.0, 1.0], [0.041, 0.0, 0.0], [0.003, 0.0, 2.0], [0.005, 0.0, 0.0], [0.002, 0.0, 0.0], [0.003, 0.0, 0.0], [0.01, 0.0, 0.0], [0.04, 0.0, 0.0], [0.003, 0.0, 0.0], [0.013, 0.0, 0.0], [0.011, 0.0, 0.0], [0.0, 1.0, 1.0], [0.0, 0.0, 0.0], [0.002, 0.0, 0.0], [0.01, 0.0, 0.0], [0.0, 0.0, 0.0], [0.001, 0.0, 0.0], [0.001, 1.0, 2.0], [0.001, 0.0, 0.0], [0.004, 1.0, 0.0], [0.001, 0.0, 2.0], [0.001, 0.0, 0.0], [0.014, 0.0, 0.0], [0.0, 0.0, 1.0], [0.002, 0.0, 0.0], [0.014, 0.0, 3.0], [0.001, 2.0, 2.0], [0.021, 0.0, 0.0], [0.011, 1.0, 0.0], [0.001, 2.0, 0.0], [0.031, 0.0, 0.0], [0.001, 0.0, 1.0], [0.015, 0.0, 0.0], [0.02, 1.0, 0.0], [0.0, 0.0, 0.0], [0.001, 0.0, 2.0], [0.0, 1.0, 0.0], [0.015, 0.0, 0.0], [0.007, 0.0, 0.0], [0.011, 1.0, 0.0], [0.0, 0.0, 0.0], [0.006, 0.0, 0.0], [0.003, 0.0, 3.0], [0.086, 0.0, 0.0], [0.005, 0.0, 0.0], [0.001, 0.0, 0.0], [0.0, 1.0, 0.0], [0.017, 0.0, 3.0], [0.002, 0.0, 2.0], [0.0, 0.0, 1.0], [0.001, 0.0, 0.0], [0.069, 0.0, 0.0], [0.001, 0.0, 0.0], [0.18, 1.0, 0.0], [0.001, 0.0, 0.0], [0.004, 0.0, 0.0], [0.001, 0.0, 0.0], [0.001, 0.0, 0.0], [0.001, 2.0, 0.0], [0.001, 0.0, 0.0], [0.003, 0.0, 2.0], [0.002, 0.0, 0.0], [0.007, 0.0, 0.0], [0.014, 0.0, 0.0], [0.0, 0.0, 2.0], [0.005, 3.0, 1.0], [0.0, 0.0, 2.0], [0.0, 0.0, 0.0], [0.001, 0.0, 0.0], [0.0, 0.0, 0.0], [0.032, 0.0, 1.0], [0.001, 0.0, 0.0], [0.001, 0.0, 0.0], [0.001, 0.0, 0.0], [0.006, 1.0, 0.0], [0.007, 0.0, 0.0], [0.004, 0.0, 0.0], [0.009, 0.0, 0.0], [0.0, 0.0, 0.0], [0.003, 0.0, 0.0], [0.001, 0.0, 0.0], [0.004, 0.0, 0.0], [0.001, 0.0, 3.0], [0.001, 0.0, 0.0], [0.011, 2.0, 1.0], [0.002, 0.0, 0.0], [0.006, 0.0, 0.0], [0.011, 0.0, 0.0], [0.099, 0.0, 0.0], [0.002, 1.0, 0.0], [0.002, 0.0, 0.0], [0.005, 1.0, 0.0], [0.016, 0.0, 2.0], [0.003, 0.0, 0.0], [0.046, 0.0, 0.0], [0.0, 0.0, 2.0], [0.0, 0.0, 1.0], [0.021, 0.0, 0.0], [0.0, 0.0, 0.0], [0.021, 0.0, 3.0], [0.015, 0.0, 1.0], [0.001, 0.0, 0.0], [0.104, 0.0, 1.0], [0.001, 2.0, 0.0], [0.002, 0.0, 2.0], [0.001, 0.0, 0.0], [0.001, 0.0, 2.0], [0.001, 0.0, 0.0], [0.066, 2.0, 3.0], [0.001, 0.0, 0.0], [0.002, 3.0, 0.0], [0.084, 0.0, 0.0], [0.001, 0.0, 2.0], [0.0, 1.0, 0.0], [0.41, 0.0, 0.0], [0.03, 0.0, 0.0], [0.005, 2.0, 0.0], [0.001, 2.0, 0.0], [0.273, 0.0, 0.0], [0.003, 0.0, 0.0], [0.008, 0.0, 0.0], [0.006, 0.0, 0.0], [0.006, 0.0, 0.0], [0.0, 0.0, 0.0], [0.003, 1.0, 0.0], [0.014, 2.0, 0.0], [0.001, 1.0, 0.0], [0.0, 2.0, 0.0], [0.005, 0.0, 0.0], [0.007, 2.0, 0.0], [0.0, 1.0, 0.0], [0.055, 0.0, 0.0], [0.003, 1.0, 0.0], [0.001, 0.0, 0.0], [0.008, 0.0, 0.0], [0.001, 0.0, 0.0], [0.004, 3.0, 0.0], [0.006, 0.0, 0.0], [0.004, 0.0, 0.0], [0.001, 2.0, 0.0], [0.01, 0.0, 2.0], [0.001, 3.0, 0.0], [0.0, 0.0, 0.0], [0.02, 0.0, 0.0], [0.104, 0.0, 1.0], [0.005, 0.0, 2.0], [0.014, 0.0, 0.0], [0.062, 3.0, 1.0], [0.001, 3.0, 2.0], [0.002, 0.0, 0.0], [0.001, 0.0, 0.0], [0.021, 1.0, 0.0], [0.007, 0.0, 0.0], [0.004, 0.0, 0.0], [0.003, 0.0, 2.0], [0.0, 0.0, 0.0], [0.002, 3.0, 1.0], [0.0, 0.0, 0.0], [0.0, 2.0, 1.0], [0.01, 0.0, 0.0], [0.002, 0.0, 0.0], [0.0, 1.0, 0.0], [0.008, 1.0, 0.0], [0.03, 0.0, 0.0], [0.053, 0.0, 0.0], [0.045, 1.0, 1.0], [0.001, 0.0, 0.0], [0.015, 0.0, 0.0], [0.002, 0.0, 0.0], [0.001, 3.0, 0.0], [0.0, 1.0, 0.0], [0.001, 0.0, 1.0], [0.001, 1.0, 2.0], [0.0, 0.0, 1.0], [0.049, 0.0, 1.0], [0.0, 3.0, 0.0], [0.002, 0.0, 0.0], [0.0, 0.0, 0.0], [0.0, 0.0, 0.0], [0.004, 0.0, 0.0], [0.016, 0.0, 0.0], [0.016, 0.0, 0.0], [0.024, 0.0, 0.0], [0.08, 0.0, 0.0], [0.026, 0.0, 0.0], [0.02, 1.0, 0.0], [0.0, 0.0, 0.0], [0.005, 1.0, 1.0], [0.008, 0.0, 1.0], [0.002, 2.0, 1.0], [0.065, 0.0, 0.0], [0.002, 0.0, 2.0], [0.006, 0.0, 0.0], [0.006, 0.0, 0.0], [0.384, 0.0, 1.0], [0.004, 2.0, 0.0], [0.002, 0.0, 0.0], [0.0, 2.0, 0.0], [0.003, 0.0, 0.0], [0.007, 0.0, 0.0], [0.001, 0.0, 0.0], [0.003, 0.0, 0.0], [0.0, 0.0, 1.0], [0.011, 0.0, 2.0], [0.001, 0.0, 0.0], [0.006, 2.0, 0.0], [0.002, 0.0, 0.0], [0.001, 2.0, 0.0], [0.001, 0.0, 0.0], [0.265, 2.0, 0.0], [0.068, 1.0, 0.0], [0.001, 0.0, 2.0], [0.006, 0.0, 3.0], [0.003, 0.0, 0.0], [0.001, 1.0, 2.0], [0.038, 0.0, 2.0], [0.021, 0.0, 0.0], [0.013, 1.0, 0.0], [0.003, 0.0, 1.0], [0.012, 2.0, 2.0], [0.024, 0.0, 0.0], [0.004, 0.0, 2.0], [0.013, 0.0, 0.0], [0.042, 2.0, 1.0], [0.008, 0.0, 0.0], [0.006, 0.0, 0.0], [0.002, 2.0, 3.0], [0.366, 0.0, 1.0], [0.0, 0.0, 0.0], [0.005, 0.0, 1.0], [0.002, 0.0, 1.0], [0.002, 1.0, 3.0], [0.001, 1.0, 0.0], [0.005, 0.0, 0.0], [0.025, 0.0, 1.0], [0.014, 1.0, 1.0], [0.056, 0.0, 0.0], [0.001, 0.0, 0.0], [0.023, 0.0, 1.0], [0.001, 0.0, 0.0], [0.0, 0.0, 0.0], [0.009, 0.0, 0.0], [0.011, 0.0, 2.0], [0.006, 0.0, 0.0], [0.0, 1.0, 0.0], [0.01, 2.0, 3.0], [0.0, 0.0, 1.0], [0.024, 1.0, 0.0], [0.0, 0.0, 0.0], [0.001, 0.0, 1.0], [0.001, 0.0, 0.0], [0.006, 2.0, 2.0], [0.001, 3.0, 2.0], [0.0, 0.0, 2.0], [0.049, 0.0, 2.0], [0.0, 3.0, 0.0], [0.054, 0.0, 1.0], [0.006, 1.0, 0.0], [0.012, 3.0, 0.0], [0.001, 0.0, 1.0], [0.0, 0.0, 0.0], [0.002, 0.0, 2.0], [0.001, 0.0, 0.0], [0.0, 0.0, 0.0], [0.197, 0.0, 0.0], [0.0, 0.0, 0.0], [0.0, 3.0, 0.0], [0.061, 0.0, 0.0], [0.001, 2.0, 0.0], [0.001, 0.0, 0.0], [0.118, 0.0, 0.0], [0.031, 3.0, 1.0], [0.002, 2.0, 0.0], [0.029, 0.0, 0.0], [0.024, 0.0, 0.0], [0.002, 0.0, 2.0], [0.003, 3.0, 0.0], [0.133, 0.0, 2.0], [0.033, 2.0, 0.0], [0.012, 0.0, 0.0], [0.063, 0.0, 0.0], [0.001, 0.0, 1.0], [0.0, 1.0, 0.0], [0.0, 0.0, 0.0], [0.013, 1.0, 0.0], [0.0, 0.0, 0.0], [0.014, 0.0, 0.0], [0.001, 2.0, 0.0], [0.003, 0.0, 0.0], [0.008, 2.0, 1.0], [0.017, 0.0, 2.0], [0.054, 0.0, 0.0], [0.001, 2.0, 0.0], [0.0, 1.0, 0.0], [0.009, 1.0, 0.0], [0.0, 0.0, 0.0], [0.0, 0.0, 0.0], [0.002, 0.0, 0.0], [0.0, 0.0, 3.0], [0.0, 0.0, 0.0], [0.0, 0.0, 0.0], [0.002, 1.0, 3.0], [0.026, 2.0, 2.0], [0.001, 0.0, 0.0], [0.001, 0.0, 2.0], [0.01, 0.0, 0.0], [0.009, 0.0, 0.0], [0.001, 0.0, 3.0], [0.012, 0.0, 0.0], [0.006, 0.0, 0.0], [0.003, 0.0, 0.0], [0.001, 0.0, 0.0], [0.093, 0.0, 2.0], [0.1, 0.0, 0.0], [0.0, 1.0, 0.0], [0.004, 0.0, 0.0], [0.001, 1.0, 0.0], [0.005, 0.0, 1.0], [0.006, 0.0, 1.0], [0.011, 0.0, 0.0], [0.0, 0.0, 0.0], [0.01, 1.0, 0.0], [0.001, 0.0, 1.0], [0.001, 0.0, 0.0], [0.0, 0.0, 0.0], [0.004, 0.0, 0.0], [0.002, 0.0, 2.0], [0.0, 1.0, 1.0], [0.023, 0.0, 0.0], [0.001, 0.0, 0.0], [0.0, 1.0, 2.0], [0.09, 0.0, 0.0], [0.0, 0.0, 0.0], [0.002, 0.0, 2.0], [0.001, 0.0, 0.0], [0.038, 0.0, 0.0], [0.0, 2.0, 1.0], [0.001, 0.0, 0.0], [0.0, 1.0, 0.0], [0.004, 0.0, 0.0], [0.008, 0.0, 0.0], [0.003, 0.0, 3.0], [0.004, 0.0, 0.0], [0.017, 0.0, 0.0], [0.04, 0.0, 0.0], [0.0, 0.0, 2.0], [0.009, 0.0, 0.0], [0.001, 0.0, 2.0], [0.014, 0.0, 0.0], [0.006, 2.0, 0.0], [0.001, 0.0, 0.0], [0.002, 0.0, 2.0], [0.001, 1.0, 0.0], [0.001, 0.0, 0.0], [0.001, 1.0, 0.0], [0.019, 0.0, 3.0], [0.009, 0.0, 2.0], [0.001, 2.0, 1.0], [0.007, 0.0, 3.0], [0.0, 1.0, 0.0], [0.008, 0.0, 0.0], [0.001, 0.0, 0.0], [0.002, 0.0, 0.0], [0.004, 0.0, 1.0], [0.0, 0.0, 0.0], [0.001, 1.0, 0.0], [0.015, 2.0, 1.0], [0.001, 0.0, 0.0], [0.009, 0.0, 0.0], [0.001, 1.0, 3.0], [0.0, 1.0, 0.0], [0.012, 0.0, 0.0], [0.023, 0.0, 0.0], [0.0, 1.0, 0.0], [0.001, 0.0, 0.0], [0.103, 0.0, 0.0], [0.022, 1.0, 0.0], [0.008, 0.0, 0.0], [0.002, 1.0, 0.0], [0.003, 1.0, 0.0], [0.0, 0.0, 2.0], [0.0, 0.0, 0.0], [0.001, 0.0, 0.0], [0.011, 0.0, 2.0], [0.029, 2.0, 0.0], [0.005, 0.0, 0.0], [0.508, 0.0, 0.0], [0.003, 2.0, 1.0], [0.005, 0.0, 0.0], [0.003, 0.0, 0.0], [0.005, 1.0, 0.0], [0.002, 0.0, 0.0], [0.009, 0.0, 0.0], [0.001, 1.0, 0.0], [0.002, 0.0, 0.0], [0.0, 0.0, 2.0], [0.0, 1.0, 1.0], [0.01, 0.0, 1.0], [0.001, 0.0, 0.0], [0.002, 0.0, 0.0], [0.004, 1.0, 0.0], [0.073, 0.0, 0.0], [0.0, 0.0, 1.0], [0.001, 1.0, 1.0], [0.031, 0.0, 1.0], [0.015, 0.0, 1.0], [0.0, 0.0, 2.0], [0.001, 3.0, 0.0], [0.0, 0.0, 0.0], [0.004, 3.0, 2.0], [0.001, 0.0, 3.0], [0.0, 1.0, 0.0], [0.012, 1.0, 0.0], [0.01, 0.0, 2.0], [0.001, 0.0, 0.0], [0.002, 0.0, 0.0], [0.006, 0.0, 0.0], [0.001, 0.0, 0.0], [0.006, 0.0, 0.0], [0.001, 0.0, 3.0], [0.009, 0.0, 0.0], [0.008, 0.0, 0.0], [0.011, 2.0, 2.0], [0.0, 2.0, 0.0], [0.002, 0.0, 1.0], [0.003, 0.0, 0.0], [0.0, 0.0, 2.0], [0.003, 0.0, 0.0], [0.0, 0.0, 2.0], [0.001, 1.0, 0.0], [0.009, 1.0, 0.0], [0.002, 2.0, 1.0], [0.0, 0.0, 1.0], [0.037, 0.0, 0.0], [0.001, 1.0, 1.0], [0.035, 0.0, 2.0], [0.006, 2.0, 0.0], [0.012, 0.0, 0.0], [0.009, 0.0, 3.0], [0.0, 0.0, 0.0], [0.001, 1.0, 0.0], [0.028, 2.0, 0.0], [0.001, 1.0, 0.0], [0.002, 0.0, 1.0], [0.038, 1.0, 2.0], [0.003, 0.0, 0.0], [0.006, 0.0, 0.0], [0.001, 2.0, 0.0], [0.006, 0.0, 0.0], [0.001, 2.0, 1.0], [0.001, 0.0, 0.0], [0.004, 3.0, 0.0], [0.001, 0.0, 0.0], [0.002, 2.0, 2.0], [0.003, 0.0, 0.0], [0.0, 1.0, 0.0], [0.002, 0.0, 0.0], [0.0, 2.0, 0.0], [0.0, 2.0, 2.0], [0.032, 0.0, 0.0], [0.027, 2.0, 0.0], [0.0, 0.0, 0.0], [0.003, 0.0, 0.0], [0.076, 0.0, 0.0], [0.002, 0.0, 0.0], [0.0, 0.0, 0.0], [0.001, 2.0, 0.0], [0.003, 0.0, 2.0], [0.025, 0.0, 0.0], [0.035, 1.0, 0.0], [0.001, 0.0, 0.0], [0.051, 2.0, 0.0], [0.027, 0.0, 0.0], [0.043, 0.0, 2.0], [0.004, 1.0, 1.0], [0.002, 0.0, 3.0], [0.005, 0.0, 0.0], [0.004, 0.0, 0.0], [0.019, 0.0, 2.0], [0.013, 1.0, 0.0], [0.005, 0.0, 0.0], [0.012, 0.0, 0.0], [0.012, 0.0, 0.0], [0.002, 0.0, 1.0], [0.007, 0.0, 0.0], [0.108, 0.0, 2.0], [0.021, 2.0, 0.0], [0.001, 3.0, 0.0], [0.001, 0.0, 0.0], [0.002, 0.0, 0.0], [0.001, 2.0, 0.0], [0.044, 2.0, 1.0], [0.002, 0.0, 2.0], [0.004, 2.0, 2.0], [0.001, 0.0, 0.0], [0.006, 0.0, 2.0], [0.001, 0.0, 0.0], [0.028, 0.0, 0.0], [0.072, 0.0, 0.0], [0.001, 0.0, 0.0], [0.008, 0.0, 0.0], [0.0, 0.0, 3.0], [0.002, 2.0, 0.0], [0.034, 0.0, 0.0], [0.002, 0.0, 0.0], [0.0, 0.0, 2.0], [0.114, 0.0, 0.0], [0.001, 0.0, 0.0], [0.025, 0.0, 0.0], [0.047, 0.0, 0.0], [0.0, 0.0, 3.0], [0.002, 0.0, 0.0], [0.004, 2.0, 0.0], [0.004, 0.0, 0.0], [0.15, 0.0, 3.0], [0.001, 2.0, 0.0], [0.001, 0.0, 0.0], [0.0, 0.0, 0.0], [0.0, 1.0, 0.0], [0.0, 0.0, 1.0], [0.0, 0.0, 0.0], [0.002, 2.0, 0.0], [0.021, 0.0, 0.0], [0.002, 1.0, 1.0], [0.006, 1.0, 0.0], [0.403, 0.0, 0.0], [0.008, 0.0, 0.0], [0.047, 0.0, 0.0], [0.001, 0.0, 0.0], [0.0, 0.0, 0.0], [0.005, 0.0, 0.0], [0.002, 0.0, 0.0], [0.015, 0.0, 0.0], [0.002, 0.0, 0.0], [0.196, 3.0, 0.0], [0.0, 0.0, 0.0], [0.043, 0.0, 0.0], [0.001, 0.0, 1.0], [0.011, 0.0, 1.0], [0.079, 2.0, 0.0], [0.0, 0.0, 0.0], [0.021, 0.0, 0.0], [0.0, 0.0, 0.0], [0.013, 1.0, 0.0], [0.026, 1.0, 0.0], [0.029, 0.0, 0.0], [0.003, 0.0, 0.0], [0.154, 0.0, 1.0], [0.0, 0.0, 0.0], [0.005, 0.0, 0.0], [0.002, 2.0, 1.0], [0.001, 0.0, 2.0], [0.005, 0.0, 0.0], [0.013, 0.0, 0.0], [0.001, 0.0, 0.0], [0.001, 0.0, 0.0], [0.001, 0.0, 0.0], [0.015, 0.0, 0.0], [0.026, 0.0, 0.0], [0.001, 2.0, 2.0], [0.017, 0.0, 1.0], [0.004, 2.0, 0.0], [0.001, 0.0, 2.0], [0.001, 0.0, 0.0], [0.039, 0.0, 0.0], [0.004, 0.0, 0.0], [0.003, 0.0, 0.0], [0.004, 0.0, 1.0], [0.0, 2.0, 1.0], [0.002, 0.0, 0.0], [0.0, 0.0, 2.0], [0.001, 1.0, 0.0], [0.001, 0.0, 0.0], [0.013, 0.0, 0.0], [0.005, 0.0, 0.0], [0.003, 2.0, 0.0], [0.0, 0.0, 0.0], [0.018, 0.0, 0.0], [0.025, 1.0, 0.0], [0.0, 0.0, 0.0], [0.001, 2.0, 0.0], [0.01, 2.0, 0.0], [0.002, 0.0, 0.0], [0.0, 0.0, 0.0], [0.02, 0.0, 0.0], [0.031, 0.0, 1.0], [0.001, 1.0, 3.0], [0.048, 0.0, 0.0], [0.0, 1.0, 0.0], [0.002, 0.0, 0.0], [0.004, 2.0, 0.0], [0.004, 1.0, 0.0], [0.027, 3.0, 0.0], [0.001, 0.0, 0.0], [0.002, 1.0, 0.0], [0.003, 2.0, 0.0], [0.004, 0.0, 2.0], [0.039, 3.0, 0.0], [0.002, 0.0, 3.0], [0.0, 0.0, 0.0], [0.001, 0.0, 1.0], [0.002, 0.0, 0.0], [0.0, 1.0, 0.0], [0.005, 2.0, 0.0], [0.023, 0.0, 2.0], [0.0, 0.0, 3.0], [0.005, 1.0, 0.0], [0.589, 0.0, 0.0], [0.004, 0.0, 2.0], [0.032, 0.0, 3.0], [0.009, 0.0, 1.0], [0.002, 0.0, 0.0], [0.006, 0.0, 0.0], [0.011, 0.0, 0.0], [0.002, 0.0, 0.0], [0.123, 0.0, 0.0], [0.001, 0.0, 0.0], [0.019, 0.0, 0.0], [0.001, 0.0, 2.0], [0.005, 1.0, 1.0], [0.011, 0.0, 0.0], [0.008, 0.0, 0.0], [0.008, 2.0, 2.0], [0.022, 0.0, 0.0], [0.001, 1.0, 0.0], [0.006, 0.0, 1.0], [0.034, 0.0, 2.0], [0.001, 0.0, 0.0], [0.003, 0.0, 0.0], [0.005, 1.0, 0.0], [0.001, 2.0, 0.0], [0.01, 0.0, 0.0], [0.002, 0.0, 1.0], [0.0, 0.0, 2.0], [0.04, 0.0, 1.0], [0.019, 0.0, 0.0], [0.061, 0.0, 0.0], [0.0, 2.0, 2.0], [0.005, 0.0, 0.0], [0.002, 0.0, 1.0], [0.013, 0.0, 0.0], [0.002, 3.0, 2.0], [0.0, 0.0, 0.0], [0.008, 3.0, 1.0], [0.0, 1.0, 0.0], [0.002, 3.0, 0.0], [0.027, 2.0, 0.0], [0.001, 0.0, 0.0], [0.002, 0.0, 2.0], [0.004, 0.0, 0.0], [0.005, 0.0, 0.0], [0.002, 0.0, 0.0], [0.005, 0.0, 2.0], [0.0, 1.0, 0.0], [0.014, 1.0, 1.0], [0.0, 2.0, 0.0], [0.083, 0.0, 0.0], [0.034, 0.0, 0.0], [0.0, 0.0, 0.0], [0.009, 0.0, 0.0], [0.003, 2.0, 0.0], [0.001, 1.0, 1.0], [0.014, 2.0, 0.0], [0.0, 2.0, 0.0], [0.025, 0.0, 0.0], [0.001, 1.0, 0.0], [0.0, 3.0, 0.0], [0.013, 3.0, 3.0], [0.003, 0.0, 0.0], [0.003, 0.0, 0.0], [0.0, 0.0, 1.0], [0.002, 0.0, 0.0], [0.001, 0.0, 0.0], [0.04, 0.0, 0.0], [0.001, 2.0, 1.0], [0.001, 0.0, 0.0], [0.001, 0.0, 0.0], [0.001, 0.0, 0.0], [0.073, 2.0, 0.0], [0.024, 1.0, 0.0], [0.022, 0.0, 0.0], [0.0, 0.0, 0.0], [0.0, 0.0, 0.0], [0.0, 0.0, 0.0], [0.002, 0.0, 2.0], [0.024, 0.0, 0.0], [0.009, 0.0, 0.0], [0.0, 0.0, 1.0], [0.022, 0.0, 0.0], [0.001, 0.0, 2.0], [0.096, 0.0, 0.0], [0.022, 0.0, 0.0], [0.012, 0.0, 0.0], [0.028, 0.0, 0.0], [0.011, 0.0, 0.0], [0.029, 0.0, 0.0], [0.182, 0.0, 2.0], [0.047, 1.0, 0.0], [0.0, 0.0, 0.0], [0.025, 0.0, 0.0], [0.016, 0.0, 0.0], [0.061, 0.0, 1.0], [0.001, 0.0, 2.0], [0.0, 0.0, 0.0], [0.021, 0.0, 0.0], [0.002, 0.0, 1.0], [0.153, 1.0, 0.0], [0.001, 1.0, 0.0], [0.005, 0.0, 0.0], [0.004, 0.0, 3.0]], "BFI_Neuroticism": [[0.001, 1.625, 2.5], [0.0, 2.25, 1.625], [0.004, 2.375, 3.5], [0.009, 1.75, 1.5], [0.001, 1.5, 2.25], [0.071, 2.75, 2.0], [0.005, 3.75, 2.25], [0.065, 2.375, 2.75], [0.003, 3.125, 3.5], [0.011, 1.75, 1.875], [0.003, 1.625, 3.125], [0.003, 1.75, 1.25], [0.017, 2.625, 3.0], [0.003, 2.0, 2.125], [0.005, 2.375, 2.5], [0.007, 3.25, 2.375], [0.001, 2.25, 2.375], [0.003, 2.625, 2.875], [0.008, 2.25, 3.625], [0.001, 1.75, 2.625], [0.009, 2.875, 1.75], [0.033, 4.0, 3.25], [0.033, 1.75, 2.125], [0.001, 1.625, 1.75], [0.001, 1.25, 2.25], [0.023, 1.75, 2.0], [0.009, 3.375, 2.375], [0.02, 1.625, 2.125], [0.001, 1.25, 2.5], [0.036, 1.875, 3.625], [0.096, 4.125, 2.625], [0.001, 2.25, 3.375], [0.004, 1.75, 2.375], [0.003, 2.0, 1.125], [0.001, 2.375, 2.125], [0.182, 2.25, 2.25], [0.006, 1.25, 2.375], [0.008, 1.75, 2.25], [0.001, 2.625, 3.0], [0.109, 3.5, 2.625], [0.001, 1.875, 2.5], [0.025, 1.625, 2.0], [0.017, 2.625, 3.5], [0.005, 2.25, 2.625], [0.0, 2.625, 2.125], [0.014, 3.25, 2.625], [0.002, 2.5, 2.375], [0.021, 2.875, 1.625], [0.042, 1.625, 1.75], [0.001, 1.5, 2.125], [0.121, 2.125, 2.25], [0.452, 1.75, 1.75], [0.0, 3.25, 2.0], [0.002, 2.125, 2.625], [0.0, 2.75, 2.5], [0.011, 3.25, 2.125], [0.0, 2.625, 1.75], [0.003, 2.625, 1.75], [0.0, 2.125, 2.625], [0.001, 2.0, 2.625], [0.001, 1.125, 2.375], [0.007, 2.875, 2.375], [0.017, 2.375, 2.625], [0.13, 2.0, 1.625], [0.0, 2.0, 2.375], [0.009, 2.0, 3.625], [0.003, 2.375, 1.75], [0.032, 3.125, 3.5], [0.017, 1.75, 2.0], [0.0, 3.25, 2.75], [0.019, 3.0, 2.25], [0.001, 1.75, 2.75], [0.001, 1.125, 2.625], [0.004, 2.75, 1.75], [0.005, 3.0, 2.875], [0.001, 3.375, 2.125], [0.01, 3.0, 2.875], [0.0, 1.75, 3.25], [0.0, 2.25, 3.375], [0.003, 3.625, 2.875], [0.004, 3.625, 2.75], [0.036, 1.5, 2.0], [0.089, 2.375, 1.25], [0.002, 2.5, 1.625], [0.003, 2.125, 1.25], [0.013, 2.25, 2.25], [0.089, 1.75, 2.375], [0.0, 2.375, 2.5], [0.002, 2.75, 2.5], [0.002, 3.0, 1.875], [0.006, 2.25, 1.5], [0.015, 2.0, 2.375], [0.055, 3.0, 1.875], [0.004, 2.25, 2.375], [0.001, 2.125, 2.125], [0.002, 1.75, 2.625], [0.001, 2.5, 2.25], [0.081, 2.625, 2.75], [0.004, 2.75, 3.625], [0.001, 2.625, 2.0], [0.002, 2.25, 2.0], [0.0, 2.25, 2.375], [0.002, 3.375, 2.625], [0.021, 2.875, 2.375], [0.0, 2.5, 2.375], [0.003, 2.875, 2.5], [0.001, 2.5, 1.75], [0.001, 1.875, 1.75], [0.005, 2.5, 2.125], [0.03, 2.875, 1.375], [0.003, 2.5, 2.375], [0.007, 3.375, 1.625], [0.0, 2.875, 1.25], [0.002, 2.125, 2.25], [0.001, 2.875, 2.75], [0.006, 1.75, 2.125], [0.0, 3.0, 1.75], [0.002, 3.625, 1.875], [0.041, 2.875, 2.125], [0.0, 1.875, 3.625], [0.002, 1.875, 2.5], [0.005, 1.75, 1.875], [0.003, 2.375, 1.625], [0.003, 2.625, 2.125], [0.018, 1.5, 2.0], [0.001, 3.375, 2.0], [0.027, 3.5, 2.125], [0.01, 2.625, 2.0], [0.033, 2.75, 1.875], [0.0, 2.875, 2.0], [0.0, 2.625, 1.75], [0.004, 2.0, 1.75], [0.001, 1.75, 1.25], [0.003, 2.0, 1.625], [0.007, 2.0, 2.625], [0.011, 1.625, 3.25], [0.001, 2.75, 2.625], [0.001, 3.625, 3.25], [0.163, 2.625, 2.25], [0.001, 1.875, 3.25], [0.001, 2.375, 1.875], [0.004, 2.375, 2.5], [0.043, 3.125, 2.625], [0.197, 3.5, 1.625], [0.004, 1.25, 1.625], [0.001, 3.125, 2.25], [0.001, 2.25, 2.625], [0.005, 1.375, 2.375], [0.118, 1.875, 2.375], [0.049, 2.125, 2.0], [0.023, 3.125, 2.0], [0.001, 4.0, 2.375], [0.039, 2.625, 1.5], [0.009, 1.375, 1.5], [0.002, 2.5, 3.0], [0.0, 2.125, 1.75], [0.003, 2.625, 2.125], [0.0, 2.375, 1.875], [0.0, 1.75, 1.5], [0.0, 1.875, 3.25], [0.027, 2.0, 2.75], [0.0, 2.875, 1.75], [0.002, 2.0, 2.5], [0.0, 3.375, 2.125], [0.008, 1.875, 3.25], [0.005, 4.0, 3.125], [0.002, 2.875, 2.375], [0.001, 2.5, 2.5], [0.007, 2.625, 3.625], [0.024, 1.5, 2.25], [0.015, 2.125, 3.75], [0.065, 2.25, 1.375], [0.012, 2.375, 2.25], [0.002, 1.5, 1.625], [0.001, 1.75, 1.5], [0.007, 2.75, 2.125], [0.0, 2.125, 3.0], [0.008, 2.875, 1.375], [0.007, 1.875, 3.125], [0.0, 1.875, 2.0], [0.034, 1.875, 2.125], [0.0, 3.125, 2.625], [0.007, 2.625, 2.125], [0.008, 2.25, 2.375], [0.0, 3.125, 3.125], [0.011, 3.625, 2.625], [0.0, 2.875, 2.5], [0.001, 3.375, 3.0], [0.003, 1.375, 2.0], [0.0, 3.25, 3.375], [0.0, 1.625, 2.5], [0.0, 2.375, 3.75], [0.01, 2.625, 2.75], [0.002, 1.5, 2.0], [0.0, 2.625, 1.125], [0.009, 2.5, 2.75], [0.0, 2.375, 1.5], [0.004, 1.625, 3.625], [0.007, 2.875, 3.0], [0.008, 2.125, 3.625], [0.021, 1.75, 2.625], [0.005, 2.125, 1.25], [0.0, 2.625, 2.375], [0.005, 2.25, 2.375], [0.0, 2.25, 2.5], [0.004, 2.25, 3.25], [0.07, 2.75, 2.375], [0.0, 2.625, 2.875], [0.001, 2.5, 1.75], [0.0, 1.5, 2.875], [0.002, 2.375, 2.5], [0.006, 2.625, 2.125], [0.008, 2.25, 1.75], [0.0, 2.75, 2.25], [0.002, 2.0, 1.75], [0.035, 2.5, 2.5], [0.002, 2.625, 1.5], [0.012, 2.0, 2.125], [0.001, 2.25, 1.75], [0.004, 1.625, 2.0], [0.004, 1.625, 1.625], [0.021, 1.75, 1.375], [0.142, 2.125, 2.0], [0.191, 2.25, 2.125], [0.001, 2.625, 2.5], [0.001, 4.0, 2.5], [0.005, 3.25, 3.75], [0.002, 2.625, 2.125], [0.002, 2.375, 3.375], [0.001, 2.625, 2.25], [0.037, 2.25, 3.375], [0.0, 2.0, 2.5], [0.002, 2.25, 1.75], [0.001, 1.625, 1.5], [0.004, 1.625, 2.75], [0.004, 2.875, 2.375], [0.001, 2.875, 2.5], [0.002, 2.25, 3.0], [0.019, 2.0, 2.0], [0.001, 1.25, 4.0], [0.016, 2.75, 1.25], [0.0, 2.625, 1.625], [0.005, 2.625, 2.0], [0.004, 2.0, 2.5], [0.004, 2.375, 3.625], [0.005, 4.0, 2.875], [0.0, 2.5, 3.375], [0.016, 3.625, 3.625], [0.005, 2.375, 2.75], [0.0, 1.5, 2.875], [0.001, 3.625, 2.75], [0.003, 3.125, 1.625], [0.0, 2.25, 2.625], [0.09, 2.25, 1.625], [0.0, 3.0, 3.625], [0.002, 2.625, 2.0], [0.005, 2.5, 2.25], [0.004, 3.0, 1.25], [0.002, 2.75, 2.25], [0.003, 2.0, 1.75], [0.006, 2.125, 2.25], [0.004, 2.375, 2.625], [0.0, 2.375, 1.5], [0.0, 2.125, 2.375], [0.005, 3.375, 2.375], [0.001, 3.0, 3.625], [0.001, 1.75, 2.625], [0.011, 2.0, 3.25], [0.003, 2.75, 1.5], [0.003, 2.625, 3.0], [0.001, 2.0, 2.25], [0.028, 1.75, 2.625], [0.003, 1.875, 2.75], [0.004, 1.75, 1.75], [0.009, 3.0, 1.75], [0.0, 3.625, 2.375], [0.003, 2.625, 2.0], [0.0, 3.25, 2.125], [0.017, 3.5, 2.375], [0.004, 3.25, 2.75], [0.0, 3.0, 2.5], [0.006, 1.625, 1.75], [0.012, 2.375, 1.875], [0.001, 2.625, 2.0], [0.001, 3.25, 3.5], [0.003, 2.625, 2.375], [0.006, 1.75, 2.25], [0.003, 2.375, 2.375], [0.001, 2.0, 2.75], [0.002, 2.5, 3.75], [0.001, 2.125, 2.5], [0.003, 2.625, 1.875], [0.003, 2.0, 1.75], [0.002, 1.75, 2.375], [0.0, 2.375, 3.625], [0.003, 2.5, 2.875], [0.0, 2.625, 3.625], [0.319, 2.25, 3.25], [0.002, 3.25, 1.75], [0.002, 1.75, 1.75], [0.011, 2.75, 1.75], [0.008, 2.25, 1.625], [0.002, 2.0, 2.25], [0.017, 2.125, 3.75], [0.0, 2.125, 2.25], [0.0, 2.625, 3.625], [0.024, 2.625, 3.625], [0.004, 2.0, 2.5], [0.104, 1.125, 2.875], [0.001, 2.125, 1.75], [0.005, 2.125, 2.125], [0.002, 1.5, 2.75], [0.001, 1.25, 3.5], [0.0, 2.125, 2.25], [0.003, 2.25, 1.625], [0.016, 2.5, 3.25], [0.002, 3.0, 1.875], [0.006, 3.0, 3.25], [0.0, 2.75, 2.875], [0.01, 1.75, 2.25], [0.002, 2.75, 1.875], [0.0, 3.0, 1.625], [0.0, 2.5, 1.75], [0.001, 2.875, 2.5], [0.0, 3.25, 2.25], [0.001, 2.625, 1.625], [0.008, 2.25, 2.0], [0.003, 1.625, 2.0], [0.003, 2.125, 3.375], [0.019, 2.0, 1.75], [0.02, 1.375, 3.625], [0.002, 1.75, 1.625], [0.001, 2.125, 3.0], [0.006, 1.875, 1.625], [0.001, 1.75, 3.625], [0.002, 2.375, 3.125], [0.001, 2.875, 1.625], [0.001, 2.25, 1.75], [0.005, 2.25, 2.25], [0.001, 3.0, 3.625], [0.199, 2.375, 2.5], [0.001, 2.125, 3.5], [0.001, 3.5, 1.875], [0.37, 1.875, 2.0], [0.0, 1.75, 2.5], [0.0, 1.75, 2.75], [0.0, 2.125, 2.0], [0.017, 3.0, 2.625], [0.006, 1.5, 2.875], [0.001, 2.25, 1.875], [0.003, 2.375, 2.0], [0.0, 2.375, 3.0], [0.005, 2.5, 2.125], [0.514, 2.0, 2.875], [0.001, 1.75, 2.25], [0.005, 2.25, 2.75], [0.002, 3.625, 4.0], [0.055, 2.5, 1.875], [0.001, 2.75, 2.125], [0.0, 2.75, 2.5], [0.0, 2.5, 1.625], [0.001, 1.625, 1.5], [0.06, 3.625, 3.125], [0.006, 2.25, 2.0], [0.001, 2.0, 2.75], [0.0, 1.875, 1.75], [0.005, 2.375, 3.375], [0.006, 2.5, 3.5], [0.0, 2.375, 2.5], [0.002, 2.875, 2.125], [0.003, 2.25, 1.75], [0.064, 3.125, 2.75], [0.011, 2.5, 2.375], [0.005, 3.25, 2.625], [0.003, 1.625, 3.5], [0.003, 3.75, 2.125], [0.004, 1.875, 2.875], [0.0, 2.875, 2.0], [0.0, 1.125, 2.125], [0.001, 3.25, 2.0], [0.015, 2.0, 3.125], [0.001, 3.625, 2.25], [0.0, 1.5, 1.75], [0.035, 2.625, 2.125], [0.001, 1.75, 3.625], [0.003, 2.625, 2.375], [0.0, 2.0, 2.75], [0.004, 1.625, 2.625], [0.021, 2.625, 1.375], [0.001, 2.25, 2.25], [0.012, 3.375, 2.5], [0.016, 1.75, 4.0], [0.003, 1.875, 2.25], [0.02, 2.125, 1.625], [0.002, 2.625, 1.5], [0.029, 2.125, 3.875], [0.09, 2.25, 2.875], [0.005, 2.125, 1.875], [0.002, 2.125, 3.0], [0.001, 3.25, 2.125], [0.005, 2.375, 1.125], [0.0, 2.0, 2.25], [0.002, 1.625, 1.5], [0.0, 2.125, 2.25], [0.011, 1.625, 2.625], [0.012, 2.625, 2.125], [0.058, 2.125, 2.5], [0.019, 1.625, 1.75], [0.03, 2.25, 1.625], [0.0, 1.5, 3.375], [0.001, 3.375, 3.25], [0.0, 1.875, 2.375], [0.022, 2.375, 2.375], [0.002, 2.875, 1.625], [0.001, 1.625, 2.625], [0.051, 2.75, 2.625], [0.686, 1.625, 2.875], [0.003, 3.375, 1.625], [0.006, 3.375, 3.0], [0.033, 1.75, 2.625], [0.008, 1.75, 2.125], [0.005, 2.875, 2.875], [0.003, 2.375, 1.75], [0.002, 1.625, 3.25], [0.0, 2.75, 2.375], [0.029, 2.75, 2.5], [0.01, 1.125, 3.625], [0.014, 1.875, 3.125], [0.002, 3.0, 2.375], [0.004, 2.125, 2.375], [0.026, 2.75, 2.0], [0.16, 1.625, 2.375], [0.001, 1.75, 1.875], [0.356, 1.75, 3.75], [0.0, 2.25, 2.5], [0.002, 2.125, 2.25], [0.0, 1.75, 2.125], [0.0, 1.875, 1.75], [0.001, 2.25, 2.125], [0.076, 2.875, 2.25], [0.0, 3.25, 3.5], [0.0, 2.625, 2.75], [0.001, 2.125, 1.75], [0.002, 2.0, 2.5], [0.0, 3.625, 1.375], [0.005, 3.375, 3.25], [0.001, 1.625, 3.625], [0.001, 2.25, 1.75], [0.013, 1.75, 2.0], [0.135, 3.625, 2.0], [0.097, 2.5, 2.125], [0.0, 3.125, 1.875], [0.006, 3.125, 3.25], [0.002, 2.25, 2.875], [0.0, 1.5, 1.75], [0.033, 2.375, 2.75], [0.001, 1.375, 2.5], [0.007, 2.5, 2.625], [0.0, 2.875, 2.0], [0.006, 2.875, 3.375], [0.001, 1.875, 2.875], [0.0, 2.875, 2.5], [0.003, 2.375, 1.375], [0.001, 1.75, 2.0], [0.002, 2.0, 3.375], [0.005, 2.875, 2.5], [0.001, 4.0, 2.875], [0.016, 1.625, 1.375], [0.001, 1.375, 2.25], [0.002, 1.75, 1.75], [0.007, 3.25, 2.875], [0.0, 3.625, 1.75], [0.0, 2.0, 2.625], [0.0, 2.875, 2.125], [0.001, 2.75, 2.625], [0.0, 2.25, 2.75], [0.002, 2.375, 3.5], [0.001, 2.375, 2.5], [0.071, 4.0, 1.875], [0.012, 2.875, 3.125], [0.002, 2.625, 1.875], [0.0, 2.375, 3.25], [0.018, 2.75, 3.0], [0.064, 2.875, 2.25], [0.002, 2.375, 2.25], [0.0, 2.0, 2.625], [0.0, 2.5, 2.25], [0.0, 1.25, 1.875], [0.005, 1.75, 2.25], [0.068, 2.5, 2.625], [0.002, 1.75, 2.125], [0.001, 1.5, 1.75], [0.002, 1.25, 3.25], [0.007, 2.875, 4.0], [0.324, 2.125, 1.875], [0.022, 3.25, 1.875], [0.004, 3.125, 1.875], [0.007, 3.25, 2.75], [0.006, 2.25, 1.375], [0.002, 3.125, 2.0], [0.0, 2.75, 3.125], [0.001, 2.875, 2.625], [0.0, 2.0, 2.25], [0.0, 2.125, 3.125], [0.001, 2.625, 2.0], [0.001, 1.125, 1.5], [0.363, 1.875, 1.5], [0.0, 2.375, 2.625], [0.001, 2.5, 1.25], [0.012, 3.625, 3.25], [0.008, 2.0, 2.25], [0.002, 2.625, 2.25], [0.054, 3.75, 3.0], [0.002, 2.0, 2.0], [0.001, 2.75, 1.875], [0.002, 1.125, 2.0], [0.059, 4.0, 4.0], [0.022, 1.625, 2.0], [0.084, 2.625, 2.0], [0.02, 1.625, 2.375], [0.074, 2.0, 1.875], [0.001, 2.625, 2.625], [0.002, 2.375, 3.375], [0.007, 1.875, 2.75], [0.002, 2.875, 2.5], [0.01, 2.0, 2.5], [0.008, 2.5, 2.0], [0.005, 3.0, 2.125], [0.005, 1.875, 2.375], [0.001, 1.75, 1.875], [0.002, 3.375, 2.125], [0.187, 1.875, 3.0], [0.002, 3.625, 2.375], [0.0, 2.5, 2.25], [0.004, 1.375, 2.5], [0.058, 2.875, 3.125], [0.133, 1.625, 2.75], [0.006, 2.0, 3.125], [0.01, 3.25, 2.75], [0.011, 2.625, 1.375], [0.055, 1.75, 3.75], [0.144, 1.5, 2.375], [0.0, 2.375, 2.0], [0.001, 2.5, 2.0], [0.001, 3.375, 2.25], [0.003, 3.0, 2.0], [0.0, 2.375, 2.5], [0.002, 3.125, 3.0], [0.018, 2.375, 1.5], [0.041, 3.625, 3.0], [0.001, 2.25, 2.375], [0.001, 2.375, 2.25], [0.002, 3.0, 2.25], [0.002, 2.5, 2.375], [0.0, 2.125, 3.125], [0.0, 1.5, 2.375], [0.009, 2.375, 2.875], [0.016, 2.125, 2.375], [0.015, 1.75, 3.375], [0.003, 3.125, 1.625], [0.001, 3.25, 2.5], [0.007, 2.25, 2.875], [0.099, 3.25, 3.125], [0.001, 1.625, 3.0], [0.001, 2.875, 3.25], [0.005, 3.625, 1.625], [0.002, 2.875, 2.125], [0.004, 1.25, 1.875], [0.006, 2.875, 2.75], [0.0, 3.875, 1.875], [0.001, 2.625, 2.5], [0.021, 2.375, 2.25], [0.113, 2.0, 2.0], [0.0, 2.375, 3.75], [0.008, 1.875, 2.875], [0.003, 2.625, 1.875], [0.005, 2.5, 1.75], [0.001, 3.625, 3.25], [0.003, 3.25, 2.375], [0.015, 2.375, 2.625], [0.001, 2.5, 2.125], [0.082, 3.25, 3.5], [0.002, 3.625, 2.0], [0.004, 3.375, 2.625], [0.0, 2.625, 2.5], [0.002, 2.625, 2.125], [0.003, 2.75, 2.25], [0.005, 3.0, 3.0], [0.001, 3.0, 3.25], [0.0, 2.5, 2.0], [0.002, 3.25, 2.375], [0.001, 3.5, 2.125], [0.002, 2.75, 2.25], [0.046, 1.75, 2.125], [0.093, 3.125, 2.625], [0.004, 2.25, 2.375], [0.0, 2.25, 2.625], [0.074, 1.375, 1.25], [0.006, 3.375, 1.75], [0.002, 2.75, 1.875], [0.001, 3.0, 2.625], [0.001, 3.0, 2.5], [0.036, 3.75, 2.375], [0.003, 2.375, 2.0], [0.021, 2.0, 2.875], [0.002, 2.375, 1.375], [0.02, 1.5, 2.375], [0.011, 1.875, 3.25], [0.002, 3.0, 2.0], [0.081, 2.375, 1.75], [0.002, 3.0, 2.125], [0.001, 1.875, 2.375], [0.001, 3.125, 3.5], [0.041, 2.75, 2.625], [0.001, 1.625, 2.25], [0.002, 2.875, 2.125], [0.003, 3.625, 2.875], [0.043, 1.125, 2.25], [0.002, 3.875, 1.75], [0.001, 1.25, 2.75], [0.007, 2.875, 2.125], [0.003, 3.5, 2.625], [0.008, 2.625, 1.25], [0.005, 2.875, 2.375], [0.024, 1.875, 3.125], [0.007, 3.5, 2.5], [0.0, 2.0, 2.25], [0.185, 2.25, 2.25], [0.003, 1.875, 2.375], [0.004, 1.75, 3.25], [0.001, 2.5, 1.75], [0.0, 1.75, 2.625], [0.019, 1.25, 2.0], [0.007, 3.5, 2.625], [0.005, 2.0, 3.125], [0.032, 3.375, 3.0], [0.02, 1.75, 1.75], [0.001, 2.375, 2.375], [0.015, 1.5, 2.0], [0.007, 2.625, 2.375], [0.003, 3.125, 4.25], [0.039, 2.875, 3.0], [0.079, 1.75, 1.75], [0.0, 1.5, 2.5], [0.005, 2.375, 2.5], [0.0, 3.375, 2.625], [0.001, 3.0, 2.375], [0.015, 2.625, 2.0], [0.002, 2.75, 2.375], [0.0, 2.875, 2.125], [0.025, 2.25, 3.5], [0.002, 3.5, 2.0], [0.002, 2.875, 2.5], [0.002, 1.375, 2.25], [0.001, 2.875, 4.25], [0.004, 1.125, 2.125], [0.006, 1.75, 2.25], [0.225, 3.5, 2.375], [0.009, 2.625, 1.75], [0.002, 2.75, 2.375], [0.0, 2.25, 3.375], [0.004, 2.5, 1.75], [0.003, 2.25, 2.0], [0.026, 2.0, 2.0], [0.005, 2.875, 2.75], [0.006, 2.75, 2.25], [0.0, 2.375, 2.625], [0.013, 2.25, 1.5], [0.002, 1.25, 3.5], [0.056, 2.625, 2.375], [0.031, 2.25, 3.5], [0.028, 2.25, 2.375], [0.0, 2.0, 4.0], [0.001, 1.625, 2.25], [0.141, 3.5, 3.125], [0.031, 3.5, 2.375], [0.001, 2.375, 2.0], [0.107, 2.25, 1.875], [0.009, 2.375, 2.0], [0.002, 2.5, 2.625], [0.015, 1.5, 3.625], [0.0, 2.0, 2.375], [0.02, 2.25, 2.25], [0.004, 2.625, 2.375], [0.0, 2.5, 3.625], [0.002, 2.375, 2.625], [0.003, 2.0, 2.625], [0.005, 2.875, 1.75], [0.029, 3.5, 2.5], [0.001, 1.625, 3.0], [0.002, 1.125, 1.375], [0.002, 2.75, 2.75], [0.236, 1.875, 2.5], [0.0, 3.0, 2.0], [0.007, 2.375, 1.125], [0.002, 2.25, 1.625], [0.002, 3.0, 3.0], [0.001, 3.5, 1.875], [0.015, 1.625, 2.125], [0.001, 2.625, 3.0], [0.0, 2.25, 2.0], [0.001, 3.25, 3.75], [0.027, 1.75, 2.125], [0.0, 1.625, 3.625], [0.017, 2.625, 2.5], [0.005, 2.125, 3.375], [0.008, 2.625, 2.375], [0.003, 2.5, 1.5], [0.0, 1.125, 3.375], [0.008, 2.25, 3.625], [0.001, 1.5, 2.875], [0.002, 2.25, 2.5], [0.063, 2.0, 1.125], [0.0, 3.75, 2.125], [0.004, 2.375, 2.375], [0.001, 1.625, 1.625], [0.003, 1.875, 1.75], [0.018, 1.5, 2.0], [0.001, 4.0, 2.625], [0.06, 2.875, 1.625], [0.005, 1.625, 3.25], [0.086, 2.875, 2.375], [0.001, 2.625, 3.125], [0.001, 2.375, 3.375], [0.008, 1.75, 2.5], [0.022, 2.375, 2.5], [0.001, 2.375, 1.5], [0.112, 2.375, 2.5], [0.01, 2.375, 2.125], [0.009, 2.625, 2.125], [0.0, 1.625, 2.875], [0.059, 3.375, 2.375], [0.023, 2.625, 2.25], [0.117, 1.625, 2.375], [0.001, 3.25, 2.125], [0.001, 2.125, 1.75], [0.092, 3.5, 2.0], [0.005, 2.625, 2.25], [0.001, 2.5, 2.5], [0.018, 1.75, 3.25], [0.011, 1.625, 2.375], [0.005, 2.75, 3.0], [0.141, 1.25, 2.875], [0.002, 1.625, 1.75], [0.017, 2.625, 1.125], [0.0, 2.125, 1.125], [0.001, 1.625, 4.125], [0.036, 1.25, 2.0], [0.02, 2.25, 2.625], [0.026, 2.25, 2.375], [0.001, 1.875, 2.25], [0.001, 2.625, 3.375], [0.0, 2.625, 2.5], [0.001, 2.125, 1.625], [0.01, 1.625, 3.5], [0.052, 1.875, 1.875], [0.057, 3.375, 2.0], [0.033, 3.625, 1.75], [0.018, 2.625, 1.75], [0.0, 2.0, 2.375], [0.002, 3.125, 2.5], [0.0, 2.25, 2.625], [0.0, 2.625, 2.125], [0.0, 2.25, 2.0], [0.046, 2.0, 1.75], [0.0, 2.625, 2.5], [0.0, 2.0, 2.5], [0.035, 1.875, 2.25], [0.039, 2.875, 1.625], [0.0, 1.75, 1.125], [0.095, 2.625, 2.75], [0.0, 2.375, 2.625], [0.006, 1.625, 2.625], [0.004, 2.125, 2.125], [0.001, 1.5, 2.0], [0.03, 2.375, 1.625], [0.001, 1.875, 2.625], [0.073, 2.25, 2.625], [0.002, 2.0, 1.75], [0.001, 3.375, 3.375], [0.004, 2.25, 2.0], [0.252, 2.0, 2.625], [0.006, 2.375, 3.25], [0.002, 2.25, 2.375], [0.004, 2.375, 2.75], [0.002, 2.875, 2.375], [0.0, 3.625, 2.0], [0.082, 1.875, 2.375], [0.014, 2.125, 2.375], [0.006, 3.125, 3.5], [0.001, 1.625, 2.375], [0.012, 2.25, 2.0], [0.001, 1.625, 2.625], [0.003, 2.625, 2.25], [0.009, 1.625, 2.125], [0.008, 2.0, 2.75], [0.018, 2.0, 1.75], [0.018, 2.5, 2.375], [0.019, 2.0, 1.625], [0.008, 1.875, 2.75], [0.0, 2.375, 3.375], [0.0, 1.625, 1.375], [0.002, 1.75, 3.0], [0.0, 1.75, 2.375], [0.002, 2.625, 1.75], [0.001, 2.875, 3.375], [0.012, 1.875, 1.625], [0.001, 2.25, 2.375], [0.004, 1.75, 2.5], [0.003, 3.25, 2.375], [0.002, 3.75, 3.625], [0.001, 1.75, 3.5], [0.001, 2.0, 1.25], [0.001, 1.75, 1.625], [0.005, 3.25, 1.5], [0.041, 2.375, 2.625], [0.003, 2.375, 2.375], [0.005, 3.5, 2.375], [0.002, 3.0, 2.0], [0.003, 2.375, 3.125], [0.01, 1.75, 3.125], [0.04, 2.5, 3.125], [0.003, 2.375, 2.875], [0.013, 2.875, 2.375], [0.011, 2.375, 3.25], [0.0, 2.0, 1.625], [0.0, 2.375, 2.75], [0.002, 1.75, 1.625], [0.01, 2.625, 1.625], [0.0, 4.25, 3.125], [0.001, 2.25, 3.5], [0.001, 3.25, 2.625], [0.001, 3.0, 2.875], [0.004, 3.25, 2.0], [0.001, 1.75, 3.625], [0.001, 2.625, 1.875], [0.014, 2.375, 1.125], [0.0, 1.75, 3.25], [0.002, 3.25, 2.5], [0.014, 2.375, 2.375], [0.001, 2.375, 2.125], [0.021, 3.0, 2.375], [0.011, 2.25, 2.75], [0.001, 2.375, 3.375], [0.031, 2.75, 1.125], [0.001, 2.375, 1.375], [0.015, 2.5, 1.625], [0.02, 2.25, 2.375], [0.0, 3.75, 3.125], [0.001, 2.25, 2.625], [0.0, 1.75, 2.625], [0.015, 3.125, 3.125], [0.007, 2.75, 2.25], [0.011, 1.875, 2.5], [0.0, 2.0, 2.25], [0.006, 2.75, 2.375], [0.003, 2.0, 2.625], [0.086, 2.875, 3.25], [0.005, 2.5, 3.125], [0.001, 1.625, 2.375], [0.0, 2.0, 2.75], [0.017, 2.625, 1.75], [0.002, 1.875, 2.0], [0.0, 1.625, 3.5], [0.001, 1.75, 2.875], [0.069, 3.375, 2.25], [0.001, 2.375, 2.25], [0.18, 2.5, 2.25], [0.001, 2.875, 2.75], [0.004, 1.125, 3.0], [0.001, 1.625, 2.125], [0.001, 1.875, 2.25], [0.001, 2.5, 3.625], [0.001, 2.875, 2.375], [0.003, 1.625, 2.0], [0.002, 2.875, 2.625], [0.007, 2.875, 1.875], [0.014, 2.0, 2.25], [0.0, 2.25, 1.75], [0.005, 1.75, 2.0], [0.0, 2.5, 2.5], [0.0, 3.625, 3.125], [0.001, 2.25, 1.5], [0.0, 2.5, 1.875], [0.032, 2.5, 2.625], [0.001, 2.0, 2.25], [0.001, 1.625, 2.375], [0.001, 1.75, 2.0], [0.006, 3.0, 2.375], [0.007, 1.75, 2.375], [0.004, 2.5, 3.625], [0.009, 2.0, 3.625], [0.0, 3.875, 2.875], [0.003, 1.625, 2.375], [0.001, 1.75, 1.625], [0.004, 1.875, 1.25], [0.001, 2.0, 2.0], [0.001, 2.375, 2.625], [0.011, 2.625, 1.5], [0.002, 2.75, 2.25], [0.006, 1.875, 2.25], [0.011, 2.25, 2.5], [0.099, 1.75, 2.25], [0.002, 2.125, 1.625], [0.002, 2.5, 2.0], [0.005, 2.0, 1.875], [0.016, 2.25, 2.625], [0.003, 3.625, 1.875], [0.046, 2.375, 2.25], [0.0, 2.625, 2.0], [0.0, 1.5, 2.875], [0.021, 3.125, 2.625], [0.0, 2.625, 4.25], [0.021, 3.375, 2.875], [0.015, 3.625, 2.0], [0.001, 3.0, 2.0], [0.104, 1.875, 1.625], [0.001, 3.0, 2.0], [0.002, 3.25, 1.75], [0.001, 3.0, 1.875], [0.001, 3.625, 2.625], [0.001, 2.75, 3.625], [0.066, 2.625, 3.25], [0.001, 2.25, 2.5], [0.002, 1.625, 1.875], [0.084, 2.125, 1.75], [0.001, 2.625, 2.625], [0.0, 2.25, 3.125], [0.41, 2.625, 3.625], [0.03, 2.0, 2.625], [0.005, 3.25, 1.625], [0.001, 2.125, 2.625], [0.273, 2.0, 2.0], [0.003, 2.625, 2.5], [0.008, 3.125, 1.625], [0.006, 3.25, 3.625], [0.006, 1.75, 1.75], [0.0, 3.625, 1.625], [0.003, 3.375, 2.75], [0.014, 2.375, 3.25], [0.001, 2.75, 2.375], [0.0, 2.125, 2.25], [0.005, 2.875, 1.875], [0.007, 3.25, 3.75], [0.0, 3.25, 2.25], [0.055, 1.875, 3.0], [0.003, 2.625, 1.75], [0.001, 2.25, 2.375], [0.008, 2.625, 2.375], [0.001, 3.625, 2.5], [0.004, 1.25, 1.75], [0.006, 2.375, 2.375], [0.004, 2.125, 1.25], [0.001, 2.375, 2.375], [0.01, 1.75, 2.375], [0.001, 3.5, 1.25], [0.0, 2.125, 3.5], [0.02, 3.625, 2.375], [0.104, 2.75, 2.375], [0.005, 1.75, 2.125], [0.014, 2.625, 2.125], [0.062, 2.625, 2.75], [0.001, 2.625, 2.625], [0.002, 2.625, 3.625], [0.001, 2.5, 2.375], [0.021, 1.25, 2.625], [0.007, 1.875, 1.25], [0.004, 3.25, 2.0], [0.003, 1.875, 2.0], [0.0, 1.75, 2.875], [0.002, 2.625, 3.25], [0.0, 3.375, 1.875], [0.0, 1.625, 2.0], [0.01, 1.875, 2.25], [0.002, 2.125, 2.375], [0.0, 1.625, 2.625], [0.008, 1.75, 2.25], [0.03, 2.375, 2.375], [0.053, 2.625, 2.875], [0.045, 3.25, 2.375], [0.001, 3.375, 2.375], [0.015, 3.0, 2.625], [0.002, 2.0, 1.875], [0.001, 1.25, 2.125], [0.0, 2.25, 2.25], [0.001, 3.0, 2.75], [0.001, 1.75, 1.25], [0.0, 2.875, 1.25], [0.049, 1.125, 2.0], [0.0, 3.625, 2.0], [0.002, 3.25, 2.25], [0.0, 2.0, 2.125], [0.0, 1.625, 3.5], [0.004, 2.25, 2.5], [0.016, 1.375, 1.25], [0.016, 2.375, 3.125], [0.024, 3.375, 1.75], [0.08, 2.625, 3.5], [0.026, 2.375, 1.875], [0.02, 2.875, 3.0], [0.0, 3.375, 2.5], [0.005, 2.75, 2.0], [0.008, 1.25, 2.5], [0.002, 2.625, 2.25], [0.065, 1.75, 2.375], [0.002, 1.875, 1.875], [0.006, 2.25, 2.25], [0.006, 1.75, 2.125], [0.384, 3.625, 2.375], [0.004, 2.875, 2.0], [0.002, 2.375, 1.75], [0.0, 3.0, 2.375], [0.003, 2.625, 1.125], [0.007, 2.625, 1.875], [0.001, 2.375, 2.25], [0.003, 3.625, 2.625], [0.0, 1.75, 1.75], [0.011, 2.125, 2.625], [0.001, 2.5, 1.5], [0.006, 2.375, 2.625], [0.002, 2.625, 2.625], [0.001, 1.125, 2.75], [0.001, 2.5, 2.125], [0.265, 2.125, 2.375], [0.068, 1.75, 2.75], [0.001, 3.375, 3.25], [0.006, 2.5, 1.5], [0.003, 2.25, 2.375], [0.001, 1.875, 2.25], [0.038, 3.375, 2.375], [0.021, 2.875, 2.5], [0.013, 1.75, 1.625], [0.003, 2.25, 1.875], [0.012, 2.5, 2.625], [0.024, 1.75, 2.5], [0.004, 1.75, 2.0], [0.013, 1.875, 2.0], [0.042, 1.125, 3.625], [0.008, 2.625, 1.625], [0.006, 3.625, 1.875], [0.002, 1.75, 2.75], [0.366, 3.0, 1.875], [0.0, 2.0, 3.625], [0.005, 2.875, 3.375], [0.002, 3.25, 2.0], [0.002, 2.0, 1.625], [0.001, 3.25, 3.0], [0.005, 1.25, 2.375], [0.025, 1.5, 1.5], [0.014, 3.25, 2.75], [0.056, 2.0, 2.25], [0.001, 2.0, 2.625], [0.023, 2.875, 2.625], [0.001, 4.375, 2.125], [0.0, 2.375, 1.5], [0.009, 2.375, 2.125], [0.011, 2.75, 3.5], [0.006, 2.125, 2.875], [0.0, 3.375, 3.25], [0.01, 2.125, 2.5], [0.0, 2.0, 1.5], [0.024, 2.625, 2.5], [0.0, 2.625, 2.375], [0.001, 2.625, 2.25], [0.001, 2.375, 2.625], [0.006, 2.75, 2.25], [0.001, 2.625, 2.125], [0.0, 3.625, 2.125], [0.049, 1.875, 1.625], [0.0, 1.25, 2.75], [0.054, 2.125, 2.0], [0.006, 3.125, 2.25], [0.012, 1.625, 2.625], [0.001, 1.875, 3.0], [0.0, 2.5, 2.375], [0.002, 3.5, 1.75], [0.001, 1.875, 2.625], [0.0, 2.0, 2.375], [0.197, 1.625, 1.75], [0.0, 2.25, 2.125], [0.0, 2.5, 2.0], [0.061, 3.0, 2.125], [0.001, 3.375, 3.125], [0.001, 1.875, 2.25], [0.118, 2.0, 2.25], [0.031, 2.375, 4.0], [0.002, 2.375, 2.0], [0.029, 2.375, 3.625], [0.024, 2.375, 1.625], [0.002, 2.25, 1.875], [0.003, 2.375, 1.75], [0.133, 2.25, 2.5], [0.033, 2.25, 2.125], [0.012, 1.25, 2.375], [0.063, 2.25, 1.75], [0.001, 2.0, 2.375], [0.0, 3.125, 1.125], [0.0, 1.875, 3.375], [0.013, 2.75, 2.75], [0.0, 3.125, 2.5], [0.014, 2.375, 2.25], [0.001, 1.75, 2.875], [0.003, 2.75, 1.75], [0.008, 2.625, 2.0], [0.017, 2.0, 2.5], [0.054, 2.125, 2.25], [0.001, 2.5, 2.25], [0.0, 3.125, 1.25], [0.009, 1.75, 3.25], [0.0, 4.0, 1.75], [0.0, 2.375, 2.625], [0.002, 2.125, 2.375], [0.0, 3.375, 2.875], [0.0, 2.875, 3.0], [0.0, 2.5, 1.75], [0.002, 1.625, 2.5], [0.026, 2.75, 2.625], [0.001, 3.0, 2.125], [0.001, 2.5, 2.375], [0.01, 1.75, 2.375], [0.009, 1.75, 2.375], [0.001, 3.25, 1.75], [0.012, 4.0, 1.875], [0.006, 1.5, 2.5], [0.003, 2.0, 1.875], [0.001, 2.625, 2.625], [0.093, 2.625, 2.875], [0.1, 1.25, 3.0], [0.0, 2.0, 2.5], [0.004, 3.5, 2.875], [0.001, 2.25, 1.875], [0.005, 2.25, 1.875], [0.006, 1.5, 2.0], [0.011, 1.125, 1.75], [0.0, 2.625, 4.0], [0.01, 2.375, 2.25], [0.001, 1.125, 2.125], [0.001, 1.75, 1.75], [0.0, 2.0, 2.375], [0.004, 2.125, 2.75], [0.002, 2.625, 2.375], [0.0, 2.25, 3.0], [0.023, 2.375, 3.0], [0.001, 1.5, 2.625], [0.0, 1.5, 2.25], [0.09, 3.25, 2.0], [0.0, 3.5, 1.625], [0.002, 2.375, 2.5], [0.001, 2.0, 2.875], [0.038, 2.625, 1.625], [0.0, 2.5, 1.375], [0.001, 2.0, 1.625], [0.0, 3.625, 1.625], [0.004, 2.0, 2.5], [0.008, 3.0, 2.75], [0.003, 2.25, 1.75], [0.004, 2.375, 1.75], [0.017, 2.875, 3.375], [0.04, 2.75, 1.75], [0.0, 2.75, 1.625], [0.009, 3.125, 2.5], [0.001, 3.375, 3.25], [0.014, 2.125, 2.5], [0.006, 1.625, 1.875], [0.001, 1.625, 1.875], [0.002, 2.625, 1.75], [0.001, 2.375, 2.375], [0.001, 3.75, 1.25], [0.001, 1.5, 1.625], [0.019, 1.625, 1.625], [0.009, 2.0, 3.375], [0.001, 3.25, 1.75], [0.007, 1.875, 2.375], [0.0, 3.0, 2.25], [0.008, 2.625, 2.25], [0.001, 2.0, 1.625], [0.002, 2.625, 2.625], [0.004, 1.5, 2.375], [0.0, 3.0, 1.75], [0.001, 2.25, 2.375], [0.015, 3.25, 1.75], [0.001, 2.0, 3.625], [0.009, 2.5, 2.0], [0.001, 1.625, 1.75], [0.0, 3.375, 1.5], [0.012, 2.75, 1.625], [0.023, 2.25, 3.625], [0.0, 1.5, 3.0], [0.001, 2.125, 2.0], [0.103, 1.75, 1.875], [0.022, 2.0, 2.375], [0.008, 2.125, 2.5], [0.002, 3.375, 2.125], [0.003, 2.0, 2.375], [0.0, 3.375, 2.625], [0.0, 1.875, 3.0], [0.001, 3.375, 2.25], [0.011, 2.75, 2.25], [0.029, 1.875, 2.375], [0.005, 2.0, 2.125], [0.508, 3.125, 1.875], [0.003, 1.875, 1.375], [0.005, 2.875, 2.5], [0.003, 2.25, 2.75], [0.005, 2.25, 1.625], [0.002, 1.375, 1.875], [0.009, 3.0, 1.75], [0.001, 2.375, 1.625], [0.002, 2.25, 1.625], [0.0, 2.25, 3.625], [0.0, 2.75, 2.75], [0.01, 2.625, 2.25], [0.001, 1.125, 3.25], [0.002, 1.75, 1.875], [0.004, 2.75, 3.375], [0.073, 2.0, 2.25], [0.0, 2.25, 2.5], [0.001, 1.625, 1.625], [0.031, 1.75, 2.875], [0.015, 2.25, 2.75], [0.0, 2.375, 2.625], [0.001, 3.125, 3.0], [0.0, 2.375, 2.0], [0.004, 2.375, 2.625], [0.001, 1.875, 2.5], [0.0, 1.625, 1.375], [0.012, 3.375, 2.5], [0.01, 2.0, 3.0], [0.001, 2.5, 1.625], [0.002, 2.5, 3.625], [0.006, 2.875, 1.5], [0.001, 2.5, 1.75], [0.006, 2.25, 2.75], [0.001, 2.5, 2.875], [0.009, 1.875, 2.0], [0.008, 2.125, 1.625], [0.011, 2.0, 1.125], [0.0, 1.625, 2.0], [0.002, 1.625, 2.5], [0.003, 1.625, 3.5], [0.0, 2.75, 2.5], [0.003, 2.0, 2.0], [0.0, 2.375, 2.875], [0.001, 2.0, 3.25], [0.009, 2.0, 3.375], [0.002, 2.875, 2.625], [0.0, 3.375, 1.875], [0.037, 1.625, 3.125], [0.001, 2.375, 2.625], [0.035, 2.125, 2.75], [0.006, 2.375, 1.75], [0.012, 2.0, 2.375], [0.009, 1.25, 1.5], [0.0, 2.0, 2.5], [0.001, 3.25, 1.75], [0.028, 2.625, 2.0], [0.001, 2.375, 2.75], [0.002, 1.875, 2.0], [0.038, 2.75, 2.5], [0.003, 3.25, 2.75], [0.006, 2.875, 2.75], [0.001, 3.375, 2.875], [0.006, 1.75, 2.75], [0.001, 2.625, 1.625], [0.001, 1.375, 3.625], [0.004, 2.125, 1.75], [0.001, 3.0, 2.625], [0.002, 2.125, 2.625], [0.003, 2.875, 2.625], [0.0, 3.25, 1.75], [0.002, 2.0, 1.625], [0.0, 3.375, 3.125], [0.0, 2.5, 2.375], [0.032, 4.0, 1.75], [0.027, 2.375, 2.125], [0.0, 2.0, 2.5], [0.003, 2.375, 3.25], [0.076, 1.25, 2.375], [0.002, 2.25, 3.625], [0.0, 2.5, 3.0], [0.001, 1.875, 1.75], [0.003, 2.625, 2.625], [0.025, 2.5, 2.375], [0.035, 2.0, 1.75], [0.001, 2.625, 1.125], [0.051, 2.5, 2.625], [0.027, 3.625, 3.75], [0.043, 2.625, 2.5], [0.004, 3.25, 3.0], [0.002, 2.25, 3.0], [0.005, 2.25, 1.75], [0.004, 1.75, 1.875], [0.019, 2.0, 2.5], [0.013, 2.875, 3.0], [0.005, 2.5, 2.75], [0.012, 2.5, 2.875], [0.012, 1.25, 2.5], [0.002, 1.625, 3.25], [0.007, 2.25, 2.0], [0.108, 1.625, 1.75], [0.021, 2.25, 1.125], [0.001, 2.25, 1.625], [0.001, 1.75, 2.625], [0.002, 3.375, 1.5], [0.001, 1.625, 1.75], [0.044, 1.75, 3.125], [0.002, 2.375, 2.125], [0.004, 2.5, 3.375], [0.001, 2.375, 3.0], [0.006, 2.625, 1.125], [0.001, 2.375, 3.375], [0.028, 2.875, 3.125], [0.072, 2.875, 2.5], [0.001, 1.875, 2.5], [0.008, 1.75, 2.875], [0.0, 2.5, 4.0], [0.002, 2.75, 2.625], [0.034, 2.25, 3.0], [0.002, 2.0, 3.5], [0.0, 2.125, 2.5], [0.114, 3.125, 3.625], [0.001, 2.75, 2.5], [0.025, 2.125, 2.75], [0.047, 2.125, 3.5], [0.0, 1.25, 1.75], [0.002, 1.75, 2.0], [0.004, 1.875, 1.75], [0.004, 4.0, 2.375], [0.15, 2.125, 2.5], [0.001, 2.25, 2.125], [0.001, 2.375, 2.25], [0.0, 2.0, 2.125], [0.0, 3.625, 2.125], [0.0, 2.75, 4.0], [0.0, 1.875, 2.25], [0.002, 3.625, 2.375], [0.021, 2.5, 2.625], [0.002, 3.25, 2.75], [0.006, 2.125, 2.375], [0.403, 2.5, 3.0], [0.008, 2.25, 2.125], [0.047, 3.625, 2.125], [0.001, 3.0, 2.625], [0.0, 3.125, 2.625], [0.005, 2.625, 2.75], [0.002, 2.125, 2.875], [0.015, 1.625, 2.25], [0.002, 2.375, 2.875], [0.196, 1.75, 3.0], [0.0, 2.375, 1.125], [0.043, 3.625, 3.125], [0.001, 3.125, 3.125], [0.011, 3.125, 2.0], [0.079, 2.375, 2.125], [0.0, 3.25, 2.875], [0.021, 1.625, 2.25], [0.0, 3.375, 3.375], [0.013, 2.125, 2.375], [0.026, 3.125, 3.0], [0.029, 1.375, 2.0], [0.003, 2.25, 3.625], [0.154, 3.25, 2.5], [0.0, 2.375, 1.75], [0.005, 3.375, 2.5], [0.002, 3.0, 2.5], [0.001, 3.25, 1.875], [0.005, 2.375, 2.5], [0.013, 1.75, 2.375], [0.001, 3.375, 2.25], [0.001, 2.125, 1.75], [0.001, 1.875, 2.625], [0.015, 3.375, 2.375], [0.026, 3.625, 1.75], [0.001, 3.375, 3.25], [0.017, 2.125, 3.0], [0.004, 1.75, 2.75], [0.001, 2.125, 3.75], [0.001, 1.875, 2.25], [0.039, 3.25, 1.875], [0.004, 3.375, 3.375], [0.003, 2.0, 2.375], [0.004, 2.375, 1.125], [0.0, 3.625, 2.75], [0.002, 1.875, 2.875], [0.0, 2.5, 3.375], [0.001, 3.125, 1.75], [0.001, 2.125, 3.0], [0.013, 3.625, 3.0], [0.005, 3.375, 3.25], [0.003, 3.625, 3.0], [0.0, 3.25, 3.0], [0.018, 1.5, 2.0], [0.025, 1.375, 1.875], [0.0, 2.5, 2.375], [0.001, 2.125, 2.625], [0.01, 1.75, 2.75], [0.002, 2.375, 1.75], [0.0, 2.25, 2.5], [0.02, 3.75, 2.5], [0.031, 1.5, 2.75], [0.001, 2.25, 2.625], [0.048, 3.625, 1.75], [0.0, 2.5, 3.25], [0.002, 3.75, 3.125], [0.004, 2.625, 1.625], [0.004, 1.75, 2.875], [0.027, 2.375, 1.125], [0.001, 2.25, 1.5], [0.002, 2.375, 1.5], [0.003, 2.0, 3.75], [0.004, 2.375, 1.625], [0.039, 2.375, 3.0], [0.002, 2.875, 2.0], [0.0, 3.625, 1.5], [0.001, 2.875, 3.25], [0.002, 2.25, 3.0], [0.0, 1.625, 2.375], [0.005, 2.625, 3.625], [0.023, 1.125, 2.125], [0.0, 1.625, 2.5], [0.005, 2.25, 2.25], [0.589, 1.75, 2.75], [0.004, 2.0, 2.125], [0.032, 2.375, 2.5], [0.009, 2.75, 2.0], [0.002, 1.5, 2.125], [0.006, 2.875, 1.875], [0.011, 3.625, 1.5], [0.002, 2.625, 2.125], [0.123, 4.0, 2.875], [0.001, 2.125, 1.875], [0.019, 2.125, 2.0], [0.001, 2.5, 3.125], [0.005, 1.625, 2.25], [0.011, 1.625, 2.75], [0.008, 2.75, 2.875], [0.008, 2.75, 2.625], [0.022, 3.0, 3.125], [0.001, 2.25, 2.125], [0.006, 3.375, 2.5], [0.034, 2.125, 3.125], [0.001, 2.625, 2.125], [0.003, 2.875, 1.75], [0.005, 2.25, 2.625], [0.001, 2.5, 1.75], [0.01, 1.75, 3.375], [0.002, 2.375, 2.25], [0.0, 2.0, 2.75], [0.04, 2.375, 3.0], [0.019, 2.0, 1.625], [0.061, 2.625, 3.125], [0.0, 1.75, 2.375], [0.005, 2.125, 2.375], [0.002, 3.625, 2.625], [0.013, 1.625, 2.0], [0.002, 1.75, 2.625], [0.0, 2.5, 3.5], [0.008, 1.875, 3.0], [0.0, 2.875, 2.625], [0.002, 1.875, 1.625], [0.027, 2.125, 1.875], [0.001, 2.625, 2.5], [0.002, 2.875, 2.5], [0.004, 2.5, 1.875], [0.005, 2.5, 2.375], [0.002, 2.5, 2.625], [0.005, 2.625, 1.75], [0.0, 2.125, 2.5], [0.014, 2.875, 2.25], [0.0, 2.625, 2.0], [0.083, 1.125, 2.5], [0.034, 1.75, 2.625], [0.0, 2.375, 1.875], [0.009, 1.125, 2.125], [0.003, 2.125, 2.875], [0.001, 2.25, 1.375], [0.014, 2.125, 2.75], [0.0, 1.75, 3.5], [0.025, 3.375, 3.5], [0.001, 2.375, 2.375], [0.0, 2.25, 2.875], [0.013, 2.625, 2.0], [0.003, 2.125, 1.75], [0.003, 4.0, 2.25], [0.0, 1.75, 2.375], [0.002, 2.375, 1.75], [0.001, 1.875, 2.25], [0.04, 1.75, 2.375], [0.001, 1.875, 2.25], [0.001, 2.75, 2.5], [0.001, 2.25, 4.0], [0.001, 3.25, 2.625], [0.073, 2.0, 2.125], [0.024, 2.5, 1.625], [0.022, 2.75, 2.375], [0.0, 3.5, 2.25], [0.0, 1.75, 2.375], [0.0, 2.625, 2.5], [0.002, 2.75, 2.625], [0.024, 3.25, 3.625], [0.009, 4.0, 2.5], [0.0, 2.125, 2.5], [0.022, 3.5, 2.5], [0.001, 2.0, 1.75], [0.096, 2.25, 1.625], [0.022, 2.375, 2.125], [0.012, 2.0, 2.375], [0.028, 2.625, 2.25], [0.011, 2.375, 2.375], [0.029, 1.5, 3.625], [0.182, 3.25, 2.25], [0.047, 1.75, 1.5], [0.0, 2.25, 2.375], [0.025, 1.875, 2.25], [0.016, 3.5, 1.5], [0.061, 2.0, 3.375], [0.001, 2.25, 2.75], [0.0, 2.75, 1.5], [0.021, 2.625, 3.25], [0.002, 2.875, 1.5], [0.153, 2.0, 2.0], [0.001, 3.625, 1.75], [0.005, 2.625, 1.625], [0.004, 2.25, 2.5]], "BFI_Agreeableness": [[0.001, 4.555555555555555, 4.444444444444445], [0.0, 4.555555555555555, 4.555555555555555], [0.004, 3.888888888888889, 3.0], [0.009, 3.888888888888889, 3.5555555555555554], [0.001, 3.111111111111111, 4.333333333333333], [0.071, 2.888888888888889, 4.0], [0.005, 4.0, 3.0], [0.065, 3.2222222222222223, 3.4444444444444446], [0.003, 4.111111111111111, 3.5555555555555554], [0.011, 3.888888888888889, 4.444444444444445], [0.003, 3.4444444444444446, 3.7777777777777777], [0.003, 3.111111111111111, 4.0], [0.017, 3.5555555555555554, 3.4444444444444446], [0.003, 3.6666666666666665, 3.6666666666666665], [0.005, 4.444444444444445, 3.6666666666666665], [0.007, 4.0, 4.222222222222222], [0.001, 4.111111111111111, 4.333333333333333], [0.003, 3.5555555555555554, 3.6666666666666665], [0.008, 3.3333333333333335, 2.5555555555555554], [0.001, 3.7777777777777777, 4.0], [0.009, 4.444444444444445, 3.4444444444444446], [0.033, 3.6666666666666665, 3.0], [0.033, 3.888888888888889, 4.111111111111111], [0.001, 3.6666666666666665, 3.7777777777777777], [0.001, 4.0, 4.444444444444445], [0.023, 4.222222222222222, 3.4444444444444446], [0.009, 2.888888888888889, 3.7777777777777777], [0.02, 4.222222222222222, 5.0], [0.001, 3.7777777777777777, 4.666666666666667], [0.036, 3.5555555555555554, 4.555555555555555], [0.096, 2.4444444444444446, 4.0], [0.001, 4.222222222222222, 4.0], [0.004, 3.6666666666666665, 4.111111111111111], [0.003, 4.444444444444445, 3.888888888888889], [0.001, 4.222222222222222, 4.111111111111111], [0.182, 4.111111111111111, 4.111111111111111], [0.006, 4.444444444444445, 4.222222222222222], [0.008, 3.111111111111111, 4.444444444444445], [0.001, 3.4444444444444446, 3.2222222222222223], [0.109, 4.111111111111111, 4.111111111111111], [0.001, 3.888888888888889, 3.7777777777777777], [0.025, 4.333333333333333, 5.0], [0.017, 3.6666666666666665, 4.111111111111111], [0.005, 3.888888888888889, 3.5555555555555554], [0.0, 3.5555555555555554, 3.7777777777777777], [0.014, 3.7777777777777777, 4.0], [0.002, 4.111111111111111, 3.888888888888889], [0.021, 3.5555555555555554, 3.7777777777777777], [0.042, 3.888888888888889, 3.888888888888889], [0.001, 3.7777777777777777, 4.111111111111111], [0.121, 4.111111111111111, 3.6666666666666665], [0.452, 3.5555555555555554, 3.6666666666666665], [0.0, 3.6666666666666665, 4.222222222222222], [0.002, 3.7777777777777777, 4.111111111111111], [0.0, 3.2222222222222223, 3.7777777777777777], [0.011, 4.444444444444445, 4.111111111111111], [0.0, 3.5555555555555554, 3.4444444444444446], [0.003, 4.222222222222222, 4.333333333333333], [0.0, 3.6666666666666665, 4.555555555555555], [0.001, 4.0, 4.333333333333333], [0.001, 3.2222222222222223, 3.6666666666666665], [0.007, 3.7777777777777777, 3.5555555555555554], [0.017, 3.3333333333333335, 4.333333333333333], [0.13, 4.0, 3.6666666666666665], [0.0, 3.3333333333333335, 4.111111111111111], [0.009, 3.6666666666666665, 3.3333333333333335], [0.003, 3.7777777777777777, 3.6666666666666665], [0.032, 3.888888888888889, 3.6666666666666665], [0.017, 3.7777777777777777, 4.444444444444445], [0.0, 3.6666666666666665, 3.6666666666666665], [0.019, 3.888888888888889, 4.0], [0.001, 3.6666666666666665, 3.7777777777777777], [0.001, 4.111111111111111, 3.2222222222222223], [0.004, 3.3333333333333335, 4.111111111111111], [0.005, 3.888888888888889, 3.111111111111111], [0.001, 3.4444444444444446, 3.6666666666666665], [0.01, 3.111111111111111, 4.0], [0.0, 4.222222222222222, 4.0], [0.0, 4.444444444444445, 3.5555555555555554], [0.003, 4.333333333333333, 3.6666666666666665], [0.004, 2.6666666666666665, 3.888888888888889], [0.036, 3.7777777777777777, 3.6666666666666665], [0.089, 3.6666666666666665, 4.222222222222222], [0.002, 4.555555555555555, 3.4444444444444446], [0.003, 3.5555555555555554, 4.666666666666667], [0.013, 4.222222222222222, 4.444444444444445], [0.089, 3.2222222222222223, 3.888888888888889], [0.0, 3.6666666666666665, 4.111111111111111], [0.002, 4.0, 3.888888888888889], [0.002, 3.888888888888889, 4.111111111111111], [0.006, 3.3333333333333335, 4.0], [0.015, 4.111111111111111, 3.3333333333333335], [0.055, 4.0, 3.111111111111111], [0.004, 3.888888888888889, 3.2222222222222223], [0.001, 3.5555555555555554, 4.0], [0.002, 3.888888888888889, 4.111111111111111], [0.001, 4.0, 4.444444444444445], [0.081, 3.3333333333333335, 4.333333333333333], [0.004, 2.5555555555555554, 3.5555555555555554], [0.001, 4.0, 4.333333333333333], [0.002, 3.888888888888889, 4.333333333333333], [0.0, 4.222222222222222, 4.444444444444445], [0.002, 3.5555555555555554, 3.5555555555555554], [0.021, 3.888888888888889, 4.0], [0.0, 4.666666666666667, 3.5555555555555554], [0.003, 3.5555555555555554, 4.444444444444445], [0.001, 4.555555555555555, 3.111111111111111], [0.001, 4.111111111111111, 3.7777777777777777], [0.005, 4.0, 4.222222222222222], [0.03, 4.333333333333333, 4.0], [0.003, 2.888888888888889, 3.6666666666666665], [0.007, 3.4444444444444446, 2.888888888888889], [0.0, 4.222222222222222, 3.5555555555555554], [0.002, 4.444444444444445, 4.0], [0.001, 3.5555555555555554, 3.5555555555555554], [0.006, 3.7777777777777777, 3.5555555555555554], [0.0, 3.6666666666666665, 3.6666666666666665], [0.002, 4.333333333333333, 3.6666666666666665], [0.041, 3.7777777777777777, 3.5555555555555554], [0.0, 4.0, 4.555555555555555], [0.002, 4.222222222222222, 3.5555555555555554], [0.005, 3.888888888888889, 4.444444444444445], [0.003, 3.4444444444444446, 3.6666666666666665], [0.003, 3.6666666666666665, 3.888888888888889], [0.018, 4.222222222222222, 4.444444444444445], [0.001, 4.111111111111111, 4.222222222222222], [0.027, 3.5555555555555554, 3.6666666666666665], [0.01, 3.5555555555555554, 3.5555555555555554], [0.033, 3.3333333333333335, 3.5555555555555554], [0.0, 3.5555555555555554, 3.2222222222222223], [0.0, 4.333333333333333, 3.6666666666666665], [0.004, 4.444444444444445, 4.0], [0.001, 3.5555555555555554, 4.222222222222222], [0.003, 4.666666666666667, 3.7777777777777777], [0.007, 4.111111111111111, 3.7777777777777777], [0.011, 2.888888888888889, 3.7777777777777777], [0.001, 3.5555555555555554, 4.111111111111111], [0.001, 3.6666666666666665, 3.6666666666666665], [0.163, 4.333333333333333, 4.111111111111111], [0.001, 3.2222222222222223, 4.0], [0.001, 4.0, 4.0], [0.004, 4.555555555555555, 3.6666666666666665], [0.043, 3.5555555555555554, 3.3333333333333335], [0.197, 4.111111111111111, 3.888888888888889], [0.004, 4.111111111111111, 3.6666666666666665], [0.001, 3.2222222222222223, 3.5555555555555554], [0.001, 4.0, 3.888888888888889], [0.005, 4.0, 3.7777777777777777], [0.118, 3.3333333333333335, 4.222222222222222], [0.049, 3.2222222222222223, 3.2222222222222223], [0.023, 4.0, 3.888888888888889], [0.001, 3.6666666666666665, 3.0], [0.039, 3.6666666666666665, 4.444444444444445], [0.009, 3.6666666666666665, 4.444444444444445], [0.002, 3.3333333333333335, 3.6666666666666665], [0.0, 4.444444444444445, 3.7777777777777777], [0.003, 3.3333333333333335, 3.3333333333333335], [0.0, 3.888888888888889, 4.0], [0.0, 3.7777777777777777, 4.444444444444445], [0.0, 4.555555555555555, 3.6666666666666665], [0.027, 3.111111111111111, 3.5555555555555554], [0.0, 3.6666666666666665, 3.5555555555555554], [0.002, 3.3333333333333335, 3.111111111111111], [0.0, 3.5555555555555554, 3.6666666666666665], [0.008, 3.7777777777777777, 4.555555555555555], [0.005, 4.111111111111111, 3.2222222222222223], [0.002, 3.5555555555555554, 4.0], [0.001, 3.3333333333333335, 3.888888888888889], [0.007, 3.111111111111111, 3.7777777777777777], [0.024, 3.7777777777777777, 4.111111111111111], [0.015, 4.0, 3.5555555555555554], [0.065, 4.333333333333333, 4.0], [0.012, 4.111111111111111, 3.6666666666666665], [0.002, 3.888888888888889, 4.222222222222222], [0.001, 3.888888888888889, 3.6666666666666665], [0.007, 3.6666666666666665, 3.6666666666666665], [0.0, 4.444444444444445, 3.0], [0.008, 3.7777777777777777, 3.5555555555555554], [0.007, 3.4444444444444446, 3.888888888888889], [0.0, 4.444444444444445, 4.555555555555555], [0.034, 4.555555555555555, 3.5555555555555554], [0.0, 4.333333333333333, 3.0], [0.007, 4.111111111111111, 3.6666666666666665], [0.008, 3.3333333333333335, 3.3333333333333335], [0.0, 3.3333333333333335, 3.3333333333333335], [0.011, 3.7777777777777777, 3.7777777777777777], [0.0, 3.4444444444444446, 3.888888888888889], [0.001, 3.7777777777777777, 3.5555555555555554], [0.003, 3.5555555555555554, 4.333333333333333], [0.0, 3.5555555555555554, 4.222222222222222], [0.0, 3.7777777777777777, 3.4444444444444446], [0.0, 3.0, 4.111111111111111], [0.01, 3.3333333333333335, 3.888888888888889], [0.002, 4.444444444444445, 4.222222222222222], [0.0, 3.2222222222222223, 3.6666666666666665], [0.009, 3.4444444444444446, 3.6666666666666665], [0.0, 4.111111111111111, 2.888888888888889], [0.004, 4.0, 3.7777777777777777], [0.007, 3.111111111111111, 3.4444444444444446], [0.008, 4.0, 2.888888888888889], [0.021, 4.444444444444445, 4.111111111111111], [0.005, 4.0, 4.222222222222222], [0.0, 4.0, 4.0], [0.005, 3.111111111111111, 3.7777777777777777], [0.0, 4.111111111111111, 4.555555555555555], [0.004, 4.111111111111111, 4.111111111111111], [0.07, 4.0, 3.6666666666666665], [0.0, 3.5555555555555554, 4.111111111111111], [0.001, 4.555555555555555, 3.888888888888889], [0.0, 3.4444444444444446, 2.888888888888889], [0.002, 4.555555555555555, 3.6666666666666665], [0.006, 3.2222222222222223, 3.7777777777777777], [0.008, 3.7777777777777777, 3.888888888888889], [0.0, 3.888888888888889, 3.3333333333333335], [0.002, 3.6666666666666665, 4.444444444444445], [0.035, 4.444444444444445, 4.222222222222222], [0.002, 2.888888888888889, 3.3333333333333335], [0.012, 3.7777777777777777, 4.0], [0.001, 3.7777777777777777, 4.111111111111111], [0.004, 3.6666666666666665, 3.4444444444444446], [0.004, 4.222222222222222, 4.444444444444445], [0.021, 3.4444444444444446, 4.333333333333333], [0.142, 3.3333333333333335, 3.7777777777777777], [0.191, 3.5555555555555554, 3.6666666666666665], [0.001, 3.5555555555555554, 3.3333333333333335], [0.001, 4.555555555555555, 3.0], [0.005, 4.222222222222222, 4.333333333333333], [0.002, 3.5555555555555554, 4.555555555555555], [0.002, 4.333333333333333, 3.5555555555555554], [0.001, 4.555555555555555, 4.0], [0.037, 3.4444444444444446, 3.7777777777777777], [0.0, 4.444444444444445, 4.0], [0.002, 3.5555555555555554, 4.0], [0.001, 3.4444444444444446, 4.0], [0.004, 4.222222222222222, 3.3333333333333335], [0.004, 4.333333333333333, 3.6666666666666665], [0.001, 3.5555555555555554, 3.888888888888889], [0.002, 3.2222222222222223, 4.222222222222222], [0.019, 4.111111111111111, 4.222222222222222], [0.001, 3.2222222222222223, 4.666666666666667], [0.016, 4.666666666666667, 3.111111111111111], [0.0, 3.5555555555555554, 3.4444444444444446], [0.005, 4.0, 3.111111111111111], [0.004, 4.222222222222222, 4.111111111111111], [0.004, 2.5555555555555554, 3.7777777777777777], [0.005, 3.4444444444444446, 3.2222222222222223], [0.0, 4.222222222222222, 3.4444444444444446], [0.016, 3.4444444444444446, 2.6666666666666665], [0.005, 4.333333333333333, 3.7777777777777777], [0.0, 4.444444444444445, 3.888888888888889], [0.001, 3.3333333333333335, 3.4444444444444446], [0.003, 3.6666666666666665, 3.7777777777777777], [0.0, 3.6666666666666665, 3.6666666666666665], [0.09, 4.444444444444445, 4.444444444444445], [0.0, 3.2222222222222223, 4.0], [0.002, 3.5555555555555554, 3.7777777777777777], [0.005, 3.888888888888889, 4.333333333333333], [0.004, 4.666666666666667, 4.222222222222222], [0.002, 3.888888888888889, 4.111111111111111], [0.003, 3.888888888888889, 4.0], [0.006, 3.6666666666666665, 3.2222222222222223], [0.004, 3.5555555555555554, 3.6666666666666665], [0.0, 4.444444444444445, 3.6666666666666665], [0.0, 3.6666666666666665, 3.6666666666666665], [0.005, 2.888888888888889, 3.3333333333333335], [0.001, 3.4444444444444446, 3.6666666666666665], [0.001, 4.444444444444445, 4.111111111111111], [0.011, 4.333333333333333, 3.111111111111111], [0.003, 4.0, 3.4444444444444446], [0.003, 4.0, 3.4444444444444446], [0.001, 3.4444444444444446, 3.5555555555555554], [0.028, 4.222222222222222, 4.0], [0.003, 4.333333333333333, 3.3333333333333335], [0.004, 4.444444444444445, 4.444444444444445], [0.009, 3.2222222222222223, 4.111111111111111], [0.0, 4.0, 4.222222222222222], [0.003, 4.111111111111111, 4.0], [0.0, 3.4444444444444446, 4.0], [0.017, 4.0, 4.222222222222222], [0.004, 3.7777777777777777, 3.6666666666666665], [0.0, 4.444444444444445, 3.5555555555555554], [0.006, 4.444444444444445, 4.0], [0.012, 4.333333333333333, 3.888888888888889], [0.001, 4.222222222222222, 3.7777777777777777], [0.001, 3.0, 3.6666666666666665], [0.003, 3.3333333333333335, 3.4444444444444446], [0.006, 3.5555555555555554, 4.111111111111111], [0.003, 3.111111111111111, 4.111111111111111], [0.001, 3.888888888888889, 3.5555555555555554], [0.002, 3.0, 3.5555555555555554], [0.001, 3.6666666666666665, 3.2222222222222223], [0.003, 4.0, 3.5555555555555554], [0.003, 4.666666666666667, 4.111111111111111], [0.002, 3.6666666666666665, 4.0], [0.0, 4.333333333333333, 4.0], [0.003, 3.6666666666666665, 3.888888888888889], [0.0, 4.222222222222222, 3.5555555555555554], [0.319, 3.3333333333333335, 3.6666666666666665], [0.002, 3.5555555555555554, 3.6666666666666665], [0.002, 3.6666666666666665, 3.6666666666666665], [0.011, 4.444444444444445, 3.888888888888889], [0.008, 3.7777777777777777, 4.111111111111111], [0.002, 3.7777777777777777, 3.888888888888889], [0.017, 3.2222222222222223, 3.2222222222222223], [0.0, 4.0, 4.555555555555555], [0.0, 3.7777777777777777, 4.0], [0.024, 3.888888888888889, 4.0], [0.004, 4.222222222222222, 4.555555555555555], [0.104, 4.333333333333333, 3.6666666666666665], [0.001, 3.5555555555555554, 4.444444444444445], [0.005, 3.5555555555555554, 3.2222222222222223], [0.002, 4.0, 3.5555555555555554], [0.001, 4.111111111111111, 4.666666666666667], [0.0, 4.0, 3.5555555555555554], [0.003, 3.4444444444444446, 4.111111111111111], [0.016, 4.0, 3.6666666666666665], [0.002, 4.111111111111111, 3.888888888888889], [0.006, 3.6666666666666665, 3.2222222222222223], [0.0, 4.333333333333333, 3.5555555555555554], [0.01, 4.555555555555555, 4.0], [0.002, 3.7777777777777777, 4.555555555555555], [0.0, 4.111111111111111, 4.0], [0.0, 4.111111111111111, 3.6666666666666665], [0.001, 3.888888888888889, 3.6666666666666665], [0.0, 4.222222222222222, 4.222222222222222], [0.001, 3.4444444444444446, 3.4444444444444446], [0.008, 4.444444444444445, 4.0], [0.003, 4.444444444444445, 4.333333333333333], [0.003, 3.5555555555555554, 3.5555555555555554], [0.019, 3.111111111111111, 4.444444444444445], [0.02, 4.0, 4.666666666666667], [0.002, 3.111111111111111, 4.444444444444445], [0.001, 3.6666666666666665, 3.7777777777777777], [0.006, 4.555555555555555, 4.333333333333333], [0.001, 4.0, 3.6666666666666665], [0.002, 3.111111111111111, 3.5555555555555554], [0.001, 3.888888888888889, 3.888888888888889], [0.001, 3.4444444444444446, 4.333333333333333], [0.005, 3.888888888888889, 4.111111111111111], [0.001, 4.222222222222222, 3.7777777777777777], [0.199, 3.888888888888889, 4.0], [0.001, 4.222222222222222, 4.111111111111111], [0.001, 4.111111111111111, 4.111111111111111], [0.37, 4.333333333333333, 4.222222222222222], [0.0, 4.444444444444445, 4.555555555555555], [0.0, 3.6666666666666665, 4.444444444444445], [0.0, 4.0, 3.4444444444444446], [0.017, 4.333333333333333, 3.4444444444444446], [0.006, 3.111111111111111, 3.888888888888889], [0.001, 3.5555555555555554, 4.444444444444445], [0.003, 3.7777777777777777, 4.666666666666667], [0.0, 3.2222222222222223, 3.7777777777777777], [0.005, 4.444444444444445, 3.7777777777777777], [0.514, 3.888888888888889, 3.6666666666666665], [0.001, 4.444444444444445, 3.888888888888889], [0.005, 4.111111111111111, 3.6666666666666665], [0.002, 3.0, 4.0], [0.055, 4.0, 4.444444444444445], [0.001, 3.6666666666666665, 4.0], [0.0, 3.4444444444444446, 3.6666666666666665], [0.0, 3.3333333333333335, 4.444444444444445], [0.001, 4.444444444444445, 3.888888888888889], [0.06, 2.5555555555555554, 3.6666666666666665], [0.006, 3.888888888888889, 4.555555555555555], [0.001, 4.0, 3.3333333333333335], [0.0, 3.888888888888889, 4.555555555555555], [0.005, 2.888888888888889, 4.111111111111111], [0.006, 4.222222222222222, 3.0], [0.0, 2.888888888888889, 3.6666666666666665], [0.002, 3.7777777777777777, 3.888888888888889], [0.003, 4.111111111111111, 3.6666666666666665], [0.064, 3.888888888888889, 3.3333333333333335], [0.011, 4.0, 3.4444444444444446], [0.005, 2.888888888888889, 4.0], [0.003, 4.111111111111111, 5.0], [0.003, 3.888888888888889, 3.2222222222222223], [0.004, 3.6666666666666665, 3.5555555555555554], [0.0, 3.888888888888889, 3.888888888888889], [0.0, 4.222222222222222, 3.2222222222222223], [0.001, 3.888888888888889, 2.888888888888889], [0.015, 4.333333333333333, 4.222222222222222], [0.001, 3.111111111111111, 2.6666666666666665], [0.0, 4.111111111111111, 4.0], [0.035, 4.333333333333333, 3.5555555555555554], [0.001, 2.5555555555555554, 4.222222222222222], [0.003, 4.111111111111111, 4.333333333333333], [0.0, 3.7777777777777777, 4.111111111111111], [0.004, 4.0, 4.222222222222222], [0.021, 3.4444444444444446, 3.4444444444444446], [0.001, 3.888888888888889, 4.333333333333333], [0.012, 3.5555555555555554, 4.222222222222222], [0.016, 3.0, 4.444444444444445], [0.003, 3.6666666666666665, 4.0], [0.02, 3.3333333333333335, 4.333333333333333], [0.002, 4.111111111111111, 3.6666666666666665], [0.029, 3.7777777777777777, 3.0], [0.09, 4.0, 4.333333333333333], [0.005, 3.6666666666666665, 4.111111111111111], [0.002, 3.6666666666666665, 3.6666666666666665], [0.001, 3.5555555555555554, 2.888888888888889], [0.005, 4.444444444444445, 3.888888888888889], [0.0, 3.111111111111111, 4.555555555555555], [0.002, 4.0, 4.0], [0.0, 4.111111111111111, 3.888888888888889], [0.011, 4.444444444444445, 3.6666666666666665], [0.012, 3.7777777777777777, 3.7777777777777777], [0.058, 3.5555555555555554, 2.888888888888889], [0.019, 4.0, 3.888888888888889], [0.03, 3.888888888888889, 4.333333333333333], [0.0, 4.0, 3.111111111111111], [0.001, 2.5555555555555554, 4.222222222222222], [0.0, 3.7777777777777777, 3.5555555555555554], [0.022, 4.0, 3.111111111111111], [0.002, 3.3333333333333335, 3.3333333333333335], [0.001, 4.222222222222222, 4.111111111111111], [0.051, 3.5555555555555554, 2.888888888888889], [0.686, 4.111111111111111, 3.111111111111111], [0.003, 3.4444444444444446, 4.222222222222222], [0.006, 3.888888888888889, 3.111111111111111], [0.033, 4.0, 4.444444444444445], [0.008, 3.7777777777777777, 3.6666666666666665], [0.005, 4.333333333333333, 3.4444444444444446], [0.003, 3.888888888888889, 3.5555555555555554], [0.002, 3.888888888888889, 3.2222222222222223], [0.0, 3.6666666666666665, 3.0], [0.029, 3.6666666666666665, 3.888888888888889], [0.01, 4.555555555555555, 4.0], [0.014, 3.888888888888889, 3.3333333333333335], [0.002, 3.111111111111111, 3.6666666666666665], [0.004, 3.3333333333333335, 3.7777777777777777], [0.026, 4.222222222222222, 4.0], [0.16, 3.6666666666666665, 5.0], [0.001, 4.333333333333333, 3.6666666666666665], [0.356, 4.0, 4.0], [0.0, 4.222222222222222, 4.555555555555555], [0.002, 3.888888888888889, 3.7777777777777777], [0.0, 4.444444444444445, 3.5555555555555554], [0.0, 4.111111111111111, 3.888888888888889], [0.001, 4.222222222222222, 4.0], [0.076, 4.0, 3.6666666666666665], [0.0, 3.111111111111111, 3.6666666666666665], [0.0, 4.888888888888889, 3.5555555555555554], [0.001, 3.111111111111111, 3.888888888888889], [0.002, 4.666666666666667, 3.3333333333333335], [0.0, 3.7777777777777777, 4.333333333333333], [0.005, 4.0, 3.5555555555555554], [0.001, 4.222222222222222, 2.5555555555555554], [0.001, 4.444444444444445, 4.444444444444445], [0.013, 3.888888888888889, 4.444444444444445], [0.135, 4.444444444444445, 3.7777777777777777], [0.097, 3.7777777777777777, 3.6666666666666665], [0.0, 3.3333333333333335, 3.5555555555555554], [0.006, 3.111111111111111, 4.333333333333333], [0.002, 3.5555555555555554, 3.2222222222222223], [0.0, 3.5555555555555554, 3.7777777777777777], [0.033, 3.7777777777777777, 3.888888888888889], [0.001, 3.7777777777777777, 3.4444444444444446], [0.007, 3.4444444444444446, 3.5555555555555554], [0.0, 4.111111111111111, 3.888888888888889], [0.006, 3.5555555555555554, 4.222222222222222], [0.001, 3.888888888888889, 3.5555555555555554], [0.0, 3.888888888888889, 3.5555555555555554], [0.003, 3.111111111111111, 4.444444444444445], [0.001, 4.222222222222222, 4.444444444444445], [0.002, 4.0, 4.222222222222222], [0.005, 4.0, 3.3333333333333335], [0.001, 3.4444444444444446, 3.0], [0.016, 4.111111111111111, 4.444444444444445], [0.001, 4.444444444444445, 4.111111111111111], [0.002, 4.444444444444445, 4.555555555555555], [0.007, 3.0, 3.111111111111111], [0.0, 2.888888888888889, 3.7777777777777777], [0.0, 4.0, 3.888888888888889], [0.0, 3.4444444444444446, 3.5555555555555554], [0.001, 4.111111111111111, 3.3333333333333335], [0.0, 3.3333333333333335, 3.2222222222222223], [0.002, 3.6666666666666665, 4.222222222222222], [0.001, 3.5555555555555554, 3.5555555555555554], [0.071, 3.5555555555555554, 4.111111111111111], [0.012, 3.5555555555555554, 3.4444444444444446], [0.002, 3.5555555555555554, 4.222222222222222], [0.0, 4.222222222222222, 4.666666666666667], [0.018, 3.4444444444444446, 4.111111111111111], [0.064, 4.333333333333333, 3.888888888888889], [0.002, 3.888888888888889, 4.111111111111111], [0.0, 4.111111111111111, 3.6666666666666665], [0.0, 3.3333333333333335, 4.0], [0.0, 4.555555555555555, 4.666666666666667], [0.005, 3.888888888888889, 4.111111111111111], [0.068, 4.444444444444445, 3.5555555555555554], [0.002, 4.222222222222222, 4.444444444444445], [0.001, 3.111111111111111, 3.111111111111111], [0.002, 4.0, 3.6666666666666665], [0.007, 4.333333333333333, 3.2222222222222223], [0.324, 3.3333333333333335, 4.555555555555555], [0.022, 3.6666666666666665, 4.555555555555555], [0.004, 4.0, 4.222222222222222], [0.007, 3.6666666666666665, 4.222222222222222], [0.006, 4.444444444444445, 4.111111111111111], [0.002, 4.222222222222222, 4.555555555555555], [0.0, 3.3333333333333335, 3.3333333333333335], [0.001, 4.0, 3.4444444444444446], [0.0, 3.888888888888889, 3.3333333333333335], [0.0, 3.7777777777777777, 3.888888888888889], [0.001, 4.111111111111111, 4.333333333333333], [0.001, 3.6666666666666665, 4.444444444444445], [0.363, 4.111111111111111, 3.888888888888889], [0.0, 3.4444444444444446, 4.0], [0.001, 2.888888888888889, 4.222222222222222], [0.012, 2.888888888888889, 4.0], [0.008, 4.0, 3.7777777777777777], [0.002, 3.6666666666666665, 4.222222222222222], [0.054, 3.2222222222222223, 4.0], [0.002, 3.7777777777777777, 4.666666666666667], [0.001, 4.111111111111111, 2.888888888888889], [0.002, 3.6666666666666665, 3.2222222222222223], [0.059, 3.0, 3.5555555555555554], [0.022, 3.5555555555555554, 4.555555555555555], [0.084, 3.5555555555555554, 4.222222222222222], [0.02, 4.222222222222222, 3.4444444444444446], [0.074, 3.888888888888889, 3.6666666666666665], [0.001, 4.111111111111111, 4.0], [0.002, 2.5555555555555554, 3.3333333333333335], [0.007, 3.6666666666666665, 3.5555555555555554], [0.002, 4.222222222222222, 3.6666666666666665], [0.01, 4.222222222222222, 3.4444444444444446], [0.008, 3.6666666666666665, 4.0], [0.005, 4.444444444444445, 3.5555555555555554], [0.005, 4.555555555555555, 3.4444444444444446], [0.001, 4.111111111111111, 4.222222222222222], [0.002, 4.222222222222222, 4.444444444444445], [0.187, 4.111111111111111, 3.6666666666666665], [0.002, 4.0, 4.0], [0.0, 3.888888888888889, 4.555555555555555], [0.004, 3.5555555555555554, 3.6666666666666665], [0.058, 4.333333333333333, 3.5555555555555554], [0.133, 3.6666666666666665, 3.7777777777777777], [0.006, 3.5555555555555554, 3.0], [0.01, 4.0, 3.888888888888889], [0.011, 4.0, 3.7777777777777777], [0.055, 3.7777777777777777, 3.0], [0.144, 4.222222222222222, 4.111111111111111], [0.0, 3.6666666666666665, 3.888888888888889], [0.001, 4.0, 3.6666666666666665], [0.001, 3.5555555555555554, 4.333333333333333], [0.003, 4.111111111111111, 3.5555555555555554], [0.0, 3.6666666666666665, 3.5555555555555554], [0.002, 3.4444444444444446, 4.111111111111111], [0.018, 4.111111111111111, 4.111111111111111], [0.041, 4.111111111111111, 2.5555555555555554], [0.001, 3.6666666666666665, 3.2222222222222223], [0.001, 4.444444444444445, 3.888888888888889], [0.002, 4.111111111111111, 4.444444444444445], [0.002, 3.6666666666666665, 4.0], [0.0, 3.5555555555555554, 3.5555555555555554], [0.0, 3.7777777777777777, 4.111111111111111], [0.009, 4.111111111111111, 3.888888888888889], [0.016, 3.6666666666666665, 4.222222222222222], [0.015, 4.111111111111111, 4.444444444444445], [0.003, 4.222222222222222, 3.888888888888889], [0.001, 2.888888888888889, 3.5555555555555554], [0.007, 4.333333333333333, 3.888888888888889], [0.099, 4.222222222222222, 3.2222222222222223], [0.001, 3.888888888888889, 3.6666666666666665], [0.001, 3.888888888888889, 4.0], [0.005, 3.4444444444444446, 2.888888888888889], [0.002, 4.555555555555555, 3.2222222222222223], [0.004, 3.5555555555555554, 4.0], [0.006, 3.888888888888889, 2.888888888888889], [0.0, 4.111111111111111, 3.6666666666666665], [0.001, 3.7777777777777777, 4.333333333333333], [0.021, 3.7777777777777777, 4.111111111111111], [0.113, 4.222222222222222, 4.555555555555555], [0.0, 3.2222222222222223, 3.6666666666666665], [0.008, 4.333333333333333, 3.5555555555555554], [0.003, 3.4444444444444446, 4.0], [0.005, 3.6666666666666665, 4.222222222222222], [0.001, 3.6666666666666665, 2.5555555555555554], [0.003, 4.111111111111111, 4.333333333333333], [0.015, 3.2222222222222223, 4.111111111111111], [0.001, 3.6666666666666665, 3.7777777777777777], [0.082, 3.6666666666666665, 4.0], [0.002, 4.222222222222222, 2.888888888888889], [0.004, 3.4444444444444446, 3.7777777777777777], [0.0, 4.444444444444445, 4.333333333333333], [0.002, 3.3333333333333335, 3.7777777777777777], [0.003, 4.888888888888889, 4.0], [0.005, 3.6666666666666665, 4.111111111111111], [0.001, 4.0, 4.0], [0.0, 4.444444444444445, 4.444444444444445], [0.002, 4.333333333333333, 3.111111111111111], [0.001, 3.3333333333333335, 3.0], [0.002, 3.7777777777777777, 3.6666666666666665], [0.046, 3.5555555555555554, 4.111111111111111], [0.093, 3.5555555555555554, 4.111111111111111], [0.004, 3.6666666666666665, 4.111111111111111], [0.0, 3.4444444444444446, 4.444444444444445], [0.074, 4.444444444444445, 4.666666666666667], [0.006, 3.5555555555555554, 3.4444444444444446], [0.002, 3.888888888888889, 4.0], [0.001, 4.111111111111111, 4.111111111111111], [0.001, 3.2222222222222223, 4.222222222222222], [0.036, 3.0, 4.444444444444445], [0.003, 3.3333333333333335, 4.333333333333333], [0.021, 3.6666666666666665, 4.666666666666667], [0.002, 4.333333333333333, 2.888888888888889], [0.02, 3.3333333333333335, 3.888888888888889], [0.011, 4.555555555555555, 4.333333333333333], [0.002, 4.444444444444445, 3.7777777777777777], [0.081, 3.7777777777777777, 4.111111111111111], [0.002, 4.0, 4.222222222222222], [0.001, 4.111111111111111, 3.6666666666666665], [0.001, 3.3333333333333335, 4.111111111111111], [0.041, 3.7777777777777777, 4.333333333333333], [0.001, 4.0, 4.222222222222222], [0.002, 3.888888888888889, 3.888888888888889], [0.003, 2.5555555555555554, 4.0], [0.043, 3.6666666666666665, 4.111111111111111], [0.002, 3.6666666666666665, 3.0], [0.001, 3.888888888888889, 4.444444444444445], [0.007, 4.555555555555555, 3.6666666666666665], [0.003, 3.6666666666666665, 4.111111111111111], [0.008, 4.444444444444445, 3.3333333333333335], [0.005, 3.7777777777777777, 3.6666666666666665], [0.024, 3.0, 4.111111111111111], [0.007, 3.0, 3.6666666666666665], [0.0, 4.444444444444445, 3.6666666666666665], [0.185, 3.6666666666666665, 3.111111111111111], [0.003, 4.444444444444445, 4.555555555555555], [0.004, 3.6666666666666665, 3.6666666666666665], [0.001, 4.444444444444445, 3.2222222222222223], [0.0, 4.111111111111111, 3.7777777777777777], [0.019, 4.666666666666667, 3.5555555555555554], [0.007, 4.0, 3.0], [0.005, 3.3333333333333335, 4.111111111111111], [0.032, 4.222222222222222, 4.444444444444445], [0.02, 4.444444444444445, 4.444444444444445], [0.001, 3.888888888888889, 4.0], [0.015, 4.444444444444445, 4.111111111111111], [0.007, 4.0, 3.888888888888889], [0.003, 3.4444444444444446, 4.333333333333333], [0.039, 3.888888888888889, 3.3333333333333335], [0.079, 3.7777777777777777, 4.444444444444445], [0.0, 4.555555555555555, 3.111111111111111], [0.005, 3.4444444444444446, 3.7777777777777777], [0.0, 4.333333333333333, 3.5555555555555554], [0.001, 4.444444444444445, 3.5555555555555554], [0.015, 3.111111111111111, 4.333333333333333], [0.002, 3.888888888888889, 4.222222222222222], [0.0, 3.4444444444444446, 3.888888888888889], [0.025, 3.6666666666666665, 3.6666666666666665], [0.002, 4.333333333333333, 4.111111111111111], [0.002, 3.6666666666666665, 3.888888888888889], [0.002, 3.888888888888889, 4.444444444444445], [0.001, 3.4444444444444446, 3.3333333333333335], [0.004, 3.6666666666666665, 3.6666666666666665], [0.006, 3.5555555555555554, 3.5555555555555554], [0.225, 3.111111111111111, 4.111111111111111], [0.009, 3.111111111111111, 3.5555555555555554], [0.002, 4.111111111111111, 3.6666666666666665], [0.0, 3.888888888888889, 3.3333333333333335], [0.004, 4.444444444444445, 4.555555555555555], [0.003, 3.7777777777777777, 3.888888888888889], [0.026, 4.111111111111111, 3.888888888888889], [0.005, 3.6666666666666665, 3.7777777777777777], [0.006, 4.111111111111111, 3.6666666666666665], [0.0, 3.6666666666666665, 3.4444444444444446], [0.013, 4.222222222222222, 4.444444444444445], [0.002, 4.111111111111111, 3.6666666666666665], [0.056, 3.888888888888889, 3.4444444444444446], [0.031, 4.111111111111111, 4.222222222222222], [0.028, 3.2222222222222223, 3.6666666666666665], [0.0, 3.0, 3.111111111111111], [0.001, 3.888888888888889, 3.4444444444444446], [0.141, 3.0, 3.5555555555555554], [0.031, 4.222222222222222, 3.0], [0.001, 4.333333333333333, 3.5555555555555554], [0.107, 4.555555555555555, 4.111111111111111], [0.009, 3.6666666666666665, 4.333333333333333], [0.002, 4.555555555555555, 4.0], [0.015, 4.444444444444445, 2.888888888888889], [0.0, 3.7777777777777777, 3.6666666666666665], [0.02, 4.444444444444445, 3.888888888888889], [0.004, 3.6666666666666665, 3.5555555555555554], [0.0, 4.555555555555555, 4.0], [0.002, 3.888888888888889, 3.7777777777777777], [0.003, 3.7777777777777777, 3.6666666666666665], [0.005, 4.444444444444445, 3.888888888888889], [0.029, 3.888888888888889, 4.0], [0.001, 4.222222222222222, 3.5555555555555554], [0.002, 3.2222222222222223, 3.7777777777777777], [0.002, 3.6666666666666665, 2.888888888888889], [0.236, 4.0, 4.222222222222222], [0.0, 3.2222222222222223, 4.222222222222222], [0.007, 3.6666666666666665, 3.6666666666666665], [0.002, 3.5555555555555554, 3.6666666666666665], [0.002, 4.444444444444445, 3.6666666666666665], [0.001, 4.222222222222222, 3.6666666666666665], [0.015, 3.888888888888889, 3.5555555555555554], [0.001, 3.5555555555555554, 3.7777777777777777], [0.0, 3.5555555555555554, 4.222222222222222], [0.001, 4.333333333333333, 3.7777777777777777], [0.027, 4.222222222222222, 3.2222222222222223], [0.0, 3.7777777777777777, 2.5555555555555554], [0.017, 4.111111111111111, 4.555555555555555], [0.005, 3.888888888888889, 3.6666666666666665], [0.008, 3.4444444444444446, 3.7777777777777777], [0.003, 4.0, 3.6666666666666665], [0.0, 4.666666666666667, 4.111111111111111], [0.008, 3.7777777777777777, 4.0], [0.001, 3.888888888888889, 3.7777777777777777], [0.002, 4.444444444444445, 4.111111111111111], [0.063, 3.111111111111111, 4.444444444444445], [0.0, 3.2222222222222223, 4.0], [0.004, 4.111111111111111, 4.0], [0.001, 4.0, 4.444444444444445], [0.003, 3.888888888888889, 3.4444444444444446], [0.018, 4.0, 4.444444444444445], [0.001, 3.0, 4.111111111111111], [0.06, 2.6666666666666665, 4.444444444444445], [0.005, 3.6666666666666665, 3.4444444444444446], [0.086, 3.7777777777777777, 3.3333333333333335], [0.001, 3.5555555555555554, 3.3333333333333335], [0.001, 3.5555555555555554, 3.6666666666666665], [0.008, 3.3333333333333335, 3.7777777777777777], [0.022, 4.0, 3.6666666666666665], [0.001, 3.888888888888889, 3.7777777777777777], [0.112, 3.6666666666666665, 4.444444444444445], [0.01, 3.6666666666666665, 4.222222222222222], [0.009, 3.2222222222222223, 3.4444444444444446], [0.0, 4.222222222222222, 3.888888888888889], [0.059, 4.222222222222222, 3.5555555555555554], [0.023, 4.222222222222222, 3.6666666666666665], [0.117, 3.4444444444444446, 4.333333333333333], [0.001, 4.111111111111111, 3.6666666666666665], [0.001, 3.5555555555555554, 4.444444444444445], [0.092, 3.6666666666666665, 3.6666666666666665], [0.005, 4.222222222222222, 3.6666666666666665], [0.001, 3.3333333333333335, 3.5555555555555554], [0.018, 3.5555555555555554, 3.6666666666666665], [0.011, 4.222222222222222, 3.888888888888889], [0.005, 3.6666666666666665, 3.3333333333333335], [0.141, 2.7777777777777777, 3.888888888888889], [0.002, 3.4444444444444446, 3.6666666666666665], [0.017, 4.444444444444445, 4.111111111111111], [0.0, 3.0, 3.2222222222222223], [0.001, 3.4444444444444446, 2.4444444444444446], [0.036, 3.6666666666666665, 3.6666666666666665], [0.02, 4.111111111111111, 3.888888888888889], [0.026, 3.5555555555555554, 3.888888888888889], [0.001, 4.0, 4.111111111111111], [0.001, 3.5555555555555554, 3.5555555555555554], [0.0, 4.222222222222222, 3.5555555555555554], [0.001, 3.4444444444444446, 3.6666666666666665], [0.01, 4.0, 4.0], [0.052, 3.5555555555555554, 4.333333333333333], [0.057, 3.3333333333333335, 3.3333333333333335], [0.033, 4.0, 4.444444444444445], [0.018, 4.0, 4.111111111111111], [0.0, 3.8888888888888
[truncated: 18,116,819 more chars]
