# Supplementary material for: Measure of Node Similarity in Multilayer Networks
Source: PLoS One. 2016 Jun 14;11(6):e0157436. doi: 10.1371/journal.pone.0157436 (PMC4907436; doi:10.1371/journal.pone.0157436)
Supplement: S3 Text — (TXT) [file pone.0157436.s003.txt]

####call

Alcohol
alpha: 0.00 - p: 0.0026
alpha: 1.00 - p: 0.0014
alpha: 2.00 - p: 0.0018

BFI_Agreeableness
alpha: 0.00 - p: 0.2612
alpha: 1.00 - p: 0.4507
alpha: 2.00 - p: 0.3456

BFI_Conscientiousness
alpha: 0.00 - p: 0.0324
alpha: 1.00 - p: 0.8185
alpha: 2.00 - p: 0.4810

BFI_Extroversion
alpha: 0.00 - p: 0.0058
alpha: 1.00 - p: 0.3389
alpha: 2.00 - p: 0.9000

BFI_Neuroticism
alpha: 0.00 - p: 0.4501
alpha: 1.00 - p: 0.8140
alpha: 2.00 - p: 0.3992

BFI_Openess
alpha: 0.00 - p: 0.5870
alpha: 1.00 - p: 0.4352
alpha: 2.00 - p: 0.4741

BMI
alpha: 0.00 - p: 0.0079
alpha: 1.00 - p: 0.2103
alpha: 2.00 - p: 0.3425

Birth year
alpha: 0.00 - p: 0.0000
alpha: 1.00 - p: 0.0000
alpha: 2.00 - p: 0.0000

Physical activity
alpha: 0.00 - p: 0.0621
alpha: 1.00 - p: 0.3494
alpha: 2.00 - p: 0.7512

Politics
alpha: 0.00 - p: 0.1187
alpha: 1.00 - p: 0.6784
alpha: 2.00 - p: 0.9692

Religion
alpha: 0.00 - p: 0.9269
alpha: 1.00 - p: 0.6778
alpha: 2.00 - p: 0.7391

Sex
alpha: 0.00 - p: 0.0000
alpha: 1.00 - p: 0.0597
alpha: 2.00 - p: 0.9443

Smoking
alpha: 0.00 - p: 0.0003
alpha: 1.00 - p: 0.0023
alpha: 2.00 - p: 0.0222

####sms

Alcohol
alpha: 0.00 - p: 0.0101
alpha: 1.00 - p: 0.0186
alpha: 2.00 - p: 0.0353

BFI_Agreeableness
alpha: 0.00 - p: 0.2553
alpha: 1.00 - p: 0.9558
alpha: 2.00 - p: 0.9633

BFI_Conscientiousness
alpha: 0.00 - p: 0.0237
alpha: 1.00 - p: 0.8335
alpha: 2.00 - p: 0.5979

BFI_Extroversion
alpha: 0.00 - p: 0.0797
alpha: 1.00 - p: 0.0254
alpha: 2.00 - p: 0.0708

BFI_Neuroticism
alpha: 0.00 - p: 0.1363
alpha: 1.00 - p: 0.8031
alpha: 2.00 - p: 0.8425

BFI_Openess
alpha: 0.00 - p: 0.4541
alpha: 1.00 - p: 0.3964
alpha: 2.00 - p: 0.3640

BMI
alpha: 0.00 - p: 0.0250
alpha: 1.00 - p: 0.0570
alpha: 2.00 - p: 0.1963

Birth year
alpha: 0.00 - p: 0.0000
alpha: 1.00 - p: 0.0000
alpha: 2.00 - p: 0.0001

Physical activity
alpha: 0.00 - p: 0.1015
alpha: 1.00 - p: 0.5652
alpha: 2.00 - p: 0.6848

Politics
alpha: 0.00 - p: 0.0638
alpha: 1.00 - p: 0.3802
alpha: 2.00 - p: 0.5610

Religion
alpha: 0.00 - p: 0.3183
alpha: 1.00 - p: 0.8148
alpha: 2.00 - p: 0.8189

Sex
alpha: 0.00 - p: 0.0000
alpha: 1.00 - p: 0.6765
alpha: 2.00 - p: 0.0443

Smoking
alpha: 0.00 - p: 0.0006
alpha: 1.00 - p: 0.0445
alpha: 2.00 - p: 0.2154

####bluetooth

Alcohol
alpha: 0.00 - p: 0.0123
alpha: 1.00 - p: 0.0007
alpha: 2.00 - p: 0.0125

BFI_Agreeableness
alpha: 0.00 - p: 0.0815
alpha: 1.00 - p: 0.9630
alpha: 2.00 - p: 0.7857

BFI_Conscientiousness
alpha: 0.00 - p: 0.9355
alpha: 1.00 - p: 0.7464
alpha: 2.00 - p: 0.4729

BFI_Extroversion
alpha: 0.00 - p: 0.0104
alpha: 1.00 - p: 0.0023
alpha: 2.00 - p: 0.0097

BFI_Neuroticism
alpha: 0.00 - p: 0.6175
alpha: 1.00 - p: 0.2613
alpha: 2.00 - p: 0.2792

BFI_Openess
alpha: 0.00 - p: 0.8375
alpha: 1.00 - p: 0.0963
alpha: 2.00 - p: 0.0805

BMI
alpha: 0.00 - p: 0.0869
alpha: 1.00 - p: 0.0371
alpha: 2.00 - p: 0.0266

Birth year
alpha: 0.00 - p: 0.0009
alpha: 1.00 - p: 0.0015
alpha: 2.00 - p: 0.0004

Physical activity
alpha: 0.00 - p: 0.3419
alpha: 1.00 - p: 0.8388
alpha: 2.00 - p: 0.8532

Politics
alpha: 0.00 - p: 0.3280
alpha: 1.00 - p: 0.8624
alpha: 2.00 - p: 0.9795

Religion
alpha: 0.00 - p: 0.0311
alpha: 1.00 - p: 0.0092
alpha: 2.00 - p: 0.0235

Sex
alpha: 0.00 - p: 0.0011
alpha: 1.00 - p: 0.0000
alpha: 2.00 - p: 0.0000

Smoking
alpha: 0.00 - p: 0.5637
alpha: 1.00 - p: 0.0408
alpha: 2.00 - p: 0.0743
